# Supplementary material for: Deep learning predicts all-cause mortality from longitudinal total-body DXA imaging
Source: Commun Med (Lond). 2022 Aug 16;2:102. doi: 10.1038/s43856-022-00166-9 (PMC9381587; doi:10.1038/s43856-022-00166-9)
Supplement: Supplementary file 2 — Supplementary Data 1 [file 43856_2022_166_MOESM2_ESM.csv]

	patient_id	scan_id	image_only_prediction	traditional_riskfactor_prediction	combined_modality_prediciton	sequence_image_only_prediction	sequence_traditional_riskfactor_prediction	sequence_combined_modality_prediciton	ground_truth_label_(0:survived_1:died)
0	0	0	0.3181061148643493	0.4268593788146973	0.3752562701702118	0.5031898617744446	0.5671921968460083	0.3742808997631073	1
1	0	1	0.3182709217071533	0.4979425966739655	0.3486436307430267	0.5031898617744446	0.5671921968460083	0.3742808997631073	1
2	0	2	0.3075950741767883	0.450498878955841	0.2683935165405273	0.5031898617744446	0.5671921968460083	0.3742808997631073	0
3	0	3	0.3080214858055115	0.5099304914474487	0.3486786186695099	0.5031898617744446	0.5671921968460083	0.3742808997631073	0
4	0	4	0.319044828414917	0.6259775757789612	0.3600752949714661	0.5031898617744446	0.5671921968460083	0.3742808997631073	0
5	1	0	0.3790333867073059	0.7679676413536072	0.7587524652481079	0.7723098993301392	0.8401340842247009	0.8050206303596497	0
6	1	1	0.3696292638778687	0.8723478913307191	0.7059298753738403	0.7723098993301392	0.8401340842247009	0.8050206303596497	1
7	1	2	0.3653152585029602	0.7548506855964661	0.7051675915718079	0.7723098993301392	0.8401340842247009	0.8050206303596497	1
8	1	3	0.3760521411895752	0.7553637027740479	0.717870831489563	0.7723098993301392	0.8401340842247009	0.8050206303596497	1
9	1	4	0.3577554821968078	0.8066765069961548	0.7612162828445435	0.7723098993301392	0.8401340842247009	0.8050206303596497	1
10	1	5	0.3295203447341919	0.7870413661003113	0.8035654425621033	0.7723098993301392	0.8401340842247009	0.8050206303596497	1
11	1	6	0.3738827109336853	0.8178586959838867	0.7075071334838867	0.7723098993301392	0.8401340842247009	0.8050206303596497	0
12	1	7	0.3572732210159302	0.8555640578269958	0.7031884789466858	0.7723098993301392	0.8401340842247009	0.8050206303596497	0
13	2	3	0.3249713778495789	0.5841078162193298	0.4587467908859253	0.8266116380691528	0.7061707377433777	0.7141680121421814	0
14	2	1	0.3343945741653442	0.649847686290741	0.4805935323238373	0.8266116380691528	0.7061707377433777	0.7141680121421814	0
15	2	2	0.3301213979721069	0.5790994167327881	0.3826865255832672	0.8266116380691528	0.7061707377433777	0.7141680121421814	0
16	2	3	0.3249713778495789	0.5841078162193298	0.4587467908859253	0.8266116380691528	0.7061707377433777	0.7141680121421814	0
17	2	4	0.3476585149765014	0.6079897880554199	0.3777974247932434	0.8266116380691528	0.7061707377433777	0.7141680121421814	0
18	3	0	0.2934877276420593	0.423707902431488	0.2791102528572082	0.4943534135818482	0.3716476857662201	0.490984171628952	0
19	3	1	0.2773215770721435	0.4001303613185882	0.214687705039978	0.4943534135818482	0.3716476857662201	0.490984171628952	0
20	3	2	0.2904644608497619	0.4768753349781037	0.3624850213527679	0.4943534135818482	0.3716476857662201	0.490984171628952	1
21	3	3	0.2977798581123352	0.4809073805809021	0.3626439869403839	0.4943534135818482	0.3716476857662201	0.490984171628952	1
22	3	4	0.2994420528411865	0.4097860157489777	0.2488910555839538	0.4943534135818482	0.3716476857662201	0.490984171628952	0
23	3	5	0.3034536242485046	0.5214247107505798	0.3372012674808502	0.4943534135818482	0.3716476857662201	0.490984171628952	0
24	3	6	0.3037310242652893	0.4497455060482025	0.2617581784725189	0.4943534135818482	0.3716476857662201	0.490984171628952	0
25	4	0	0.3079707622528076	0.483241468667984	0.3558677434921265	0.5311141014099121	0.3290543854236603	0.280201643705368	0
26	4	1	0.3257054686546325	0.5376319289207458	0.3294897079467773	0.5311141014099121	0.3290543854236603	0.280201643705368	0
27	4	2	0.3293718099594116	0.5373811721801758	0.3957732021808624	0.5311141014099121	0.3290543854236603	0.280201643705368	0
28	4	3	0.3095362782478332	0.5336810946464539	0.3751663565635681	0.5311141014099121	0.3290543854236603	0.280201643705368	0
29	4	4	0.2968701124191284	0.5398679375648499	0.3861681818962097	0.5311141014099121	0.3290543854236603	0.280201643705368	1
30	4	5	0.3192667961120605	0.5636809468269348	0.4009824693202973	0.5311141014099121	0.3290543854236603	0.280201643705368	1
31	4	6	0.3043302893638611	0.4627196788787842	0.3170002698898315	0.5311141014099121	0.3290543854236603	0.280201643705368	0
32	4	7	0.300697922706604	0.4304773211479187	0.2129609882831572	0.5311141014099121	0.3290543854236603	0.280201643705368	0
33	5	0	0.3167852759361267	0.6611505150794983	0.4246976673603058	0.4807873368263245	0.6873770356178284	0.6356562376022339	1
34	5	1	0.3087081909179687	0.7407819628715515	0.4838809072971344	0.4807873368263245	0.6873770356178284	0.6356562376022339	1
35	5	2	0.3058845400810241	0.7714492082595825	0.6128703355789185	0.4807873368263245	0.6873770356178284	0.6356562376022339	1
36	5	3	0.2859662771224976	0.4887815713882446	0.3264740705490112	0.4807873368263245	0.6873770356178284	0.6356562376022339	1
37	5	4	0.2918823361396789	0.6438331007957458	0.3904379010200501	0.4807873368263245	0.6873770356178284	0.6356562376022339	1
38	5	5	0.3330638408660889	0.6447871923446655	0.3814252614974976	0.4807873368263245	0.6873770356178284	0.6356562376022339	1
39	6	0	0.3581805825233459	0.8892630934715271	0.7500120401382446	0.5832613110542297	0.8507218360900879	0.9183617234230042	0
40	6	1	0.3609113693237305	0.8933746218681335	0.8076691031455994	0.5832613110542297	0.8507218360900879	0.9183617234230042	0
41	6	2	0.3431724905967712	0.4312211871147156	0.3413506746292114	0.5832613110542297	0.8507218360900879	0.9183617234230042	0
42	6	3	0.3285849690437317	0.5770381093025208	0.3830960392951965	0.5832613110542297	0.8507218360900879	0.9183617234230042	0
43	6	4	0.3469731211662292	0.6252820491790771	0.3994795083999634	0.5832613110542297	0.8507218360900879	0.9183617234230042	0
44	7	0	0.3503759503364563	0.6742733716964722	0.741250216960907	0.8584612011909485	0.8388778567314148	0.9308663010597228	1
45	7	1	0.3385699391365051	0.8675138354301453	0.7434948682785034	0.8584612011909485	0.8388778567314148	0.9308663010597228	1
46	7	2	0.3408719301223755	0.8698109984397888	0.7882921695709229	0.8584612011909485	0.8388778567314148	0.9308663010597228	1
47	7	3	0.3462201356887817	0.808110237121582	0.798389196395874	0.8584612011909485	0.8388778567314148	0.9308663010597228	0
48	7	4	0.3439242839813232	0.7682724595069885	0.6007688641548157	0.8584612011909485	0.8388778567314148	0.9308663010597228	1
49	7	5	0.3609480857849121	0.8354872465133667	0.7548618316650391	0.8584612011909485	0.8388778567314148	0.9308663010597228	1
50	8	0	0.3194882869720459	0.6233705878257751	0.4115230143070221	0.5025718808174133	0.3878261148929596	0.314450740814209	0
51	8	1	0.3240068554878235	0.7445833683013916	0.4471892118453979	0.5025718808174133	0.3878261148929596	0.314450740814209	0
52	8	2	0.3166488409042358	0.5523406863212585	0.3792396485805512	0.5025718808174133	0.3878261148929596	0.314450740814209	0
53	8	3	0.3190522193908691	0.5511665940284729	0.3794730901718139	0.5025718808174133	0.3878261148929596	0.314450740814209	0
54	8	4	0.3109782934188843	0.663921594619751	0.5376917719841003	0.5025718808174133	0.3878261148929596	0.314450740814209	0
55	8	5	0.3095034956932068	0.5322965979576111	0.4116169214248657	0.5025718808174133	0.3878261148929596	0.314450740814209	0
56	8	6	0.306479811668396	0.5380748510360718	0.4021317362785339	0.5025718808174133	0.3878261148929596	0.314450740814209	0
57	8	7	0.3133700489997864	0.5438512563705444	0.3813857138156891	0.5025718808174133	0.3878261148929596	0.314450740814209	0
58	8	8	0.3154790997505188	0.7071825861930847	0.3944041430950165	0.5025718808174133	0.3878261148929596	0.314450740814209	0
59	9	0	0.3649280667304993	0.8150066137313843	0.7607709169387817	0.8752033710479736	0.930754780769348	0.9302012324333192	1
60	9	1	0.3655914664268493	0.8549478650093079	0.7728989720344543	0.8752033710479736	0.930754780769348	0.9302012324333192	1
61	9	2	0.3702277541160584	0.7956780195236206	0.8125718235969543	0.8752033710479736	0.930754780769348	0.9302012324333192	1
62	9	3	0.3890258669853209	0.8300921320915222	0.7645549178123474	0.8752033710479736	0.930754780769348	0.9302012324333192	1
63	9	4	0.3788871169090271	0.7997637391090393	0.7487324476242065	0.8752033710479736	0.930754780769348	0.9302012324333192	1
64	9	5	0.3907361626625061	0.8509430289268494	0.7513388395309448	0.8752033710479736	0.930754780769348	0.9302012324333192	1
65	10	0	0.3756679296493529	0.9494498968124392	0.8024635910987854	0.8954564332962036	0.9663304090499878	0.930674135684967	1
66	10	1	0.3536266088485718	0.7444707751274109	0.6928266286849976	0.8954564332962036	0.9663304090499878	0.930674135684967	1
67	10	2	0.356488287448883	0.8379790186882019	0.6848640441894531	0.8954564332962036	0.9663304090499878	0.930674135684967	1
68	10	3	0.376742422580719	0.8404858112335205	0.686043918132782	0.8954564332962036	0.9663304090499878	0.930674135684967	1
69	11	0	0.2690826058387756	0.452578067779541	0.4107218682765961	0.4526639878749848	0.5319510102272034	0.7127287983894348	0
70	11	1	0.273810863494873	0.6366324424743652	0.4290819466114044	0.4526639878749848	0.5319510102272034	0.7127287983894348	0
71	11	2	0.290962278842926	0.5620877742767334	0.4463614821434021	0.4526639878749848	0.5319510102272034	0.7127287983894348	0
72	11	3	0.333795428276062	0.557661771774292	0.4769994616508484	0.4526639878749848	0.5319510102272034	0.7127287983894348	0
73	11	4	0.3369975686073303	0.5521805882453918	0.5050185322761536	0.4526639878749848	0.5319510102272034	0.7127287983894348	1
74	11	5	0.3340250849723816	0.6117090582847595	0.6195537447929382	0.4526639878749848	0.5319510102272034	0.7127287983894348	1
75	11	6	0.2819743156433105	0.6752716898918152	0.4907308518886566	0.4526639878749848	0.5319510102272034	0.7127287983894348	0
76	11	7	0.2822402715682983	0.6543574929237366	0.4230564236640929	0.4526639878749848	0.5319510102272034	0.7127287983894348	0
77	12	0	0.2982146739959717	0.5418182015419006	0.3652049899101257	0.3892109394073486	0.3865913152694702	0.3902970552444458	1
78	12	1	0.3087815642356873	0.5340155363082886	0.3238117694854736	0.3892109394073486	0.3865913152694702	0.3902970552444458	1
79	12	2	0.2782527208328247	0.4247674345970154	0.3031795918941498	0.3892109394073486	0.3865913152694702	0.3902970552444458	1
80	12	3	0.3074145913124084	0.4861238300800324	0.4100033640861511	0.3892109394073486	0.3865913152694702	0.3902970552444458	1
81	12	4	0.3143016099929809	0.5405898690223694	0.3643294870853424	0.3892109394073486	0.3865913152694702	0.3902970552444458	0
82	12	5	0.2943021655082702	0.4515959620475769	0.2592958211898804	0.3892109394073486	0.3865913152694702	0.3902970552444458	0
83	13	3	0.3127291798591614	0.3852583765983581	0.2788019776344299	0.652168333530426	0.4691283702850342	0.4365977644920349	0
84	13	1	0.2945384383201599	0.3704925477504729	0.2646916210651397	0.652168333530426	0.4691283702850342	0.4365977644920349	1
85	13	2	0.2676957249641418	0.3195031285285949	0.1990577429533004	0.652168333530426	0.4691283702850342	0.4365977644920349	0
86	13	3	0.3127291798591614	0.3852583765983581	0.2788019776344299	0.652168333530426	0.4691283702850342	0.4365977644920349	0
87	13	4	0.2976666688919067	0.4288667440414429	0.3028813004493713	0.652168333530426	0.4691283702850342	0.4365977644920349	0
88	14	0	0.2991939783096313	0.5413355231285095	0.3313626945018768	0.4702940583229065	0.5311295986175537	0.4811984896659851	0
89	14	1	0.3176835179328918	0.5417908430099487	0.2822820246219635	0.4702940583229065	0.5311295986175537	0.4811984896659851	0
90	14	2	0.3014962077140808	0.4753645956516266	0.3127689957618713	0.4702940583229065	0.5311295986175537	0.4811984896659851	1
91	14	3	0.3103770017623901	0.4836704432964325	0.3324413895606994	0.4702940583229065	0.5311295986175537	0.4811984896659851	1
92	14	4	0.3190361857414245	0.4985674023628235	0.3597331345081329	0.4702940583229065	0.5311295986175537	0.4811984896659851	1
93	14	5	0.3174285292625427	0.6428338885307312	0.3554107546806335	0.4702940583229065	0.5311295986175537	0.4811984896659851	1
94	14	6	0.3056498765945434	0.49808269739151	0.3404625654220581	0.4702940583229065	0.5311295986175537	0.4811984896659851	0
95	14	7	0.2933909893035889	0.4645006656646729	0.2301535755395889	0.4702940583229065	0.5311295986175537	0.4811984896659851	0
96	15	0	0.3342415690422058	0.674245297908783	0.5634301900863647	0.7584234476089478	0.7231521010398865	0.8328195214271545	1
97	15	1	0.3194442391395569	0.6788169145584106	0.6375414729118347	0.7584234476089478	0.7231521010398865	0.8328195214271545	1
98	15	2	0.3217430114746094	0.4624783396720886	0.2756431102752685	0.7584234476089478	0.7231521010398865	0.8328195214271545	1
99	15	3	0.3222096562385559	0.4181768298149109	0.2743633091449737	0.7584234476089478	0.7231521010398865	0.8328195214271545	1
100	15	4	0.3281936645507812	0.4360037744045257	0.3078324198722839	0.7584234476089478	0.7231521010398865	0.8328195214271545	1
101	16	0	0.2785282731056213	0.3704126477241516	0.2142491787672042	0.2836752533912659	0.2761052846908569	0.1898241192102432	0
102	16	1	0.2482572793960572	0.3988848626613617	0.2556000053882599	0.2836752533912659	0.2761052846908569	0.1898241192102432	0
103	16	2	0.2722543478012085	0.4949657917022705	0.2776162922382355	0.2836752533912659	0.2761052846908569	0.1898241192102432	0
104	16	3	0.2669304013252258	0.432472825050354	0.2497942298650741	0.2836752533912659	0.2761052846908569	0.1898241192102432	0
105	16	4	0.2906761765480041	0.4448009431362152	0.301861971616745	0.2836752533912659	0.2761052846908569	0.1898241192102432	0
106	16	5	0.3027654886245727	0.3934739232063293	0.2077980190515518	0.2836752533912659	0.2761052846908569	0.1898241192102432	0
107	16	6	0.2942627668380737	0.4659382998943329	0.3128867745399475	0.2836752533912659	0.2761052846908569	0.1898241192102432	0
108	16	7	0.270042359828949	0.507517397403717	0.3359442055225372	0.2836752533912659	0.2761052846908569	0.1898241192102432	0
109	17	0	0.3623857498168945	0.7205206751823425	0.6454538702964783	0.8326233625411987	0.9348682165145874	0.9780226945877076	1
110	17	1	0.3469058275222778	0.7475408911705017	0.4283509850502014	0.8326233625411987	0.9348682165145874	0.9780226945877076	1
111	17	2	0.3625601530075073	0.9066166281700134	0.862160325050354	0.8326233625411987	0.9348682165145874	0.9780226945877076	1
112	17	3	0.346944272518158	0.7657403945922852	0.5151605606079102	0.8326233625411987	0.9348682165145874	0.9780226945877076	1
113	17	4	0.3456618189811706	0.9029468297958374	0.6308620572090149	0.8326233625411987	0.9348682165145874	0.9780226945877076	1
114	18	0	0.2778220176696777	0.6201359033584595	0.4548518061637878	0.5089019536972046	0.6014906167984009	0.4893144965171814	1
115	18	1	0.2862941026687622	0.6224973797798157	0.4496041536331177	0.5089019536972046	0.6014906167984009	0.4893144965171814	1
116	18	2	0.2836053967475891	0.3537911772727966	0.2145242691040039	0.5089019536972046	0.6014906167984009	0.4893144965171814	1
117	18	3	0.2741950750350952	0.2987436056137085	0.1457945257425308	0.5089019536972046	0.6014906167984009	0.4893144965171814	1
118	19	0	0.2759409546852112	0.6759968996047974	0.4272068440914154	0.3230158388614654	0.6279410123825073	0.440562516450882	0
119	19	1	0.3007735013961792	0.5629046559333801	0.4004096984863281	0.3230158388614654	0.6279410123825073	0.440562516450882	0
120	19	2	0.2723815441131592	0.5618083477020264	0.3641945421695709	0.3230158388614654	0.6279410123825073	0.440562516450882	0
121	19	3	0.2560703754425049	0.6526491641998291	0.4264970421791077	0.3230158388614654	0.6279410123825073	0.440562516450882	1
122	19	4	0.2875145673751831	0.6864452362060547	0.4916510879993439	0.3230158388614654	0.6279410123825073	0.440562516450882	0
123	19	5	0.275478720664978	0.6742085218429565	0.4140902161598205	0.3230158388614654	0.6279410123825073	0.440562516450882	0
124	20	0	0.3235915899276733	0.5231680870056152	0.4141265153884888	0.6081691384315491	0.3136465251445769	0.4740408062934876	0
125	20	1	0.3079449534416199	0.5247333645820618	0.3276275396347046	0.6081691384315491	0.3136465251445769	0.4740408062934876	0
126	20	2	0.3208655118942261	0.4826048314571381	0.3328718543052673	0.6081691384315491	0.3136465251445769	0.4740408062934876	0
127	20	3	0.355870246887207	0.4849559962749481	0.4083674550056457	0.6081691384315491	0.3136465251445769	0.4740408062934876	0
128	20	4	0.3436397910118103	0.4759418368339538	0.4710774421691895	0.6081691384315491	0.3136465251445769	0.4740408062934876	0
129	20	5	0.3202957510948181	0.4035163521766663	0.2045508176088333	0.6081691384315491	0.3136465251445769	0.4740408062934876	0
130	20	6	0.3525079488754272	0.4097654223442077	0.2959745526313782	0.6081691384315491	0.3136465251445769	0.4740408062934876	0
131	20	7	0.3264564871788025	0.5072485208511353	0.3164609670639038	0.6081691384315491	0.3136465251445769	0.4740408062934876	0
132	21	0	0.3590006828308105	0.8374919891357422	0.7381204962730408	0.8296037316322327	0.9330168366432192	0.9059098958969116	1
133	21	1	0.3917987942695617	0.9262271523475648	0.9054734706878662	0.8296037316322327	0.9330168366432192	0.9059098958969116	1
134	21	2	0.3596647381782532	0.9263452887535096	0.8822492957115173	0.8296037316322327	0.9330168366432192	0.9059098958969116	1
135	21	3	0.3899738788604736	0.9035577774047852	0.8890886306762695	0.8296037316322327	0.9330168366432192	0.9059098958969116	1
136	21	4	0.3464815020561218	0.7657368779182434	0.4541262984275818	0.8296037316322327	0.9330168366432192	0.9059098958969116	0
137	22	0	0.2923651337623596	0.4693875014781952	0.2945352792739868	0.3645925521850586	0.4555286169052124	0.6247431635856628	0
138	22	1	0.3069856762886047	0.4509643912315369	0.3258377611637115	0.3645925521850586	0.4555286169052124	0.6247431635856628	0
139	22	2	0.3304933905601501	0.5116425156593323	0.3624618351459503	0.3645925521850586	0.4555286169052124	0.6247431635856628	1
140	22	3	0.3113692402839661	0.5187894105911255	0.3551614582538605	0.3645925521850586	0.4555286169052124	0.6247431635856628	1
141	22	4	0.3225129842758179	0.6629204750061035	0.5390020608901978	0.3645925521850586	0.4555286169052124	0.6247431635856628	1
142	22	5	0.2838870882987976	0.4670654237270355	0.305565744638443	0.3645925521850586	0.4555286169052124	0.6247431635856628	0
143	22	6	0.2885441780090332	0.453438013792038	0.2856201231479645	0.3645925521850586	0.4555286169052124	0.6247431635856628	0
144	23	4	0.3254877924919128	0.5833714604377747	0.4014465510845184	0.6008217930793762	0.8904601335525513	0.8200904726982117	0
145	23	1	0.3739873766899109	0.7174895405769348	0.5189281105995178	0.6008217930793762	0.8904601335525513	0.8200904726982117	0
146	23	2	0.347041130065918	0.9336928129196168	0.8113662600517273	0.6008217930793762	0.8904601335525513	0.8200904726982117	0
147	23	3	0.3516477942466736	0.8830184340476991	0.7840933203697205	0.6008217930793762	0.8904601335525513	0.8200904726982117	0
148	23	4	0.3254877924919128	0.5833714604377747	0.4014465510845184	0.6008217930793762	0.8904601335525513	0.8200904726982117	0
149	23	5	0.3481028079986572	0.8745658397674559	0.763492226600647	0.6008217930793762	0.8904601335525513	0.8200904726982117	0
150	23	6	0.3567909002304077	0.8478944301605225	0.7111546397209167	0.6008217930793762	0.8904601335525513	0.8200904726982117	0
151	24	0	0.3419468402862549	0.4134343266487121	0.3191370368003845	0.4578787088394165	0.4827210009098053	0.4457993507385254	1
152	25	0	0.3618693947792053	0.5060435533523561	0.3865850567817688	0.8621609807014465	0.5203790068626404	0.6438242197036743	1
153	25	1	0.3650286197662353	0.5049676895141602	0.3883819878101349	0.8621609807014465	0.5203790068626404	0.6438242197036743	1
154	25	2	0.3608669638633728	0.4901944696903229	0.3894188702106476	0.8621609807014465	0.5203790068626404	0.6438242197036743	1
155	25	3	0.3646578192710877	0.5241028666496277	0.4083404541015625	0.8621609807014465	0.5203790068626404	0.6438242197036743	1
156	26	0	0.3337534070014953	0.7984877228736877	0.4557661414146423	0.6147928237915039	0.7282616496086121	0.6369706392288208	0
157	27	0	0.34675133228302	0.5969046354293823	0.4316201210021973	0.8260131478309631	0.7716988921165466	0.7546456456184387	1
158	27	1	0.3403818607330322	0.639224648475647	0.402416855096817	0.8260131478309631	0.7716988921165466	0.7546456456184387	1
159	27	2	0.3284487724304199	0.7059096097946167	0.3881753087043762	0.8260131478309631	0.7716988921165466	0.7546456456184387	1
160	28	7	0.3127554655075073	0.4745676517486572	0.3573754429817199	0.5352553725242615	0.6119625568389893	0.613253653049469	0
161	28	8	0.3187669515609741	0.5552322864532471	0.4344342947006225	0.5352553725242615	0.6119625568389893	0.613253653049469	0
162	28	2	0.300808310508728	0.6618252992630005	0.4837853610515594	0.5352553725242615	0.6119625568389893	0.613253653049469	0
163	28	3	0.3257827758789062	0.6591607928276062	0.5048219561576843	0.5352553725242615	0.6119625568389893	0.613253653049469	0
164	28	4	0.3368816375732422	0.4910880029201508	0.5221416950225829	0.5352553725242615	0.6119625568389893	0.613253653049469	0
165	28	5	0.2930507659912109	0.4686005711555481	0.5455990433692932	0.5352553725242615	0.6119625568389893	0.613253653049469	0
166	28	6	0.2672605514526367	0.5146901607513428	0.5409576296806335	0.5352553725242615	0.6119625568389893	0.613253653049469	0
167	28	7	0.3127554655075073	0.4745676517486572	0.3573754429817199	0.5352553725242615	0.6119625568389893	0.613253653049469	0
168	28	8	0.3187669515609741	0.5552322864532471	0.4344342947006225	0.5352553725242615	0.6119625568389893	0.613253653049469	0
169	28	9	0.3043931722640991	0.6392728686332703	0.4208424091339111	0.5352553725242615	0.6119625568389893	0.613253653049469	0
170	29	0	0.3644543886184693	0.6117597818374634	0.4503399729728699	0.5276371240615845	0.6277875304222107	0.7938345074653625	0
171	29	1	0.3234903812408447	0.6657620072364807	0.4441386759281158	0.5276371240615845	0.6277875304222107	0.7938345074653625	0
172	29	2	0.3520562648773193	0.5869843363761902	0.4133689105510712	0.5276371240615845	0.6277875304222107	0.7938345074653625	0
173	29	3	0.3592375516891479	0.5783284306526184	0.4122812747955322	0.5276371240615845	0.6277875304222107	0.7938345074653625	0
174	29	4	0.3552196025848389	0.7779935598373413	0.6240779757499695	0.5276371240615845	0.6277875304222107	0.7938345074653625	1
175	29	5	0.3709294199943543	0.8025534152984619	0.698931097984314	0.5276371240615845	0.6277875304222107	0.7938345074653625	1
176	29	6	0.3494688272476196	0.5376332402229309	0.3466542959213257	0.5276371240615845	0.6277875304222107	0.7938345074653625	0
177	29	7	0.3511349558830261	0.6309279203414917	0.3494153916835785	0.5276371240615845	0.6277875304222107	0.7938345074653625	0
178	30	0	0.349029541015625	0.5052252411842346	0.3484892845153809	0.7528843283653259	0.6188271641731262	0.5923840999603271	1
179	30	1	0.3702195882797241	0.4680114984512329	0.3196121752262115	0.7528843283653259	0.6188271641731262	0.5923840999603271	1
180	30	2	0.3787083625793457	0.6190809607505798	0.5524284839630127	0.7528843283653259	0.6188271641731262	0.5923840999603271	1
181	30	3	0.3862013816833496	0.6967880725860596	0.771698534488678	0.7528843283653259	0.6188271641731262	0.5923840999603271	1
182	30	4	0.3579074144363403	0.7217484712600708	0.5836048722267151	0.7528843283653259	0.6188271641731262	0.5923840999603271	1
183	30	5	0.3675651550292969	0.5035517215728761	0.33370441198349	0.7528843283653259	0.6188271641731262	0.5923840999603271	0
184	30	6	0.365373432636261	0.5422744750976562	0.3751282691955566	0.7528843283653259	0.6188271641731262	0.5923840999603271	0
185	30	7	0.3573839068412781	0.5351837873458862	0.3379093110561371	0.7528843283653259	0.6188271641731262	0.5923840999603271	1
186	31	0	0.3693368434906006	0.8358230590820312	0.7424873113632202	0.8687517046928406	0.917819321155548	0.8516783118247986	1
187	31	1	0.3600442409515381	0.8840352892875671	0.6986269354820251	0.8687517046928406	0.917819321155548	0.8516783118247986	1
188	31	2	0.3667306900024414	0.7080311179161072	0.4844152331352234	0.8687517046928406	0.917819321155548	0.8516783118247986	1
189	31	3	0.3794525861740112	0.7824239134788513	0.6239296197891235	0.8687517046928406	0.917819321155548	0.8516783118247986	1
190	31	4	0.3805047869682312	0.7822492718696594	0.4516059756278992	0.8687517046928406	0.917819321155548	0.8516783118247986	1
191	32	0	0.3449265956878662	0.4962000846862793	0.3112491369247436	0.6164023876190186	0.3665987551212311	0.4149896800518036	0
192	32	1	0.3342397809028625	0.5220464468002319	0.3311231136322021	0.6164023876190186	0.3665987551212311	0.4149896800518036	0
193	32	2	0.3432242274284363	0.4012086391448975	0.2901400923728943	0.6164023876190186	0.3665987551212311	0.4149896800518036	0
194	32	3	0.3418599963188171	0.427661806344986	0.2883258163928985	0.6164023876190186	0.3665987551212311	0.4149896800518036	0
195	32	4	0.3460924029350281	0.6535069942474365	0.467986524105072	0.6164023876190186	0.3665987551212311	0.4149896800518036	0
196	32	5	0.3548641204833984	0.4674088954925537	0.3041850626468658	0.6164023876190186	0.3665987551212311	0.4149896800518036	0
197	32	6	0.3505961298942566	0.5109426975250244	0.3309702277183533	0.6164023876190186	0.3665987551212311	0.4149896800518036	0
198	32	7	0.3320342898368835	0.3823740780353546	0.203229695558548	0.6164023876190186	0.3665987551212311	0.4149896800518036	0
199	33	0	0.3044734597206116	0.4878856241703034	0.3358218371868133	0.4416463673114777	0.2944167554378509	0.310794472694397	0
200	33	1	0.3103489279747009	0.5007950067520142	0.3348372876644134	0.4416463673114777	0.2944167554378509	0.310794472694397	0
201	33	2	0.3006577491760254	0.4809705913066864	0.3467382490634918	0.4416463673114777	0.2944167554378509	0.310794472694397	0
202	33	3	0.2980295419692993	0.4801334738731384	0.3492478132247925	0.4416463673114777	0.2944167554378509	0.310794472694397	0
203	33	4	0.3150761127471924	0.4824748635292053	0.3474193215370178	0.4416463673114777	0.2944167554378509	0.310794472694397	1
204	33	5	0.3062462210655212	0.5194171071052551	0.3820878267288208	0.4416463673114777	0.2944167554378509	0.310794472694397	1
205	33	6	0.2900212407112121	0.5296223759651184	0.3282745480537414	0.4416463673114777	0.2944167554378509	0.310794472694397	0
206	33	7	0.2899402976036072	0.6005251407623291	0.3481808304786682	0.4416463673114777	0.2944167554378509	0.310794472694397	0
207	34	0	0.350013256072998	0.4954721331596375	0.3546968102455139	0.7133179903030396	0.591637909412384	0.6774668097496033	0
208	34	1	0.3471841216087341	0.4471861124038696	0.2372858226299286	0.7133179903030396	0.591637909412384	0.6774668097496033	0
209	34	2	0.3381906747817993	0.6271697878837585	0.4116637110710144	0.7133179903030396	0.591637909412384	0.6774668097496033	0
210	34	3	0.3179801702499389	0.3792248666286469	0.2968367338180542	0.7133179903030396	0.591637909412384	0.6774668097496033	0
211	34	4	0.3160116076469421	0.5087055563926697	0.3619334399700165	0.7133179903030396	0.591637909412384	0.6774668097496033	0
212	34	5	0.3356256484985352	0.4797483384609222	0.290008008480072	0.7133179903030396	0.591637909412384	0.6774668097496033	0
213	35	0	0.3023228049278259	0.4271074831485748	0.3172515034675598	0.4292052984237671	0.3949356377124785	0.2589439749717712	0
214	35	1	0.3122308254241943	0.3352895677089691	0.3254987299442291	0.4292052984237671	0.3949356377124785	0.2589439749717712	0
215	35	2	0.3091608881950378	0.3444782495498657	0.3155600428581238	0.4292052984237671	0.3949356377124785	0.2589439749717712	0
216	35	3	0.2971122860908508	0.3005101382732391	0.2468843907117844	0.4292052984237671	0.3949356377124785	0.2589439749717712	0
217	35	4	0.2880994081497192	0.4358666837215424	0.2337237000465393	0.4292052984237671	0.3949356377124785	0.2589439749717712	0
218	35	5	0.2984316349029541	0.43769571185112	0.2391818761825561	0.4292052984237671	0.3949356377124785	0.2589439749717712	0
219	36	0	0.2978291511535644	0.5558018088340759	0.4447703957557678	0.6750736236572266	0.7892323136329651	0.7190294861793518	0
220	36	1	0.2980464100837707	0.8221677541732788	0.4525336027145386	0.6750736236572266	0.7892323136329651	0.7190294861793518	0
221	36	2	0.2929590344429016	0.6095905900001526	0.4165190160274505	0.6750736236572266	0.7892323136329651	0.7190294861793518	0
222	36	3	0.2884165048599243	0.7062737345695496	0.4443866312503815	0.6750736236572266	0.7892323136329651	0.7190294861793518	0
223	37	0	0.346646249294281	0.5164520740509033	0.3805890083312988	0.7507082223892212	0.6748404502868652	0.7361904978752136	1
224	37	1	0.3484386205673218	0.5466424822807312	0.3589653372764587	0.7507082223892212	0.6748404502868652	0.7361904978752136	1
225	37	2	0.3378731608390808	0.6462270021438599	0.4559772610664368	0.7507082223892212	0.6748404502868652	0.7361904978752136	1
226	37	3	0.3484075069427489	0.5174336433410645	0.3631347715854645	0.7507082223892212	0.6748404502868652	0.7361904978752136	0
227	37	4	0.3325350284576416	0.5878636837005615	0.3778200149536133	0.7507082223892212	0.6748404502868652	0.7361904978752136	1
228	37	5	0.3260707259178161	0.6141512989997864	0.3522651791572571	0.7507082223892212	0.6748404502868652	0.7361904978752136	1
229	38	2	0.3556692600250244	0.5911084413528442	0.3953426778316498	0.4297407269477844	0.6953059434890747	0.7001386880874634	0
230	38	1	0.3595380187034607	0.6988959908485413	0.4809103608131409	0.4297407269477844	0.6953059434890747	0.7001386880874634	0
231	38	2	0.3556692600250244	0.5911084413528442	0.3953426778316498	0.4297407269477844	0.6953059434890747	0.7001386880874634	0
232	39	0	0.3611051440238953	0.706804096698761	0.5207846760749817	0.7534388303756714	0.645147979259491	0.7476008534431458	1
233	39	1	0.3441005349159241	0.7201686501502991	0.4100111424922943	0.7534388303756714	0.645147979259491	0.7476008534431458	1
234	39	2	0.3585032224655151	0.7005159854888916	0.4972360134124756	0.7534388303756714	0.645147979259491	0.7476008534431458	1
235	39	3	0.3733566403388977	0.7014284729957581	0.507335364818573	0.7534388303756714	0.645147979259491	0.7476008534431458	1
236	39	4	0.3585434556007385	0.5481682419776917	0.3718461990356445	0.7534388303756714	0.645147979259491	0.7476008534431458	1
237	39	5	0.3566940426826477	0.5311557650566101	0.3071854710578918	0.7534388303756714	0.645147979259491	0.7476008534431458	1
238	40	0	0.3236273527145386	0.4844308495521546	0.3226971924304962	0.8012560606002808	0.7165946960449219	0.5165694952011108	1
239	40	1	0.3183760643005371	0.5824766159057617	0.3871612846851349	0.8012560606002808	0.7165946960449219	0.5165694952011108	1
240	40	2	0.3352614641189575	0.5798941850662231	0.4000315964221953	0.8012560606002808	0.7165946960449219	0.5165694952011108	1
241	41	0	0.2952454090118408	0.7092334032058716	0.5575848221778871	0.413238912820816	0.6464441418647766	0.4582301080226898	0
242	41	1	0.3175619840621948	0.7016536593437195	0.4981625378131866	0.413238912820816	0.6464441418647766	0.4582301080226898	0
243	41	2	0.3180165886878967	0.7091182470321655	0.5693591237068176	0.413238912820816	0.6464441418647766	0.4582301080226898	0
244	41	3	0.2845169901847839	0.4799225330352783	0.371660441160202	0.413238912820816	0.6464441418647766	0.4582301080226898	0
245	41	4	0.2974897027015686	0.4779807925224304	0.3015547394752502	0.413238912820816	0.6464441418647766	0.4582301080226898	0
246	41	5	0.2910686135292053	0.7511171698570251	0.651665449142456	0.413238912820816	0.6464441418647766	0.4582301080226898	0
247	41	6	0.2811437249183655	0.7631683945655823	0.4793237149715424	0.413238912820816	0.6464441418647766	0.4582301080226898	0
248	41	7	0.32644122838974	0.7019655704498291	0.479648232460022	0.413238912820816	0.6464441418647766	0.4582301080226898	0
249	42	0	0.3647027611732483	0.5145137310028076	0.3851895034313202	0.8906311392784119	0.7126128077507019	0.7146178483963013	1
250	42	1	0.3362588286399841	0.5340303182601929	0.3778319656848908	0.8906311392784119	0.7126128077507019	0.7146178483963013	1
251	42	2	0.3586813807487488	0.6975669264793396	0.4426060020923615	0.8906311392784119	0.7126128077507019	0.7146178483963013	1
252	43	0	0.3528196811676025	0.6229861378669739	0.4765742719173432	0.5519730448722839	0.6752395629882812	0.7096955180168152	1
253	44	0	0.2966464161872864	0.5641233325004578	0.3898089826107025	0.4136497974395752	0.5485053062438965	0.4645465612411499	1
254	44	1	0.2979570031166077	0.5426617264747621	0.3495868742465973	0.4136497974395752	0.5485053062438965	0.4645465612411499	1
255	45	0	0.2896696925163269	0.4535292685031891	0.3139161765575409	0.4646719694137573	0.6501911878585815	0.4166408181190491	1
256	45	1	0.2967431545257568	0.6313807964324951	0.464285135269165	0.4646719694137573	0.6501911878585815	0.4166408181190491	1
257	45	2	0.2567093968391418	0.3742000162601471	0.2235107272863388	0.4646719694137573	0.6501911878585815	0.4166408181190491	0
258	45	3	0.2944309115409851	0.7921591997146606	0.5697012543678284	0.4646719694137573	0.6501911878585815	0.4166408181190491	0
259	46	0	0.3168841600418091	0.5210537910461426	0.3602047562599182	0.4392599165439605	0.5739381909370422	0.9655417203903198	0
260	46	1	0.3018252849578857	0.5180659890174866	0.360683798789978	0.4392599165439605	0.5739381909370422	0.9655417203903198	0
261	46	2	0.3316024541854858	0.6135826706886292	0.4840999543666839	0.4392599165439605	0.5739381909370422	0.9655417203903198	0
262	46	3	0.3130136132240295	0.8454572558403015	0.724568784236908	0.4392599165439605	0.5739381909370422	0.9655417203903198	0
263	46	4	0.3322962522506714	0.8322860598564148	0.852283239364624	0.4392599165439605	0.5739381909370422	0.9655417203903198	0
264	46	5	0.2983887195587158	0.4715705811977386	0.3221428394317627	0.4392599165439605	0.5739381909370422	0.9655417203903198	0
265	46	6	0.3341196179389953	0.5024009943008423	0.3277070522308349	0.4392599165439605	0.5739381909370422	0.9655417203903198	0
266	46	7	0.308075487613678	0.5084747076034546	0.3741628229618073	0.4392599165439605	0.5739381909370422	0.9655417203903198	0
267	47	0	0.3279920816421509	0.6184829473495483	0.5678480863571167	0.4999703764915466	0.5475813150405884	0.7004904747009277	0
268	47	1	0.351107656955719	0.6249511241912842	0.6018036007881165	0.4999703764915466	0.5475813150405884	0.7004904747009277	0
269	47	2	0.3336667418479919	0.6362213492393494	0.6832728385925293	0.4999703764915466	0.5475813150405884	0.7004904747009277	0
270	47	3	0.3535427451133728	0.6373434066772461	0.6847687363624573	0.4999703764915466	0.5475813150405884	0.7004904747009277	0
271	47	4	0.3115736842155456	0.6734170317649841	0.7506471276283264	0.4999703764915466	0.5475813150405884	0.7004904747009277	1
272	47	5	0.3022952079772949	0.7789691090583801	0.775002121925354	0.4999703764915466	0.5475813150405884	0.7004904747009277	1
273	47	6	0.3101247549057007	0.4807797074317932	0.3811167776584625	0.4999703764915466	0.5475813150405884	0.7004904747009277	0
274	47	7	0.3359748721122741	0.5122280120849609	0.4160326719284057	0.4999703764915466	0.5475813150405884	0.7004904747009277	0
275	48	0	0.2836779952049255	0.9296215176582336	0.9384781122207642	0.8009567260742188	0.9621203541755676	0.9675082564353944	1
276	48	1	0.277567982673645	0.8996335864067078	0.7583827376365662	0.8009567260742188	0.9621203541755676	0.9675082564353944	1
277	48	2	0.311893880367279	0.9153244495391846	0.744022011756897	0.8009567260742188	0.9621203541755676	0.9675082564353944	1
278	49	0	0.3146750330924988	0.8476564288139343	0.7543033957481384	0.8726469874382019	0.9258777499198914	0.9761190414428712	1
279	49	1	0.3692597150802612	0.9584987759590148	0.9488009214401244	0.8726469874382019	0.9258777499198914	0.9761190414428712	1
280	50	0	0.2921092510223389	0.6646814346313477	0.5258454084396362	0.5123606324195862	0.4675634503364563	0.5472375750541687	0
281	50	1	0.3268494606018066	0.573000967502594	0.4194454252719879	0.5123606324195862	0.4675634503364563	0.5472375750541687	0
282	50	2	0.3499132394790649	0.6615075469017029	0.7782866954803467	0.5123606324195862	0.4675634503364563	0.5472375750541687	1
283	50	3	0.3166927695274353	0.5568625330924988	0.3078105449676513	0.5123606324195862	0.4675634503364563	0.5472375750541687	0
284	50	4	0.3102383613586426	0.5440942049026489	0.3010887801647186	0.5123606324195862	0.4675634503364563	0.5472375750541687	0
285	51	0	0.3175453543663025	0.451511025428772	0.2805666923522949	0.4117403328418732	0.6128386855125427	0.5888322591781616	0
286	52	4	0.3116604089736938	0.4316191971302033	0.3435186147689819	0.5313153862953186	0.5399680137634277	0.5829592943191528	0
287	52	1	0.256331205368042	0.5130764245986938	0.3689779639244079	0.5313153862953186	0.5399680137634277	0.5829592943191528	0
288	52	2	0.2801140546798706	0.5422942638397217	0.6391268968582153	0.5313153862953186	0.5399680137634277	0.5829592943191528	1
289	52	3	0.2636712193489075	0.4128393232822418	0.2823641002178192	0.5313153862953186	0.5399680137634277	0.5829592943191528	0
290	52	4	0.3116604089736938	0.4498684406280517	0.343538373708725	0.5313153862953186	0.5399680137634277	0.5829592943191528	0
291	52	5	0.2573955059051513	0.5443646311759949	0.3572297394275665	0.5313153862953186	0.5399680137634277	0.5829592943191528	0
292	53	0	0.3040459752082825	0.7285993099212646	0.5083667635917664	0.3679934442043304	0.7781794667243958	0.7567672729492188	0
293	53	1	0.2884165644645691	0.7821605205535889	0.4118792414665222	0.3679934442043304	0.7781794667243958	0.7567672729492188	0
294	53	2	0.2957038879394531	0.7486253976821899	0.6484280228614807	0.3679934442043304	0.7781794667243958	0.7567672729492188	0
295	53	3	0.2930140495300293	0.7494821548461914	0.6339806914329529	0.3679934442043304	0.7781794667243958	0.7567672729492188	0
296	53	4	0.2955291867256165	0.7489139437675476	0.5669941306114197	0.3679934442043304	0.7781794667243958	0.7567672729492188	0
297	53	5	0.3168879151344299	0.7438998818397522	0.5874854326248169	0.3679934442043304	0.7781794667243958	0.7567672729492188	0
298	53	6	0.3030022382736206	0.7575919628143309	0.5250838398933411	0.3679934442043304	0.7781794667243958	0.7567672729492188	0
299	53	7	0.3031154870986938	0.7827119231224059	0.401993453502655	0.3679934442043304	0.7781794667243958	0.7567672729492188	0
300	54	0	0.3428913354873657	0.5646597743034363	0.4610964953899384	0.8858798742294312	0.4861624836921692	0.4277637600898743	0
301	54	1	0.3427891135215759	0.55436772108078	0.445162296295166	0.8858798742294312	0.4861624836921692	0.4277637600898743	0
302	54	2	0.3603104948997497	0.5329850912094116	0.5007740259170532	0.8858798742294312	0.4861624836921692	0.4277637600898743	1
303	54	3	0.3744832277297973	0.5411368608474731	0.504089891910553	0.8858798742294312	0.4861624836921692	0.4277637600898743	0
304	54	4	0.3557992577552795	0.6052272915840149	0.477853000164032	0.8858798742294312	0.4861624836921692	0.4277637600898743	0
305	55	0	0.2945164442062378	0.7509957551956177	0.6226140260696411	0.7508387565612793	0.7739667892456055	0.8866425156593323	0
306	55	1	0.2709789276123047	0.8306511640548706	0.5893317461013794	0.7508387565612793	0.7739667892456055	0.8866425156593323	0
307	55	2	0.2750111818313598	0.5519002676010132	0.3568449318408966	0.7508387565612793	0.7739667892456055	0.8866425156593323	0
308	55	3	0.2647016644477844	0.599622905254364	0.3441081047058105	0.7508387565612793	0.7739667892456055	0.8866425156593323	0
309	56	0	0.3289757966995239	0.5704100728034973	0.3790058493614197	0.4198029041290283	0.5576386451721191	0.3848999440670013	0
310	56	1	0.3233482837677002	0.6064398884773254	0.3789958655834198	0.4198029041290283	0.5576386451721191	0.3848999440670013	0
311	56	2	0.3146422505378723	0.5376066565513611	0.3455164134502411	0.4198029041290283	0.5576386451721191	0.3848999440670013	0
312	56	3	0.3399094939231873	0.6120935082435608	0.3945508003234863	0.4198029041290283	0.5576386451721191	0.3848999440670013	0
313	56	4	0.3364425897598266	0.6235958933830261	0.4315465390682221	0.4198029041290283	0.5576386451721191	0.3848999440670013	0
314	56	5	0.3111312985420227	0.4375258982181549	0.2610694169998169	0.4198029041290283	0.5576386451721191	0.3848999440670013	0
315	56	6	0.3358263373374939	0.556984007358551	0.3659036159515381	0.4198029041290283	0.5576386451721191	0.3848999440670013	0
316	56	7	0.3267866969108581	0.4911270439624786	0.2728252708911896	0.4198029041290283	0.5576386451721191	0.3848999440670013	0
317	57	5	0.3116111755371094	0.6470675468444824	0.375962108373642	0.4050427079200745	0.642681896686554	0.6548746228218079	0
318	57	1	0.3294259309768677	0.6091872453689575	0.4852423667907715	0.4050427079200745	0.642681896686554	0.6548746228218079	0
319	57	2	0.3337434530258179	0.639958381652832	0.5705810189247131	0.4050427079200745	0.642681896686554	0.6548746228218079	0
320	57	3	0.3139671683311462	0.6768820881843567	0.6070644855499268	0.4050427079200745	0.642681896686554	0.6548746228218079	0
321	57	4	0.3043463826179504	0.5104116201400757	0.334956020116806	0.4050427079200745	0.642681896686554	0.6548746228218079	0
322	57	5	0.3116111755371094	0.6470675468444824	0.375962108373642	0.4050427079200745	0.642681896686554	0.6548746228218079	0
323	58	7	0.3177288770675659	0.3815194964408874	0.2135207206010818	0.5948120355606079	0.3050173223018646	0.2908102869987488	0
324	58	8	0.3292136192321777	0.4423415660858154	0.2632942497730255	0.5948120355606079	0.3050173223018646	0.2908102869987488	0
325	58	2	0.3185597062110901	0.4474735558032989	0.3226702809333801	0.5948120355606079	0.3050173223018646	0.2908102869987488	0
326	58	3	0.3527063131332397	0.3760403096675873	0.3298503756523132	0.5948120355606079	0.3050173223018646	0.2908102869987488	0
327	58	4	0.3232876062393188	0.4520508348941803	0.3185435235500336	0.5948120355606079	0.3050173223018646	0.2908102869987488	0
328	58	5	0.3175389170646667	0.4989832043647766	0.3554316759109497	0.5948120355606079	0.3050173223018646	0.2908102869987488	0
329	58	6	0.3425468206405639	0.5277668237686157	0.338666021823883	0.5948120355606079	0.3050173223018646	0.2908102869987488	0
330	58	7	0.3177288770675659	0.3815194964408874	0.2135207206010818	0.5948120355606079	0.3050173223018646	0.2908102869987488	0
331	58	8	0.3292136192321777	0.4423415660858154	0.2632942497730255	0.5948120355606079	0.3050173223018646	0.2908102869987488	0
332	58	9	0.3078834414482117	0.4052027463912964	0.2266179025173187	0.5948120355606079	0.3050173223018646	0.2908102869987488	0
333	59	4	0.320293128490448	0.3799547851085663	0.2149640917778015	0.6211089491844177	0.5572566986083984	0.437776118516922	0
334	59	1	0.3166875839233398	0.5008572340011597	0.3003664016723633	0.6211089491844177	0.5572566986083984	0.437776118516922	0
335	59	2	0.3226412534713745	0.6035889387130737	0.3884823322296143	0.6211089491844177	0.5572566986083984	0.437776118516922	0
336	59	3	0.3248143196105957	0.5061808824539185	0.3422197997570038	0.6211089491844177	0.5572566986083984	0.437776118516922	0
337	59	4	0.320293128490448	0.3799547851085663	0.2149640917778015	0.6211089491844177	0.5572566986083984	0.437776118516922	0
338	59	5	0.3172211050987244	0.4286173284053802	0.2986250519752502	0.6211089491844177	0.5572566986083984	0.437776118516922	0
339	59	6	0.3227751851081848	0.4141122102737427	0.3180302381515503	0.6211089491844177	0.5572566986083984	0.437776118516922	0
340	60	0	0.3348872065544128	0.6371562480926514	0.4170856177806854	0.5058484077453613	0.6193772554397583	0.6230064034461975	1
341	60	1	0.3414731025695801	0.6131464838981628	0.4400463104248047	0.5058484077453613	0.6193772554397583	0.6230064034461975	1
342	60	2	0.3294498324394226	0.6603354215621948	0.5195204019546509	0.5058484077453613	0.6193772554397583	0.6230064034461975	1
343	60	3	0.3113335967063904	0.7073628902435303	0.5036785602569579	0.5058484077453613	0.6193772554397583	0.6230064034461975	1
344	60	4	0.3473997712135315	0.7254541516304016	0.705479085445404	0.5058484077453613	0.6193772554397583	0.6230064034461975	1
345	60	5	0.333357572555542	0.5006033182144165	0.3076905608177185	0.5058484077453613	0.6193772554397583	0.6230064034461975	1
346	60	6	0.3309895992279053	0.416915774345398	0.3210285305976868	0.5058484077453613	0.6193772554397583	0.6230064034461975	1
347	61	0	0.3266634345054626	0.6227496266365051	0.4964209198951721	0.4474782347679138	0.7038685083389282	0.680804431438446	0
348	61	1	0.3178589344024658	0.7233743071556091	0.4960034191608429	0.4474782347679138	0.7038685083389282	0.680804431438446	0
349	61	2	0.3165241479873657	0.7218721508979797	0.5145854949951172	0.4474782347679138	0.7038685083389282	0.680804431438446	1
350	61	3	0.3349100947380066	0.6026139259338379	0.4568617343902588	0.4474782347679138	0.7038685083389282	0.680804431438446	1
351	61	4	0.3298248648643493	0.669330894947052	0.6009833216667175	0.4474782347679138	0.7038685083389282	0.680804431438446	1
352	61	5	0.3451202511787414	0.6537596583366394	0.6448200345039368	0.4474782347679138	0.7038685083389282	0.680804431438446	1
353	61	6	0.3143389821052551	0.7467262744903564	0.6601535081863403	0.4474782347679138	0.7038685083389282	0.680804431438446	0
354	61	7	0.3249020576477051	0.8113116621971129	0.5472562313079834	0.4474782347679138	0.7038685083389282	0.680804431438446	0
355	62	0	0.2680038809776306	0.6246475577354431	0.7058200240135193	0.3560232222080231	0.3290180265903473	0.2893798649311065	0
356	62	1	0.2842113375663757	0.7439947724342346	0.56767737865448	0.3560232222080231	0.3290180265903473	0.2893798649311065	0
357	62	2	0.28307044506073	0.6584476828575134	0.3697960078716278	0.3560232222080231	0.3290180265903473	0.2893798649311065	0
358	62	3	0.2916504740715027	0.6575770378112793	0.4245766103267669	0.3560232222080231	0.3290180265903473	0.2893798649311065	0
359	62	4	0.3074567317962646	0.4854771494865418	0.3447384834289551	0.3560232222080231	0.3290180265903473	0.2893798649311065	0
360	62	5	0.2851818203926086	0.636902928352356	0.4320912659168243	0.3560232222080231	0.3290180265903473	0.2893798649311065	0
361	62	6	0.2943529486656189	0.4958363473415375	0.3191521167755127	0.3560232222080231	0.3290180265903473	0.2893798649311065	0
362	63	0	0.2700083255767822	0.7370215058326721	0.4225564599037169	0.4567840099334717	0.7691152095794678	0.6855294108390808	0
363	63	1	0.2689136862754822	0.6081794500350952	0.4033361971378326	0.4567840099334717	0.7691152095794678	0.6855294108390808	0
364	63	2	0.2692540884017944	0.4807879328727722	0.3231939971446991	0.4567840099334717	0.7691152095794678	0.6855294108390808	0
365	63	3	0.2813530564308166	0.8012476563453674	0.3557751178741455	0.4567840099334717	0.7691152095794678	0.6855294108390808	0
366	64	0	0.3020263910293579	0.587784469127655	0.5022435784339905	0.5580085515975952	0.6689390540122986	0.7597287893295288	0
367	64	1	0.3405352830886841	0.6273687481880188	0.5771267414093018	0.5580085515975952	0.6689390540122986	0.7597287893295288	0
368	64	2	0.335673451423645	0.6248541474342346	0.5474367141723633	0.5580085515975952	0.6689390540122986	0.7597287893295288	0
369	64	3	0.3504146337509155	0.7216540575027466	0.7448541522026062	0.5580085515975952	0.6689390540122986	0.7597287893295288	0
370	64	4	0.3060499429702759	0.5775589942932129	0.3933808505535126	0.5580085515975952	0.6689390540122986	0.7597287893295288	0
371	64	5	0.3067145943641662	0.6201071739196777	0.4117197990417481	0.5580085515975952	0.6689390540122986	0.7597287893295288	0
372	65	0	0.3616370558738709	0.6522467136383057	0.5107204318046571	0.9154648780822754	0.7099345922470093	0.8284568786621094	1
373	65	1	0.3758907318115233	0.6751735210418701	0.4849792122840881	0.9154648780822754	0.7099345922470093	0.8284568786621094	1
374	65	2	0.3768782019615173	0.7025176286697388	0.710506796836853	0.9154648780822754	0.7099345922470093	0.8284568786621094	1
375	65	3	0.3670544028282165	0.7042044997215271	0.6983789801597595	0.9154648780822754	0.7099345922470093	0.8284568786621094	1
376	65	4	0.368109941482544	0.5760050415992737	0.421016663312912	0.9154648780822754	0.7099345922470093	0.8284568786621094	1
377	65	5	0.3779047727584839	0.7153696417808533	0.4929925799369812	0.9154648780822754	0.7099345922470093	0.8284568786621094	1
378	66	0	0.2746513485908508	0.4218481481075287	0.216328889131546	0.330474317073822	0.2795636355876922	0.2133818715810776	0
379	66	1	0.3054688572883606	0.3965046107769013	0.250639945268631	0.330474317073822	0.2795636355876922	0.2133818715810776	0
380	66	2	0.2699860334396362	0.5645128488540649	0.3494847416877746	0.330474317073822	0.2795636355876922	0.2133818715810776	0
381	66	3	0.2870520949363708	0.5664262771606445	0.35378697514534	0.330474317073822	0.2795636355876922	0.2133818715810776	1
382	66	4	0.3070535063743591	0.5507804751396179	0.3628976941108704	0.330474317073822	0.2795636355876922	0.2133818715810776	1
383	66	5	0.3002427816390991	0.5779374837875366	0.3509235382080078	0.330474317073822	0.2795636355876922	0.2133818715810776	1
384	66	6	0.2867353558540344	0.5303208231925964	0.3056803047657013	0.330474317073822	0.2795636355876922	0.2133818715810776	0
385	66	7	0.2823697924613953	0.4745864570140839	0.308960884809494	0.330474317073822	0.2795636355876922	0.2133818715810776	0
386	67	0	0.2675706744194031	0.3898960053920746	0.2344088107347488	0.3042266964912414	0.2672584652900696	0.2104182243347168	0
387	67	1	0.2590863704681396	0.4258437454700471	0.2255262583494186	0.3042266964912414	0.2672584652900696	0.2104182243347168	0
388	67	2	0.2803003191947937	0.4244142174720764	0.2925272881984711	0.3042266964912414	0.2672584652900696	0.2104182243347168	0
389	67	3	0.2633872032165527	0.4247097671031952	0.2751785516738892	0.3042266964912414	0.2672584652900696	0.2104182243347168	0
390	67	4	0.2654585838317871	0.4609163701534271	0.2709434032440185	0.3042266964912414	0.2672584652900696	0.2104182243347168	0
391	67	5	0.2825517058372497	0.4183724224567413	0.3809266984462738	0.3042266964912414	0.2672584652900696	0.2104182243347168	0
392	67	6	0.2991093397140503	0.4483034610748291	0.2758968472480774	0.3042266964912414	0.2672584652900696	0.2104182243347168	0
393	67	7	0.2860918045043945	0.494370311498642	0.2793799936771393	0.3042266964912414	0.2672584652900696	0.2104182243347168	0
394	68	0	0.3399038314819336	0.7322248816490173	0.5132184028625488	0.5389373898506165	0.7848167419433594	0.8766016364097595	0
395	68	1	0.3254660367965698	0.6927067041397095	0.4043155610561371	0.5389373898506165	0.7848167419433594	0.8766016364097595	0
396	68	2	0.3403156995773315	0.7081748843193054	0.4485506117343903	0.5389373898506165	0.7848167419433594	0.8766016364097595	0
397	68	3	0.3197030425071716	0.7844626903533936	0.5616923570632935	0.5389373898506165	0.7848167419433594	0.8766016364097595	1
398	68	4	0.3103156089782715	0.8510844111442566	0.9376016855239868	0.5389373898506165	0.7848167419433594	0.8766016364097595	1
399	68	5	0.3224379420280456	0.7135721445083618	0.5013907551765442	0.5389373898506165	0.7848167419433594	0.8766016364097595	0
400	68	6	0.3318303227424621	0.7013218402862549	0.4028141498565674	0.5389373898506165	0.7848167419433594	0.8766016364097595	0
401	69	5	0.3258869647979736	0.6142624616622925	0.4323848187923432	0.4889439642429352	0.4526257812976837	0.7085362672805786	1
402	69	6	0.3061248660087585	0.5658949017524719	0.3019849956035614	0.4889439642429352	0.4526257812976837	0.7085362672805786	1
403	69	2	0.3084040284156799	0.4209206998348236	0.2586574554443359	0.4889439642429352	0.4526257812976837	0.7085362672805786	1
404	69	3	0.3087815046310425	0.403264582157135	0.1367102414369583	0.4889439642429352	0.4526257812976837	0.7085362672805786	1
405	69	4	0.321195125579834	0.4313530027866364	0.2443584352731705	0.4889439642429352	0.4526257812976837	0.7085362672805786	1
406	69	5	0.3258869647979736	0.6142624616622925	0.4323848187923432	0.4889439642429352	0.4526257812976837	0.7085362672805786	1
407	69	6	0.3061248660087585	0.5658949017524719	0.3019849956035614	0.4889439642429352	0.4526257812976837	0.7085362672805786	1
408	69	7	0.3128464818000793	0.3696560561656952	0.206648662686348	0.4889439642429352	0.4526257812976837	0.7085362672805786	1
409	70	0	0.3330710530281067	0.5176682472229004	0.4347934722900391	0.555565595626831	0.3260771930217743	0.3553110957145691	0
410	70	1	0.3357493877410889	0.6764292120933533	0.5118574500083923	0.555565595626831	0.3260771930217743	0.3553110957145691	0
411	70	2	0.3556311726570129	0.4287431836128235	0.3952257335186005	0.555565595626831	0.3260771930217743	0.3553110957145691	0
412	70	3	0.3422155380249023	0.5708630084991455	0.3855109512805938	0.555565595626831	0.3260771930217743	0.3553110957145691	0
413	70	4	0.3450352549552917	0.621541440486908	0.4223592877388001	0.555565595626831	0.3260771930217743	0.3553110957145691	0
414	70	5	0.3288341760635376	0.398204356431961	0.3553831875324249	0.555565595626831	0.3260771930217743	0.3553110957145691	0
415	70	6	0.3129823803901672	0.3702011406421661	0.3163148164749145	0.555565595626831	0.3260771930217743	0.3553110957145691	0
416	70	7	0.3230786323547363	0.3781579434871673	0.3461273908615112	0.555565595626831	0.3260771930217743	0.3553110957145691	0
417	71	0	0.3099185228347778	0.610992431640625	0.4511494636535645	0.6984513998031616	0.5555039048194885	0.3613235652446747	0
418	71	1	0.3243417143821716	0.5753161311149597	0.417154848575592	0.6984513998031616	0.5555039048194885	0.3613235652446747	0
419	71	2	0.3201336860656738	0.5314252972602844	0.352750301361084	0.6984513998031616	0.5555039048194885	0.3613235652446747	0
420	71	3	0.2957109212875366	0.400998055934906	0.2644884884357452	0.6984513998031616	0.5555039048194885	0.3613235652446747	0
421	71	4	0.3141066431999206	0.5158500075340271	0.332913726568222	0.6984513998031616	0.5555039048194885	0.3613235652446747	0
422	71	5	0.3035519123077393	0.4927134513854981	0.2960171103477478	0.6984513998031616	0.5555039048194885	0.3613235652446747	0
423	72	0	0.3261443376541137	0.5787774920463562	0.3810731470584869	0.4346279501914978	0.3426582217216492	0.3230839967727661	0
424	72	1	0.325627863407135	0.4097334742546081	0.3252318799495697	0.4346279501914978	0.3426582217216492	0.3230839967727661	0
425	72	2	0.3245247602462769	0.4079071879386902	0.3170511424541473	0.4346279501914978	0.3426582217216492	0.3230839967727661	1
426	72	3	0.3316624164581299	0.6347795724868774	0.4812434911727905	0.4346279501914978	0.3426582217216492	0.3230839967727661	1
427	72	4	0.3314170241355896	0.5119845867156982	0.388861745595932	0.4346279501914978	0.3426582217216492	0.3230839967727661	1
428	72	5	0.3275828957557678	0.4189350605010986	0.3142253756523132	0.4346279501914978	0.3426582217216492	0.3230839967727661	0
429	72	6	0.3263903856277466	0.7053036689758301	0.3641034960746765	0.4346279501914978	0.3426582217216492	0.3230839967727661	0
430	73	0	0.2675305604934692	0.4877751767635346	0.2737952768802643	0.4478610754013061	0.3373279571533203	0.2138414829969406	0
431	73	1	0.2689541578292847	0.4689083993434906	0.2781820893287659	0.4478610754013061	0.3373279571533203	0.2138414829969406	0
432	73	2	0.2617637515068054	0.5155071020126343	0.3255749940872192	0.4478610754013061	0.3373279571533203	0.2138414829969406	0
433	73	3	0.2761529684066772	0.4926198720932007	0.3171369135379791	0.4478610754013061	0.3373279571533203	0.2138414829969406	0
434	73	4	0.292578399181366	0.4454717040061951	0.2832694947719574	0.4478610754013061	0.3373279571533203	0.2138414829969406	0
435	73	5	0.2980844378471374	0.4571860730648041	0.3104865252971649	0.4478610754013061	0.3373279571533203	0.2138414829969406	0
436	74	2	0.3486377596855164	0.9277271032333374	0.887319803237915	0.7657877802848816	0.9293488860130308	0.9530754685401917	1
437	74	3	0.3298369646072388	0.8761645555496216	0.8688239455223083	0.7657877802848816	0.9293488860130308	0.9530754685401917	1
438	74	2	0.3486377596855164	0.9277271032333374	0.887319803237915	0.7657877802848816	0.9293488860130308	0.9530754685401917	1
439	74	3	0.3298369646072388	0.8761645555496216	0.8688239455223083	0.7657877802848816	0.9293488860130308	0.9530754685401917	1
440	75	0	0.353126585483551	0.6251934170722961	0.4776595830917358	0.7618116140365601	0.5327964425086975	0.6316101551055908	0
441	75	1	0.3587729930877685	0.6605990529060364	0.4593088328838349	0.7618116140365601	0.5327964425086975	0.6316101551055908	1
442	75	2	0.3693228960037232	0.5401191711425781	0.3890935182571411	0.7618116140365601	0.5327964425086975	0.6316101551055908	1
443	75	3	0.3786571621894837	0.5406414270401001	0.3998365998268128	0.7618116140365601	0.5327964425086975	0.6316101551055908	1
444	75	4	0.3707886934280396	0.7436618208885193	0.5429875254631042	0.7618116140365601	0.5327964425086975	0.6316101551055908	1
445	75	5	0.3791188001632689	0.6815757751464844	0.6870155334472656	0.7618116140365601	0.5327964425086975	0.6316101551055908	1
446	75	6	0.3660202622413635	0.5424557328224182	0.3834776878356933	0.7618116140365601	0.5327964425086975	0.6316101551055908	0
447	75	7	0.3667891025543213	0.5322602391242981	0.3451585471630096	0.7618116140365601	0.5327964425086975	0.6316101551055908	0
448	76	0	0.3020121455192566	0.6250211000442505	0.4273669123649597	0.5428529977798462	0.6582825183868408	0.7344041466712952	1
449	76	1	0.2813084721565246	0.6039236187934875	0.3810815811157226	0.5428529977798462	0.6582825183868408	0.7344041466712952	1
450	76	2	0.2913114428520202	0.4694609344005585	0.3740392327308655	0.5428529977798462	0.6582825183868408	0.7344041466712952	1
451	76	3	0.2665638327598572	0.4727402925491333	0.3137649595737457	0.5428529977798462	0.6582825183868408	0.7344041466712952	1
452	76	4	0.2749189138412476	0.5292288064956665	0.3206815719604492	0.5428529977798462	0.6582825183868408	0.7344041466712952	1
453	76	5	0.2849793434143066	0.5683332681655884	0.2911943197250366	0.5428529977798462	0.6582825183868408	0.7344041466712952	1
454	77	0	0.3389465808868408	0.6027874946594238	0.411369264125824	0.9039449095726012	0.7351195812225342	0.7690092921257019	0
455	77	1	0.3705624938011169	0.6202886700630188	0.4520109891891479	0.9039449095726012	0.7351195812225342	0.7690092921257019	0
456	77	2	0.3509104251861572	0.6345117092132568	0.4381917417049408	0.9039449095726012	0.7351195812225342	0.7690092921257019	0
457	78	0	0.266642153263092	0.7380833029747009	0.5441478490829468	0.5742273330688477	0.7750372290611267	0.5223343372344971	1
458	78	1	0.303278386592865	0.7037150263786316	0.565289318561554	0.5742273330688477	0.7750372290611267	0.5223343372344971	1
459	78	2	0.2563743591308594	0.7841461896896362	0.39872145652771	0.5742273330688477	0.7750372290611267	0.5223343372344971	1
460	79	0	0.3353142142295837	0.8618924021720886	0.8182123303413391	0.9255477786064148	0.9608263969421388	0.897994339466095	1
461	79	1	0.3579440712928772	0.955287218093872	0.8941574692726135	0.9255477786064148	0.9608263969421388	0.897994339466095	1
462	79	2	0.3681792616844177	0.9702038764953612	0.8188712000846863	0.9255477786064148	0.9608263969421388	0.897994339466095	1
463	79	3	0.3448576927185058	0.9087076187133788	0.7133161425590515	0.9255477786064148	0.9608263969421388	0.897994339466095	1
464	80	0	0.3738185167312622	0.6244030594825745	0.3953467607498169	0.8665881752967834	0.4936603307723999	0.793522298336029	0
465	80	1	0.3575552701950073	0.5848658680915833	0.3381120264530182	0.8665881752967834	0.4936603307723999	0.793522298336029	0
466	80	2	0.3759003281593323	0.4955977201461792	0.3963694274425506	0.8665881752967834	0.4936603307723999	0.793522298336029	0
467	80	3	0.3620097041130066	0.4951005876064301	0.3856700658798218	0.8665881752967834	0.4936603307723999	0.793522298336029	0
468	80	4	0.3785558938980103	0.814626157283783	0.7352043390274048	0.8665881752967834	0.4936603307723999	0.793522298336029	1
469	80	5	0.3710611462593079	0.573153555393219	0.3991279602050781	0.8665881752967834	0.4936603307723999	0.793522298336029	0
470	80	6	0.3655466437339783	0.4172870516777039	0.3076473772525787	0.8665881752967834	0.4936603307723999	0.793522298336029	0
471	81	0	0.3147075772285461	0.3438390493392944	0.3788492679595947	0.7401115894317627	0.7139273881912231	0.7422696352005005	1
472	81	1	0.2553899884223938	0.6014464497566223	0.3648374378681183	0.7401115894317627	0.7139273881912231	0.7422696352005005	1
473	81	2	0.2847429513931274	0.7509679198265076	0.614529013633728	0.7401115894317627	0.7139273881912231	0.7422696352005005	1
474	81	3	0.2638857364654541	0.6158765554428101	0.4241848289966583	0.7401115894317627	0.7139273881912231	0.7422696352005005	1
475	81	4	0.2892732620239258	0.7220592498779297	0.4596964120864868	0.7401115894317627	0.7139273881912231	0.7422696352005005	1
476	82	0	0.3752319812774658	0.65766441822052	0.5634092092514038	0.8051072955131531	0.7858750820159912	0.8054031729698181	0
477	82	1	0.3732808828353882	0.7564210295677185	0.6384848952293396	0.8051072955131531	0.7858750820159912	0.8054031729698181	0
478	82	2	0.3655875325202942	0.6981868743896484	0.6729897856712341	0.8051072955131531	0.7858750820159912	0.8054031729698181	0
479	82	3	0.3764735460281372	0.7801144123077393	0.785915195941925	0.8051072955131531	0.7858750820159912	0.8054031729698181	1
480	82	4	0.3893420696258545	0.7836322784423828	0.7996982932090759	0.8051072955131531	0.7858750820159912	0.8054031729698181	1
481	82	5	0.3663378953933716	0.7838451862335205	0.7741343379020691	0.8051072955131531	0.7858750820159912	0.8054031729698181	0
482	82	6	0.3768544793128967	0.6811645030975342	0.6073609590530396	0.8051072955131531	0.7858750820159912	0.8054031729698181	0
483	82	7	0.3540663123130798	0.6969587802886963	0.4636028409004211	0.8051072955131531	0.7858750820159912	0.8054031729698181	0
484	83	0	0.3525875806808472	0.7979735136032104	0.7494103312492371	0.8230960369110107	0.9352144598960876	0.9167606234550476	1
485	83	1	0.3621504902839661	0.8854805827140808	0.7290388345718384	0.8230960369110107	0.9352144598960876	0.9167606234550476	1
486	83	2	0.3736875057220459	0.8349670767784119	0.773761510848999	0.8230960369110107	0.9352144598960876	0.9167606234550476	1
487	83	3	0.3605738878250122	0.8369026780128479	0.7768810987472534	0.8230960369110107	0.9352144598960876	0.9167606234550476	1
488	83	4	0.3608047366142273	0.8145893812179565	0.7078915238380432	0.8230960369110107	0.9352144598960876	0.9167606234550476	1
489	83	5	0.3725492358207703	0.8700047731399536	0.6597171425819397	0.8230960369110107	0.9352144598960876	0.9167606234550476	1
490	84	0	0.3332131505012512	0.4453662633895874	0.3504449725151062	0.4029239118099213	0.4447254836559296	0.3601806163787842	0
491	84	1	0.3433796763420105	0.5744599103927612	0.368701308965683	0.4029239118099213	0.4447254836559296	0.3601806163787842	0
492	84	2	0.3455147743225097	0.6113249063491821	0.4975476264953613	0.4029239118099213	0.4447254836559296	0.3601806163787842	0
493	84	3	0.3153367042541504	0.5055508613586426	0.2808782756328583	0.4029239118099213	0.4447254836559296	0.3601806163787842	0
494	84	4	0.2980468869209289	0.4996891021728516	0.2925406098365784	0.4029239118099213	0.4447254836559296	0.3601806163787842	0
495	84	5	0.3229067325592041	0.5643869042396545	0.2839126884937286	0.4029239118099213	0.4447254836559296	0.3601806163787842	0
496	85	0	0.3417744636535644	0.9088987112045288	0.7706913948059082	0.7061416506767273	0.8202135562896729	0.7629343271255493	1
497	85	1	0.3025484681129456	0.5794864892959595	0.4082561135292053	0.7061416506767273	0.8202135562896729	0.7629343271255493	0
498	85	2	0.303410530090332	0.5877448916435242	0.4385085999965668	0.7061416506767273	0.8202135562896729	0.7629343271255493	1
499	85	3	0.2834558486938477	0.7986827492713928	0.633062481880188	0.7061416506767273	0.8202135562896729	0.7629343271255493	1
500	86	0	0.2890337109565735	0.5702122449874878	0.4019004702568054	0.5554495453834534	0.7129721641540527	0.7378692030906677	1
501	86	1	0.3012523055076599	0.7206090688705444	0.5258441567420961	0.5554495453834534	0.7129721641540527	0.7378692030906677	1
502	86	2	0.3093284368515014	0.6669185757637024	0.5624074339866638	0.5554495453834534	0.7129721641540527	0.7378692030906677	1
503	86	3	0.3105514645576477	0.4802954494953156	0.3098538219928741	0.5554495453834534	0.7129721641540527	0.7378692030906677	0
504	86	4	0.2937889695167541	0.5350716114044191	0.3245339095592499	0.5554495453834534	0.7129721641540527	0.7378692030906677	1
505	86	5	0.2917443513870239	0.6470199823379517	0.3611679673194885	0.5554495453834534	0.7129721641540527	0.7378692030906677	1
506	87	0	0.2808619737625122	0.4676949381828308	0.3783625960350037	0.492100328207016	0.6463268995285034	0.7470974922180176	0
507	87	1	0.3158299326896667	0.4704354405403137	0.4034015238285065	0.492100328207016	0.6463268995285034	0.7470974922180176	0
508	87	2	0.2813732028007507	0.5342409610748291	0.3435717225074768	0.492100328207016	0.6463268995285034	0.7470974922180176	0
509	87	3	0.2791045308113098	0.5595275163650513	0.5032561421394348	0.492100328207016	0.6463268995285034	0.7470974922180176	1
510	87	4	0.2856854796409607	0.621989369392395	0.4844574332237244	0.492100328207016	0.6463268995285034	0.7470974922180176	0
511	88	0	0.3279388546943665	0.8257818818092346	0.6934093236923218	0.7732381820678711	0.7051178812980652	0.8016637563705444	1
512	88	1	0.3222141265869141	0.8511844873428345	0.6539867520332336	0.7732381820678711	0.7051178812980652	0.8016637563705444	1
513	88	2	0.3334312438964844	0.7326869964599609	0.5758970975875854	0.7732381820678711	0.7051178812980652	0.8016637563705444	1
514	88	3	0.3233599662780761	0.4414779841899872	0.4456497132778168	0.7732381820678711	0.7051178812980652	0.8016637563705444	1
515	88	4	0.3105086088180542	0.5575873851776123	0.5306923389434814	0.7732381820678711	0.7051178812980652	0.8016637563705444	1
516	89	0	0.2892992496490478	0.5472253561019897	0.4684460163116455	0.6436260342597961	0.7516388297080994	0.8113282918930054	1
517	89	1	0.2934850454330444	0.6912528872489929	0.5370296835899353	0.6436260342597961	0.7516388297080994	0.8113282918930054	1
518	89	2	0.2852352857589721	0.8529022336006165	0.8551781177520752	0.6436260342597961	0.7516388297080994	0.8113282918930054	1
519	89	3	0.2940030694007873	0.5724865198135376	0.4059996902942657	0.6436260342597961	0.7516388297080994	0.8113282918930054	1
520	89	4	0.3163582682609558	0.5112995505332947	0.3894447982311249	0.6436260342597961	0.7516388297080994	0.8113282918930054	1
521	90	0	0.3822739124298096	0.6975325345993042	0.7736404538154602	0.8213641047477722	0.8411688208580017	0.93278831243515	1
522	90	1	0.3515344858169556	0.8709931969642639	0.7553480267524719	0.8213641047477722	0.8411688208580017	0.93278831243515	1
523	90	2	0.3445997834205627	0.7776293158531189	0.7837610840797424	0.8213641047477722	0.8411688208580017	0.93278831243515	1
524	90	3	0.3576971888542175	0.906371295452118	0.9694473147392272	0.8213641047477722	0.8411688208580017	0.93278831243515	1
525	90	4	0.3570384383201599	0.6204420924186707	0.4906488656997681	0.8213641047477722	0.8411688208580017	0.93278831243515	1
526	90	5	0.3610032796859741	0.6698448657989502	0.6162700653076172	0.8213641047477722	0.8411688208580017	0.93278831243515	1
527	90	6	0.3563354611396789	0.7983810305595398	0.6574679613113403	0.8213641047477722	0.8411688208580017	0.93278831243515	1
528	91	0	0.3101788759231567	0.3685116171836853	0.2518263161182404	0.3522911667823791	0.2745582163333893	0.2231166064739227	0
529	91	1	0.2723243832588196	0.4434448480606079	0.2530535161495209	0.3522911667823791	0.2745582163333893	0.2231166064739227	0
530	91	2	0.2906683087348938	0.4153444766998291	0.2234485745429992	0.3522911667823791	0.2745582163333893	0.2231166064739227	0
531	91	3	0.3028579950332641	0.4583233594894409	0.3352018296718597	0.3522911667823791	0.2745582163333893	0.2231166064739227	0
532	91	4	0.2756994962692261	0.3981015384197235	0.2527875900268555	0.3522911667823791	0.2745582163333893	0.2231166064739227	0
533	91	5	0.3124516606330872	0.4297907948493957	0.297098696231842	0.3522911667823791	0.2745582163333893	0.2231166064739227	0
534	91	6	0.2782456278800964	0.443388819694519	0.2525459825992584	0.3522911667823791	0.2745582163333893	0.2231166064739227	0
535	91	7	0.2862144112586975	0.4154224097728729	0.2330098748207093	0.3522911667823791	0.2745582163333893	0.2231166064739227	0
536	92	0	0.323239803314209	0.5817127823829651	0.3933819830417633	0.6513813734054565	0.6048452854156494	0.7268930673599243	1
537	92	1	0.3317326903343201	0.5824257135391235	0.3775719702243805	0.6513813734054565	0.6048452854156494	0.7268930673599243	1
538	92	2	0.3354174494743347	0.6608333587646484	0.4167938530445099	0.6513813734054565	0.6048452854156494	0.7268930673599243	1
539	92	3	0.3528051972389221	0.4355919063091278	0.3818705081939697	0.6513813734054565	0.6048452854156494	0.7268930673599243	1
540	92	4	0.3516213893890381	0.4435381293296814	0.4401865005493164	0.6513813734054565	0.6048452854156494	0.7268930673599243	1
541	92	5	0.339474618434906	0.8160839676856995	0.6974943280220032	0.6513813734054565	0.6048452854156494	0.7268930673599243	1
542	92	6	0.3290088772773743	0.6273857355117798	0.422020435333252	0.6513813734054565	0.6048452854156494	0.7268930673599243	0
543	92	7	0.3227167725563049	0.6992253065109253	0.3628927171230316	0.6513813734054565	0.6048452854156494	0.7268930673599243	1
544	93	0	0.3121312856674194	0.5277857184410095	0.4127862751483917	0.6256421208381653	0.7058693766593933	0.8320051431655884	1
545	93	1	0.2924484610557556	0.6427857875823975	0.4589700102806091	0.6256421208381653	0.7058693766593933	0.8320051431655884	1
546	93	2	0.3129051327705383	0.7127191424369812	0.6632648706436157	0.6256421208381653	0.7058693766593933	0.8320051431655884	1
547	93	3	0.2907932996749878	0.5957679152488708	0.4063474833965301	0.6256421208381653	0.7058693766593933	0.8320051431655884	1
548	93	4	0.2923018932342529	0.6281343698501587	0.4784448444843292	0.6256421208381653	0.7058693766593933	0.8320051431655884	1
549	93	5	0.292946457862854	0.6960700750350952	0.5686028599739075	0.6256421208381653	0.7058693766593933	0.8320051431655884	1
550	94	0	0.3707872033119201	0.56988525390625	0.4648450016975403	0.7742525935173035	0.6818750500679016	0.8361867666244507	1
551	94	1	0.3236891627311706	0.7193283438682556	0.4998843371868134	0.7742525935173035	0.6818750500679016	0.8361867666244507	1
552	94	2	0.3597448468208313	0.6880093812942505	0.5693883299827576	0.7742525935173035	0.6818750500679016	0.8361867666244507	1
553	94	3	0.3550231456756592	0.7683267593383789	0.7357094883918762	0.7742525935173035	0.6818750500679016	0.8361867666244507	1
554	94	4	0.3614439964294433	0.5257507562637329	0.5961740016937256	0.7742525935173035	0.6818750500679016	0.8361867666244507	0
555	94	5	0.3433504104614258	0.5845887064933777	0.4398126900196075	0.7742525935173035	0.6818750500679016	0.8361867666244507	0
556	94	6	0.3507553935050964	0.5848922729492188	0.3867566585540772	0.7742525935173035	0.6818750500679016	0.8361867666244507	0
557	95	0	0.2959480881690979	0.6912643313407898	0.5325852632522583	0.4007842242717743	0.7237139940261841	0.5110605955123901	0
558	95	1	0.2761350274085998	0.5916120409965515	0.5998899340629578	0.4007842242717743	0.7237139940261841	0.5110605955123901	1
559	95	2	0.2754738926887512	0.6668580770492554	0.5240013003349304	0.4007842242717743	0.7237139940261841	0.5110605955123901	1
560	95	3	0.2985637784004211	0.6859424114227295	0.4590854644775391	0.4007842242717743	0.7237139940261841	0.5110605955123901	0
561	95	4	0.3042207956314087	0.5706689953804016	0.524919867515564	0.4007842242717743	0.7237139940261841	0.5110605955123901	0
562	95	5	0.2759214639663696	0.6968528032302856	0.421777606010437	0.4007842242717743	0.7237139940261841	0.5110605955123901	0
563	96	0	0.32784104347229	0.9292122721672058	0.7074919939041138	0.5608222484588623	0.8145337104797363	0.8389710187911987	0
564	96	1	0.3390325307846069	0.913854956626892	0.8269913196563721	0.5608222484588623	0.8145337104797363	0.8389710187911987	0
565	96	2	0.3418205380439758	0.799545407295227	0.565779983997345	0.5608222484588623	0.8145337104797363	0.8389710187911987	0
566	96	3	0.3522242307662964	0.7998433113098145	0.5557090044021606	0.5608222484588623	0.8145337104797363	0.8389710187911987	0
567	96	4	0.3469443917274475	0.9145896434783936	0.7976979613304138	0.5608222484588623	0.8145337104797363	0.8389710187911987	0
568	96	5	0.3540048003196716	0.8284370899200441	0.6882369518280029	0.5608222484588623	0.8145337104797363	0.8389710187911987	0
569	96	6	0.3392552733421325	0.6756228804588318	0.4119239151477813	0.5608222484588623	0.8145337104797363	0.8389710187911987	0
570	96	7	0.334251344203949	0.7452187538146973	0.5206308364868164	0.5608222484588623	0.8145337104797363	0.8389710187911987	0
571	97	0	0.3168336749076843	0.7255415916442871	0.4733258485794067	0.7451736927032471	0.8641310334205627	0.751383364200592	1
572	97	1	0.3288888335227966	0.7189912199974059	0.5727606415748596	0.7451736927032471	0.8641310334205627	0.751383364200592	1
573	97	2	0.3387669920921325	0.8068395256996155	0.6035259962081909	0.7451736927032471	0.8641310334205627	0.751383364200592	1
574	97	3	0.3278237581253052	0.8070589900016785	0.6033326387405396	0.7451736927032471	0.8641310334205627	0.751383364200592	1
575	97	4	0.3319349288940429	0.8924930095672607	0.7456849217414856	0.7451736927032471	0.8641310334205627	0.751383364200592	1
576	97	5	0.3148127794265747	0.9119992852211	0.5988132953643799	0.7451736927032471	0.8641310334205627	0.751383364200592	1
577	98	5	0.2818103432655334	0.5135094523429871	0.3728387653827667	0.5762067437171936	0.6393151879310608	0.7573922872543335	0
578	98	6	0.2898223996162414	0.5272138118743896	0.3618386685848236	0.5762067437171936	0.6393151879310608	0.7573922872543335	1
579	98	2	0.2762291431427002	0.6004950404167175	0.4617286324501038	0.5762067437171936	0.6393151879310608	0.7573922872543335	1
580	98	3	0.3063160181045532	0.6113576292991638	0.4701661765575409	0.5762067437171936	0.6393151879310608	0.7573922872543335	1
581	98	4	0.278728187084198	0.6048670411109924	0.5773582458496094	0.5762067437171936	0.6393151879310608	0.7573922872543335	1
582	98	5	0.2818103432655334	0.5135094523429871	0.3728387653827667	0.5762067437171936	0.6393151879310608	0.7573922872543335	0
583	98	6	0.2898223996162414	0.5267258882522583	0.3611395955085753	0.5762067437171936	0.6393151879310608	0.7573922872543335	1
584	98	7	0.2706343531608581	0.5381894111633301	0.3639827966690064	0.5762067437171936	0.6393151879310608	0.7573922872543335	1
585	99	0	0.3301926851272583	0.4472286999225617	0.3161046504974365	0.5858980417251587	0.3524034917354584	0.2755908071994781	0
586	99	1	0.3263708353042602	0.5974245071411133	0.3863497078418732	0.5858980417251587	0.3524034917354584	0.2755908071994781	0
587	99	2	0.338236927986145	0.5267676711082458	0.42434361577034	0.5858980417251587	0.3524034917354584	0.2755908071994781	0
588	99	3	0.3322133421897888	0.5267768502235413	0.415775865316391	0.5858980417251587	0.3524034917354584	0.2755908071994781	0
589	99	4	0.3359056115150452	0.5500137805938721	0.4284353256225586	0.5858980417251587	0.3524034917354584	0.2755908071994781	0
590	99	5	0.3503075242042541	0.5650851130485535	0.4705336093902588	0.5858980417251587	0.3524034917354584	0.2755908071994781	0
591	99	6	0.3343480825424194	0.4505890011787415	0.3081254959106445	0.5858980417251587	0.3524034917354584	0.2755908071994781	0
592	99	7	0.3219309449195862	0.3351992666721344	0.1599070578813552	0.5858980417251587	0.3524034917354584	0.2755908071994781	0
593	100	0	0.3348265290260315	0.8910097479820251	0.6041683554649353	0.7061255574226379	0.8633385300636292	0.6406407952308655	1
594	100	1	0.3307199478149414	0.8133959174156189	0.4701412916183472	0.7061255574226379	0.8633385300636292	0.6406407952308655	1
595	101	0	0.3077363967895508	0.8976588249206543	0.7837296724319458	0.5827370285987854	0.9320802688598632	0.8328202962875366	1
596	101	1	0.3230249285697937	0.9315573573112488	0.6824626922607422	0.5827370285987854	0.9320802688598632	0.8328202962875366	1
597	101	2	0.3143446445465088	0.6629515290260315	0.6020222306251526	0.5827370285987854	0.9320802688598632	0.8328202962875366	1
598	101	3	0.3338509798049927	0.8159335851669312	0.5227820873260498	0.5827370285987854	0.9320802688598632	0.8328202962875366	1
599	101	4	0.3232125043869018	0.82733154296875	0.5739797353744507	0.5827370285987854	0.9320802688598632	0.8328202962875366	1
600	101	5	0.3024954795837402	0.887640655040741	0.5661449432373047	0.5827370285987854	0.9320802688598632	0.8328202962875366	1
601	102	0	0.356206476688385	0.8004339933395386	0.584187388420105	0.5628851056098938	0.6913163661956787	0.6709451079368591	1
602	102	1	0.33988356590271	0.8727781176567078	0.6741716265678406	0.5628851056098938	0.6913163661956787	0.6709451079368591	1
603	102	2	0.327803373336792	0.6822095513343811	0.4643982648849487	0.5628851056098938	0.6913163661956787	0.6709451079368591	1
604	102	3	0.3149955868721008	0.6802229881286621	0.4619941115379334	0.5628851056098938	0.6913163661956787	0.6709451079368591	1
605	102	4	0.3332042694091797	0.7394512891769409	0.5430793166160583	0.5628851056098938	0.6913163661956787	0.6709451079368591	1
606	102	5	0.3512847423553467	0.7529042363166809	0.7167847752571106	0.5628851056098938	0.6913163661956787	0.6709451079368591	1
607	102	6	0.3261395096778869	0.632585346698761	0.4007282555103302	0.5628851056098938	0.6913163661956787	0.6709451079368591	0
608	102	7	0.3312171101570129	0.756252110004425	0.4315403699874878	0.5628851056098938	0.6913163661956787	0.6709451079368591	1
609	103	0	0.3526626825332641	0.6934837102890015	0.5505391955375671	0.6490424871444702	0.7369428277015686	0.8054202198982239	0
610	103	1	0.3438504934310913	0.6417883634567261	0.4137234091758728	0.6490424871444702	0.7369428277015686	0.8054202198982239	0
611	103	2	0.3499789834022522	0.676993727684021	0.5323537588119507	0.6490424871444702	0.7369428277015686	0.8054202198982239	0
612	103	3	0.3357561826705933	0.6798979043960571	0.5519827008247375	0.6490424871444702	0.7369428277015686	0.8054202198982239	0
613	103	4	0.3334380984306335	0.6826332211494446	0.4880531132221222	0.6490424871444702	0.7369428277015686	0.8054202198982239	0
614	103	5	0.3462273478507996	0.7063905596733093	0.4253591299057007	0.6490424871444702	0.7369428277015686	0.8054202198982239	0
615	104	0	0.3087361454963684	0.7897401452064514	0.6256521940231323	0.554989755153656	0.6915079355239868	0.5218102335929871	0
616	104	1	0.2979897856712341	0.7497727274894714	0.4978038966655731	0.554989755153656	0.6915079355239868	0.5218102335929871	0
617	104	2	0.3116346001625061	0.6118859648704529	0.4121408164501189	0.554989755153656	0.6915079355239868	0.5218102335929871	0
618	104	3	0.3257495164871216	0.4655164778232575	0.3386405110359192	0.554989755153656	0.6915079355239868	0.5218102335929871	0
619	104	4	0.3119031190872192	0.7304795980453491	0.4118164777755737	0.554989755153656	0.6915079355239868	0.5218102335929871	0
620	104	5	0.2983202338218689	0.7547533512115479	0.5339457392692566	0.554989755153656	0.6915079355239868	0.5218102335929871	0
621	104	6	0.3050930500030517	0.8258593678474426	0.5297892689704895	0.554989755153656	0.6915079355239868	0.5218102335929871	0
622	105	0	0.3355318307876587	0.8510714769363403	0.820790708065033	0.473145455121994	0.7353929281234741	0.7187769412994385	1
623	105	1	0.3549591302871704	0.4945030808448792	0.3577349483966827	0.473145455121994	0.7353929281234741	0.7187769412994385	1
624	106	0	0.3039972186088562	0.5702472329139711	0.407154381275177	0.5918458700180054	0.482267439365387	0.3303050696849823	1
625	106	1	0.3196430206298828	0.5490104556083679	0.4647525548934937	0.5918458700180054	0.482267439365387	0.3303050696849823	1
626	106	2	0.3507577776908874	0.5396496057510376	0.4297564029693604	0.5918458700180054	0.482267439365387	0.3303050696849823	1
627	106	3	0.3212442994117737	0.5672582387924194	0.3825316429138184	0.5918458700180054	0.482267439365387	0.3303050696849823	1
628	106	4	0.3451853990554809	0.4093377590179443	0.4146695435047149	0.5918458700180054	0.482267439365387	0.3303050696849823	1
629	106	5	0.3175463676452637	0.5775361657142639	0.4019830524921417	0.5918458700180054	0.482267439365387	0.3303050696849823	1
630	106	6	0.3023916482925415	0.6186124682426453	0.4250072538852692	0.5918458700180054	0.482267439365387	0.3303050696849823	1
631	106	7	0.3089472055435181	0.6068449020385742	0.5011389255523682	0.5918458700180054	0.482267439365387	0.3303050696849823	1
632	107	0	0.2757688760757446	0.4129330515861511	0.2383505851030349	0.631529688835144	0.5618336200714111	0.5360705852508545	1
633	107	1	0.2690606713294983	0.4245539903640747	0.2277511358261108	0.631529688835144	0.5618336200714111	0.5360705852508545	1
634	107	2	0.2734233140945434	0.4305617213249207	0.2579188346862793	0.631529688835144	0.5618336200714111	0.5360705852508545	1
635	107	3	0.283827006816864	0.3930780589580536	0.214516207575798	0.631529688835144	0.5618336200714111	0.5360705852508545	1
636	107	4	0.2865786552429199	0.421298086643219	0.2329752594232559	0.631529688835144	0.5618336200714111	0.5360705852508545	1
637	108	0	0.2558880448341369	0.7534646391868591	0.4479697942733765	0.5877841711044312	0.9320237636566162	0.8681482076644897	1
638	108	1	0.2830439805984497	0.8693414926528931	0.5794488787651062	0.5877841711044312	0.9320237636566162	0.8681482076644897	1
639	108	2	0.2769168615341186	0.8700951933860779	0.8097482323646545	0.5877841711044312	0.9320237636566162	0.8681482076644897	1
640	108	3	0.2784263491630554	0.637131929397583	0.3667218983173369	0.5877841711044312	0.9320237636566162	0.8681482076644897	1
641	108	4	0.2687951326370239	0.7059312462806702	0.3605513572692871	0.5877841711044312	0.9320237636566162	0.8681482076644897	1
642	109	0	0.3412577509880066	0.5242897868156433	0.3867499232292175	0.6545876264572144	0.4677208960056305	0.5309546589851379	0
643	109	1	0.3292937278747558	0.5834434032440186	0.4534056186676026	0.6545876264572144	0.4677208960056305	0.5309546589851379	1
644	109	2	0.3382846117019653	0.5044358968734741	0.3876201510429382	0.6545876264572144	0.4677208960056305	0.5309546589851379	1
645	109	3	0.3308691382408142	0.4888765811920166	0.380912721157074	0.6545876264572144	0.4677208960056305	0.5309546589851379	0
646	109	4	0.338361382484436	0.5661529302597046	0.3803309202194214	0.6545876264572144	0.4677208960056305	0.5309546589851379	0
647	109	5	0.3456475734710693	0.5838767290115356	0.4131875634193421	0.6545876264572144	0.4677208960056305	0.5309546589851379	0
648	110	0	0.2829451560974121	0.3452986180782318	0.2341776341199875	0.4747814536094666	0.3397787809371948	0.2223108410835266	0
649	110	1	0.2949634790420532	0.3346270322799682	0.2454246878623962	0.4747814536094666	0.3397787809371948	0.2223108410835266	0
650	110	2	0.2669973373413086	0.4356628358364105	0.2672788500785828	0.4747814536094666	0.3397787809371948	0.2223108410835266	0
651	110	3	0.2963376641273498	0.3501244485378265	0.1983429938554764	0.4747814536094666	0.3397787809371948	0.2223108410835266	0
652	110	4	0.3139438033103943	0.3637982904911041	0.2302472144365311	0.4747814536094666	0.3397787809371948	0.2223108410835266	0
653	110	5	0.3052271008491516	0.4627086520195007	0.2514187395572662	0.4747814536094666	0.3397787809371948	0.2223108410835266	0
654	111	0	0.2973594069480896	0.8471336364746094	0.7974435687065125	0.8317981958389282	0.7420703172683716	0.8285060524940491	1
655	111	1	0.3685550093650818	0.5932709574699402	0.5000327825546265	0.8317981958389282	0.7420703172683716	0.8285060524940491	1
656	111	2	0.3245083689689636	0.630963921546936	0.4689570367336273	0.8317981958389282	0.7420703172683716	0.8285060524940491	1
657	112	0	0.2518573403358459	0.5235146880149841	0.3393771946430206	0.5481736660003662	0.597495436668396	0.6086561679840088	0
658	112	1	0.2545893788337707	0.5149645805358887	0.2973622679710388	0.5481736660003662	0.597495436668396	0.6086561679840088	0
659	112	2	0.2822441458702087	0.5543405413627625	0.4120600521564484	0.5481736660003662	0.597495436668396	0.6086561679840088	0
660	112	3	0.2615847587585449	0.4872771203517914	0.3524501323699951	0.5481736660003662	0.597495436668396	0.6086561679840088	0
661	113	0	0.2959638237953186	0.4972376525402069	0.3234477937221527	0.4555442631244659	0.3451344072818756	0.6710035800933838	0
662	113	1	0.2730666995048523	0.4967487454414368	0.2760825455188751	0.4555442631244659	0.3451344072818756	0.6710035800933838	0
663	113	2	0.2976494431495666	0.6510440111160278	0.6590728163719177	0.4555442631244659	0.3451344072818756	0.6710035800933838	0
664	113	3	0.3259671330451965	0.6561460494995117	0.7280046939849854	0.4555442631244659	0.3451344072818756	0.6710035800933838	0
665	113	4	0.3710444569587708	0.4907316565513611	0.3612711429595947	0.4555442631244659	0.3451344072818756	0.6710035800933838	1
666	113	5	0.3563056588172913	0.4192548096179962	0.4112878143787384	0.4555442631244659	0.3451344072818756	0.6710035800933838	1
667	113	6	0.2562764883041382	0.4680848121643066	0.2606862783432007	0.4555442631244659	0.3451344072818756	0.6710035800933838	0
668	113	7	0.303915798664093	0.4945550858974457	0.3000699877738953	0.4555442631244659	0.3451344072818756	0.6710035800933838	0
669	114	0	0.3497706651687622	0.8140254020690918	0.6971564888954163	0.6885318160057068	0.836501955986023	0.8102566599845886	1
670	114	1	0.3664220571517944	0.6826449036598206	0.6835103631019592	0.6885318160057068	0.836501955986023	0.8102566599845886	1
671	114	2	0.3459760546684265	0.6213839650154114	0.3780396580696106	0.6885318160057068	0.836501955986023	0.8102566599845886	0
672	114	3	0.3279805183410644	0.8252636790275574	0.714982271194458	0.6885318160057068	0.836501955986023	0.8102566599845886	0
673	114	4	0.3568668961524963	0.8343836665153503	0.7418484687805176	0.6885318160057068	0.836501955986023	0.8102566599845886	0
674	115	0	0.3810552954673767	0.3640945255756378	0.2270014584064484	0.7535883784294128	0.3024473488330841	0.2509054541587829	1
675	115	1	0.367203414440155	0.3842816650867462	0.2030781805515289	0.7535883784294128	0.3024473488330841	0.2509054541587829	1
676	115	2	0.3882375359535217	0.3597184717655182	0.3246792256832123	0.7535883784294128	0.3024473488330841	0.2509054541587829	1
677	115	3	0.3920773267745972	0.3964337408542633	0.2685574889183044	0.7535883784294128	0.3024473488330841	0.2509054541587829	1
678	115	4	0.3466575741767883	0.2578054964542389	0.1605642437934875	0.7535883784294128	0.3024473488330841	0.2509054541587829	0
679	115	5	0.3801918029785156	0.2730672359466553	0.2255640029907226	0.7535883784294128	0.3024473488330841	0.2509054541587829	1
680	115	6	0.363217830657959	0.3653640449047089	0.2070084363222122	0.7535883784294128	0.3024473488330841	0.2509054541587829	1
681	116	0	0.3513838052749634	0.5279048681259155	0.4143486618995666	0.5562607645988464	0.6943452954292297	0.7978763580322266	0
682	116	1	0.3515141606330872	0.494269996881485	0.3653570413589477	0.5562607645988464	0.6943452954292297	0.7978763580322266	0
683	116	2	0.3637043237686157	0.7430839538574219	0.6426787376403809	0.5562607645988464	0.6943452954292297	0.7978763580322266	0
684	116	3	0.3477696776390076	0.7447054386138916	0.6529488563537598	0.5562607645988464	0.6943452954292297	0.7978763580322266	0
685	116	4	0.3472353219985962	0.8042035698890686	0.7040090560913086	0.5562607645988464	0.6943452954292297	0.7978763580322266	0
686	116	5	0.351126492023468	0.7606006860733032	0.6334109306335449	0.5562607645988464	0.6943452954292297	0.7978763580322266	0
687	116	6	0.3177295923233032	0.636077344417572	0.4019456803798676	0.5562607645988464	0.6943452954292297	0.7978763580322266	0
688	116	7	0.3575624227523804	0.7023410201072693	0.414371907711029	0.5562607645988464	0.6943452954292297	0.7978763580322266	0
689	117	6	0.2958269119262695	0.6818180084228516	0.5016822814941406	0.4582709670066834	0.6893274784088135	0.7563499808311462	1
690	117	7	0.2933812141418457	0.55116868019104	0.3542132377624512	0.4582709670066834	0.6893274784088135	0.7563499808311462	1
691	117	2	0.2973178625106811	0.5721210837364197	0.3464609086513519	0.4582709670066834	0.6893274784088135	0.7563499808311462	1
692	117	3	0.3210161924362182	0.5752039551734924	0.3929615318775177	0.4582709670066834	0.6893274784088135	0.7563499808311462	1
693	117	4	0.2879589796066284	0.49074587225914	0.3604356646537781	0.4582709670066834	0.6893274784088135	0.7563499808311462	1
694	117	5	0.3002759218215942	0.6795206069946289	0.4605907797813416	0.4582709670066834	0.6893274784088135	0.7563499808311462	1
695	117	6	0.2958269119262695	0.6818180084228516	0.5016822814941406	0.4582709670066834	0.6893274784088135	0.7563499808311462	1
696	117	7	0.2933812141418457	0.55116868019104	0.3542132377624512	0.4582709670066834	0.6893274784088135	0.7563499808311462	1
697	118	0	0.2741888761520386	0.4405706524848938	0.2910299301147461	0.3087128102779388	0.5120720267295837	0.6630694270133972	0
698	118	1	0.2788254022598266	0.5727177858352661	0.3317768573760986	0.3087128102779388	0.5120720267295837	0.6630694270133972	0
699	118	2	0.2632787227630615	0.4919297099113464	0.3680992424488068	0.3087128102779388	0.5120720267295837	0.6630694270133972	0
700	118	3	0.2659240365028381	0.4971546530723572	0.3693091869354248	0.3087128102779388	0.5120720267295837	0.6630694270133972	1
701	118	4	0.2607916593551636	0.4838175773620606	0.4042973816394806	0.3087128102779388	0.5120720267295837	0.6630694270133972	1
702	118	5	0.2762943506240845	0.7477772235870361	0.6976996064186096	0.3087128102779388	0.5120720267295837	0.6630694270133972	1
703	118	6	0.2636672854423523	0.4928211271762848	0.3422261774539947	0.3087128102779388	0.5120720267295837	0.6630694270133972	0
704	118	7	0.2729876637458801	0.7265947461128235	0.3504653871059418	0.3087128102779388	0.5120720267295837	0.6630694270133972	0
705	119	0	0.3142032623291016	0.6488310694694519	0.4208786487579345	0.6802111864089966	0.7808446884155273	0.6876680850982666	0
706	119	1	0.3260241746902466	0.7662007808685303	0.4474833905696869	0.6802111864089966	0.7808446884155273	0.6876680850982666	0
707	119	2	0.3166525363922119	0.6686943173408508	0.3826833665370941	0.6802111864089966	0.7808446884155273	0.6876680850982666	0
708	119	3	0.3173564076423645	0.7995983362197876	0.4969839453697205	0.6802111864089966	0.7808446884155273	0.6876680850982666	0
709	120	0	0.2835652828216553	0.3385134339332581	0.2218836992979049	0.3203466236591339	0.2600885331630707	0.1514340341091156	0
710	120	1	0.2980941534042358	0.3183793723583221	0.1773324906826019	0.3203466236591339	0.2600885331630707	0.1514340341091156	0
711	120	2	0.264167845249176	0.3519505560398102	0.2245145738124847	0.3203466236591339	0.2600885331630707	0.1514340341091156	0
712	120	3	0.2964078783988953	0.3912758231163025	0.2629590630531311	0.3203466236591339	0.2600885331630707	0.1514340341091156	0
713	120	4	0.2811267971992493	0.3689026832580566	0.2216735631227493	0.3203466236591339	0.2600885331630707	0.1514340341091156	0
714	120	5	0.2832569479942322	0.2772319614887237	0.180339902639389	0.3203466236591339	0.2600885331630707	0.1514340341091156	0
715	120	6	0.26871258020401	0.3848457634449005	0.1923478096723556	0.3203466236591339	0.2600885331630707	0.1514340341091156	0
716	120	7	0.271973192691803	0.3175255358219147	0.1626677066087722	0.3203466236591339	0.2600885331630707	0.1514340341091156	0
717	121	0	0.3191447854042053	0.7991101145744324	0.4183140993118286	0.3872460722923279	0.6296213865280151	0.3260141313076019	0
718	121	1	0.3158766031265259	0.8539292216300964	0.44845250248909	0.3872460722923279	0.6296213865280151	0.3260141313076019	0
719	121	2	0.3138901591300964	0.7506148219108582	0.3918471336364746	0.3872460722923279	0.6296213865280151	0.3260141313076019	0
720	121	3	0.3254525065422058	0.7501716017723083	0.399190604686737	0.3872460722923279	0.6296213865280151	0.3260141313076019	0
721	121	4	0.3222512006759644	0.6877095103263855	0.38393434882164	0.3872460722923279	0.6296213865280151	0.3260141313076019	0
722	121	5	0.3173129558563232	0.513150691986084	0.4243075251579285	0.3872460722923279	0.6296213865280151	0.3260141313076019	0
723	121	6	0.3212152123451233	0.5283764600753784	0.2939659059047699	0.3872460722923279	0.6296213865280151	0.3260141313076019	0
724	121	7	0.3312348127365112	0.51748126745224	0.2822328507900238	0.3872460722923279	0.6296213865280151	0.3260141313076019	0
725	122	0	0.3190817236900329	0.6091979146003723	0.5189339518547058	0.7816244959831238	0.8300008773803711	0.8948512077331543	1
726	122	1	0.3182565569877624	0.7257807850837708	0.5716527104377747	0.7816244959831238	0.8300008773803711	0.8948512077331543	1
727	122	2	0.3329781889915466	0.8835327625274658	0.9272155165672302	0.7816244959831238	0.8300008773803711	0.8948512077331543	1
728	122	3	0.2952818870544433	0.5322284102439879	0.3825688660144806	0.7816244959831238	0.8300008773803711	0.8948512077331543	1
729	122	4	0.3311032056808472	0.6243478655815125	0.4287718832492829	0.7816244959831238	0.8300008773803711	0.8948512077331543	1
730	123	0	0.3099743127822876	0.4262660443782806	0.2063094079494477	0.364639937877655	0.2483812570571899	0.1928486973047256	0
731	123	1	0.3134584426879883	0.3383563458919525	0.1795525103807449	0.364639937877655	0.2483812570571899	0.1928486973047256	0
732	123	2	0.3268775939941406	0.3617606163024902	0.2214400470256805	0.364639937877655	0.2483812570571899	0.1928486973047256	0
733	123	3	0.3104852437973022	0.3624967634677887	0.2128471583127975	0.364639937877655	0.2483812570571899	0.1928486973047256	0
734	123	4	0.320326566696167	0.4110393524169922	0.2904868721961975	0.364639937877655	0.2483812570571899	0.1928486973047256	0
735	123	5	0.3021738529205322	0.424865186214447	0.2398575246334076	0.364639937877655	0.2483812570571899	0.1928486973047256	0
736	123	6	0.3239645361900329	0.3987936973571777	0.1692551970481872	0.364639937877655	0.2483812570571899	0.1928486973047256	0
737	123	7	0.3174153566360473	0.2640522718429565	0.1233497485518455	0.364639937877655	0.2483812570571899	0.1928486973047256	0
738	124	0	0.2980473041534424	0.4748733937740326	0.3524583280086517	0.5068117380142212	0.5724585056304932	0.7806411981582642	0
739	124	1	0.2996090650558472	0.6790735125541687	0.4660597741603851	0.5068117380142212	0.5724585056304932	0.7806411981582642	0
740	124	2	0.3021243810653686	0.7270131707191467	0.684204638004303	0.5068117380142212	0.5724585056304932	0.7806411981582642	0
741	124	3	0.2772693037986755	0.6268070936203003	0.4302616715431213	0.5068117380142212	0.5724585056304932	0.7806411981582642	0
742	124	4	0.2813124060630798	0.3756515979766845	0.1800368577241897	0.5068117380142212	0.5724585056304932	0.7806411981582642	0
743	124	5	0.286413311958313	0.4309114217758178	0.2084164172410965	0.5068117380142212	0.5724585056304932	0.7806411981582642	0
744	125	0	0.3586931824684143	0.4506557881832123	0.4459797441959381	0.8142549395561218	0.6736207008361816	0.7617467641830444	0
745	125	1	0.3533999919891357	0.7118210792541504	0.4562779366970062	0.8142549395561218	0.6736207008361816	0.7617467641830444	0
746	125	2	0.3550615906715393	0.7191640734672546	0.6352388262748718	0.8142549395561218	0.6736207008361816	0.7617467641830444	0
747	125	3	0.3452131152153015	0.7183030247688293	0.6441382765769958	0.8142549395561218	0.6736207008361816	0.7617467641830444	0
748	125	4	0.3653432726860046	0.7606844902038574	0.7220283746719359	0.8142549395561218	0.6736207008361816	0.7617467641830444	0
749	125	5	0.3488304018974304	0.4841157197952271	0.3807823061943054	0.8142549395561218	0.6736207008361816	0.7617467641830444	0
750	125	6	0.3613886833190918	0.8491232991218567	0.5565161108970642	0.8142549395561218	0.6736207008361816	0.7617467641830444	0
751	126	0	0.2947884798049927	0.5825108885765076	0.3947978615760803	0.4567006528377533	0.3907108604907989	0.4007536768913269	0
752	126	1	0.3312890529632568	0.633307158946991	0.451761394739151	0.4567006528377533	0.3907108604907989	0.4007536768913269	1
753	126	2	0.3223298192024231	0.5790229439735413	0.6024706363677979	0.4567006528377533	0.3907108604907989	0.4007536768913269	1
754	126	3	0.3306316137313843	0.5853092074394226	0.5655063390731812	0.4567006528377533	0.3907108604907989	0.4007536768913269	1
755	126	4	0.3518605828285217	0.553572952747345	0.4392450153827667	0.4567006528377533	0.3907108604907989	0.4007536768913269	1
756	126	5	0.3313961625099182	0.5197397470474243	0.3875007331371307	0.4567006528377533	0.3907108604907989	0.4007536768913269	1
757	126	6	0.3285697102546692	0.489372044801712	0.3488031923770904	0.4567006528377533	0.3907108604907989	0.4007536768913269	0
758	126	7	0.3280864357948303	0.6797258257865906	0.3902743458747864	0.4567006528377533	0.3907108604907989	0.4007536768913269	0
759	127	0	0.278721809387207	0.4386598467826843	0.2836855351924896	0.3994059562683105	0.4798918962478638	0.323998898267746	0
760	127	1	0.2903150916099548	0.5125033259391785	0.3000684678554535	0.3994059562683105	0.4798918962478638	0.323998898267746	0
761	127	2	0.2967916131019592	0.7185896039009094	0.4594553411006928	0.3994059562683105	0.4798918962478638	0.323998898267746	0
762	127	3	0.2862934470176697	0.4135919809341431	0.2028524130582808	0.3994059562683105	0.4798918962478638	0.323998898267746	0
763	127	4	0.2787143588066101	0.4221105575561523	0.1983389556407928	0.3994059562683105	0.4798918962478638	0.323998898267746	0
764	127	5	0.2867217063903809	0.3281605839729309	0.289938360452652	0.3994059562683105	0.4798918962478638	0.323998898267746	0
765	128	0	0.3347087502479553	0.6546096205711365	0.4811521768569946	0.6594163179397583	0.8453831672668457	0.7986449599266052	1
766	128	1	0.3197963237762451	0.7490550875663757	0.5075723528862001	0.6594163179397583	0.8453831672668457	0.7986449599266052	1
767	128	2	0.3446670174598694	0.5933760404586792	0.6411691904067993	0.6594163179397583	0.8453831672668457	0.7986449599266052	1
768	128	3	0.3471748828887939	0.5994461178779602	0.6057562232017517	0.6594163179397583	0.8453831672668457	0.7986449599266052	1
769	128	4	0.3405945301055908	0.8342271447181702	0.7479860782623291	0.6594163179397583	0.8453831672668457	0.7986449599266052	1
770	128	5	0.3433635830879211	0.7776339650154114	0.7651559710502625	0.6594163179397583	0.8453831672668457	0.7986449599266052	1
771	128	6	0.3284565210342407	0.6499015092849731	0.4631105065345764	0.6594163179397583	0.8453831672668457	0.7986449599266052	0
772	128	7	0.3384847044944763	0.7214785814285278	0.4503024220466614	0.6594163179397583	0.8453831672668457	0.7986449599266052	1
773	129	0	0.314732015132904	0.5281248092651367	0.3738702833652496	0.4423261284828186	0.2982528209686279	0.2456158399581909	0
774	129	1	0.323834478855133	0.4867084920406342	0.3547427356243133	0.4423261284828186	0.2982528209686279	0.2456158399581909	0
775	129	2	0.3020626306533813	0.5347465872764587	0.3809970915317536	0.4423261284828186	0.2982528209686279	0.2456158399581909	0
776	129	3	0.31977379322052	0.5353060960769653	0.3722976744174957	0.4423261284828186	0.2982528209686279	0.2456158399581909	1
777	129	4	0.3375563025474548	0.5551939606666565	0.3829992711544037	0.4423261284828186	0.2982528209686279	0.2456158399581909	1
778	129	5	0.3455687761306763	0.5342479348182678	0.3945521414279938	0.4423261284828186	0.2982528209686279	0.2456158399581909	1
779	129	6	0.3199566006660461	0.5524852871894836	0.4178557097911834	0.4423261284828186	0.2982528209686279	0.2456158399581909	0
780	129	7	0.327233076095581	0.5690698027610779	0.3992326259613037	0.4423261284828186	0.2982528209686279	0.2456158399581909	0
781	130	0	0.2954846024513245	0.4698442220687866	0.3071197867393493	0.4757002592086792	0.3210315704345703	0.2943519055843353	0
782	130	1	0.3028573989868164	0.4211438596248626	0.2139779329299926	0.4757002592086792	0.3210315704345703	0.2943519055843353	0
783	130	2	0.2979996204376221	0.5500479936599731	0.3854601085186005	0.4757002592086792	0.3210315704345703	0.2943519055843353	0
784	130	3	0.300473153591156	0.5477494597434998	0.3996597826480865	0.4757002592086792	0.3210315704345703	0.2943519055843353	0
785	130	4	0.2890433669090271	0.5287961959838867	0.3420522809028625	0.4757002592086792	0.3210315704345703	0.2943519055843353	1
786	130	5	0.3141180872917175	0.594878077507019	0.4191829562187195	0.4757002592086792	0.3210315704345703	0.2943519055843353	1
787	130	6	0.2949419021606445	0.4829533994197846	0.3524639904499054	0.4757002592086792	0.3210315704345703	0.2943519055843353	0
788	130	7	0.2936705946922302	0.4385960400104522	0.2486300319433213	0.4757002592086792	0.3210315704345703	0.2943519055843353	0
789	131	0	0.3084964156150818	0.8488559722900391	0.6522404551506042	0.4205567240715027	0.6312769651412964	0.5848854780197144	1
790	132	0	0.252217710018158	0.4079335927963257	0.2447210252285004	0.2939896881580353	0.2646470069885254	0.1776126325130462	0
791	132	1	0.2883915305137634	0.3237526416778564	0.1818180233240128	0.2939896881580353	0.2646470069885254	0.1776126325130462	0
792	132	2	0.2634524703025818	0.4809070527553558	0.3137669265270233	0.2939896881580353	0.2646470069885254	0.1776126325130462	0
793	132	3	0.2645584344863892	0.4719015061855316	0.2765506505966186	0.2939896881580353	0.2646470069885254	0.1776126325130462	0
794	132	4	0.2854878902435303	0.3869388401508331	0.3153586089611053	0.2939896881580353	0.2646470069885254	0.1776126325130462	0
795	132	5	0.2697548270225525	0.3328592777252197	0.1558707952499389	0.2939896881580353	0.2646470069885254	0.1776126325130462	0
796	132	6	0.260703980922699	0.4154615104198456	0.2336586415767669	0.2939896881580353	0.2646470069885254	0.1776126325130462	0
797	132	7	0.2820762395858765	0.2687162160873413	0.1659680157899856	0.2939896881580353	0.2646470069885254	0.1776126325130462	0
798	133	1	0.3393304944038391	0.4497725069522857	0.3360671997070312	0.7603707909584045	0.7820699214935303	0.7200333476066589	1
799	133	1	0.3393304944038391	0.4497725069522857	0.3360671997070312	0.7603707909584045	0.7820699214935303	0.7200333476066589	1
800	133	2	0.3323730826377869	0.8337868452072144	0.5487164258956909	0.7603707909584045	0.7820699214935303	0.7200333476066589	1
801	134	0	0.302739143371582	0.3743672966957092	0.2084913551807404	0.3795794248580933	0.2713369429111481	0.256888210773468	0
802	134	1	0.2678562998771667	0.4183031618595123	0.2590753436088562	0.3795794248580933	0.2713369429111481	0.256888210773468	0
803	134	2	0.2566770315170288	0.4183866083621979	0.250888854265213	0.3795794248580933	0.2713369429111481	0.256888210773468	0
804	134	3	0.2966272234916687	0.430394172668457	0.2757962942123413	0.3795794248580933	0.2713369429111481	0.256888210773468	0
805	134	4	0.2820219397544861	0.4505681693553925	0.2945258617401123	0.3795794248580933	0.2713369429111481	0.256888210773468	0
806	134	5	0.2805816531181335	0.4233691394329071	0.2276581972837448	0.3795794248580933	0.2713369429111481	0.256888210773468	0
807	134	6	0.2801162600517273	0.3740430474281311	0.1975226104259491	0.3795794248580933	0.2713369429111481	0.256888210773468	0
808	135	0	0.3393697738647461	0.91780287027359	0.90638530254364	0.8574260473251343	0.9586611390113832	0.9862874150276184	1
809	135	1	0.3066807985305786	0.9771316647529602	0.9899222254753112	0.8574260473251343	0.9586611390113832	0.9862874150276184	1
810	135	2	0.3579698204994201	0.8155462145805359	0.738103449344635	0.8574260473251343	0.9586611390113832	0.9862874150276184	1
811	136	0	0.3284431099891662	0.5219504237174988	0.3753718733787537	0.717507004737854	0.4173293113708496	0.7659811973571777	1
812	136	1	0.3389345407485962	0.4947364032268524	0.3468121886253357	0.717507004737854	0.4173293113708496	0.7659811973571777	1
813	136	2	0.3552831411361694	0.5262818336486816	0.4000270366668701	0.717507004737854	0.4173293113708496	0.7659811973571777	1
814	136	3	0.3395299315452576	0.5244136452674866	0.3960428833961487	0.717507004737854	0.4173293113708496	0.7659811973571777	1
815	136	4	0.3479475378990173	0.5418171286582947	0.3894531726837158	0.717507004737854	0.4173293113708496	0.7659811973571777	1
816	136	5	0.3372291922569275	0.7294918894767761	0.3642366826534271	0.717507004737854	0.4173293113708496	0.7659811973571777	1
817	137	0	0.2729144096374512	0.3944442570209503	0.2001182883977888	0.3365830481052399	0.2536104321479797	0.2119149416685104	1
818	137	1	0.260101854801178	0.3272106349468231	0.1739768236875534	0.3365830481052399	0.2536104321479797	0.2119149416685104	1
819	137	2	0.2666228413581848	0.4318954646587372	0.2195294350385666	0.3365830481052399	0.2536104321479797	0.2119149416685104	1
820	137	3	0.2657049298286438	0.4308238029479981	0.2319614589214325	0.3365830481052399	0.2536104321479797	0.2119149416685104	1
821	137	4	0.2691102027893066	0.4418573677539825	0.2566523849964142	0.3365830481052399	0.2536104321479797	0.2119149416685104	1
822	137	5	0.3076371550559997	0.4955011308193207	0.5799136161804199	0.3365830481052399	0.2536104321479797	0.2119149416685104	1
823	137	6	0.27052903175354	0.3848591148853302	0.2084486186504364	0.3365830481052399	0.2536104321479797	0.2119149416685104	1
824	137	7	0.2685047388076782	0.3400923013687134	0.1882085353136062	0.3365830481052399	0.2536104321479797	0.2119149416685104	1
825	138	0	0.3658760190010071	0.6367273330688477	0.4571771323680878	0.5284634232521057	0.6353354454040527	0.5872077941894531	0
826	138	1	0.3562262058258057	0.7441291809082031	0.4287417232990265	0.5284634232521057	0.6353354454040527	0.5872077941894531	0
827	138	2	0.3533384799957275	0.5876157283782959	0.4031684398651123	0.5284634232521057	0.6353354454040527	0.5872077941894531	0
828	138	3	0.3102902770042419	0.6273099184036255	0.4085964262485504	0.5284634232521057	0.6353354454040527	0.5872077941894531	0
829	138	4	0.3190183043479919	0.6639800667762756	0.4825558364391327	0.5284634232521057	0.6353354454040527	0.5872077941894531	0
830	138	5	0.3100166916847229	0.581415593624115	0.3781960010528565	0.5284634232521057	0.6353354454040527	0.5872077941894531	0
831	138	6	0.3313052058219909	0.688357949256897	0.3820239305496216	0.5284634232521057	0.6353354454040527	0.5872077941894531	0
832	139	0	0.3123989105224609	0.6589488387107849	0.5351828336715698	0.77444988489151	0.869710385799408	0.8333578109741211	0
833	139	1	0.3150621056556701	0.7164210081100464	0.5051570534706116	0.77444988489151	0.869710385799408	0.8333578109741211	0
834	139	2	0.3335228562355041	0.7869186401367188	0.6412997245788574	0.77444988489151	0.869710385799408	0.8333578109741211	0
835	139	3	0.3258056640625	0.6906617879867554	0.6172983646392822	0.77444988489151	0.869710385799408	0.8333578109741211	0
836	139	4	0.3235335946083069	0.7400605082511902	0.5282838940620422	0.77444988489151	0.869710385799408	0.8333578109741211	0
837	140	0	0.3202416300773621	0.7349530458450317	0.6660521030426025	0.7842075824737549	0.7875676155090332	0.7123714089393616	0
838	140	1	0.3294703364372253	0.8252593874931335	0.6092008352279663	0.7842075824737549	0.7875676155090332	0.7123714089393616	1
839	140	2	0.317370593547821	0.7452563643455505	0.6522729396820068	0.7842075824737549	0.7875676155090332	0.7123714089393616	1
840	140	3	0.3237659931182861	0.7476065754890442	0.6171949505805969	0.7842075824737549	0.7875676155090332	0.7123714089393616	1
841	140	4	0.3308048248291016	0.6713430881500244	0.4859497249126434	0.7842075824737549	0.7875676155090332	0.7123714089393616	0
842	140	5	0.3537556529045105	0.7713198065757751	0.4874575436115265	0.7842075824737549	0.7875676155090332	0.7123714089393616	0
843	141	5	0.3397154211997986	0.5839627981185913	0.3940932750701904	0.6864826083183289	0.6954615116119385	0.7674401998519897	0
844	141	6	0.3517723083496094	0.656674861907959	0.5335350036621094	0.6864826083183289	0.6954615116119385	0.7674401998519897	0
845	141	2	0.3446577191352844	0.6939865350723267	0.6081469655036926	0.6864826083183289	0.6954615116119385	0.7674401998519897	0
846	141	3	0.3598067760467529	0.7086274027824402	0.668834924697876	0.6864826083183289	0.6954615116119385	0.7674401998519897	0
847	141	4	0.3495972156524658	0.6740685105323792	0.599496066570282	0.6864826083183289	0.6954615116119385	0.7674401998519897	0
848	141	5	0.3397154211997986	0.5839627981185913	0.3940932750701904	0.6864826083183289	0.6954615116119385	0.7674401998519897	0
849	141	6	0.3517723083496094	0.656674861907959	0.5335350036621094	0.6864826083183289	0.6954615116119385	0.7674401998519897	0
850	141	7	0.3530609011650085	0.6712188124656677	0.4382989108562469	0.6864826083183289	0.6954615116119385	0.7674401998519897	0
851	142	0	0.2960001826286316	0.3454306423664093	0.2233426123857498	0.3751261234283447	0.293817788362503	0.2153482735157013	0
852	142	1	0.276383638381958	0.4084547460079193	0.2282948195934296	0.3751261234283447	0.293817788362503	0.2153482735157013	0
853	142	2	0.2852682471275329	0.4896158576011658	0.3292497098445892	0.3751261234283447	0.293817788362503	0.2153482735157013	0
854	142	3	0.3129138946533203	0.4916766285896301	0.3593977391719818	0.3751261234283447	0.293817788362503	0.2153482735157013	0
855	142	4	0.2601277232170105	0.3721621930599213	0.3450864255428314	0.3751261234283447	0.293817788362503	0.2153482735157013	0
856	142	5	0.2640736699104309	0.4184267222881317	0.4144025444984436	0.3751261234283447	0.293817788362503	0.2153482735157013	0
857	142	6	0.275837242603302	0.3577085733413696	0.1776895821094513	0.3751261234283447	0.293817788362503	0.2153482735157013	0
858	142	7	0.2563369274139404	0.4092700183391571	0.1691129505634308	0.3751261234283447	0.293817788362503	0.2153482735157013	0
859	143	5	0.2760369181632996	0.7021470665931702	0.6315007209777832	0.5584841966629028	0.7306870818138123	0.6324374675750732	0
860	143	6	0.2969408631324768	0.5422387719154358	0.3952684998512268	0.5584841966629028	0.7306870818138123	0.6324374675750732	1
861	143	2	0.2727894186973572	0.7134280800819397	0.5235743522644043	0.5584841966629028	0.7306870818138123	0.6324374675750732	1
862	143	3	0.2952834367752075	0.7870644927024841	0.6947082281112671	0.5584841966629028	0.7306870818138123	0.6324374675750732	1
863	143	4	0.2795944213867187	0.6317803859710693	0.5534178614616394	0.5584841966629028	0.7306870818138123	0.6324374675750732	1
864	143	5	0.2760369181632996	0.7021470665931702	0.6315007209777832	0.5584841966629028	0.7306870818138123	0.6324374675750732	0
865	143	6	0.2969408631324768	0.5422387719154358	0.3952684998512268	0.5584841966629028	0.7306870818138123	0.6324374675750732	1
866	143	7	0.2801705002784729	0.6673592329025269	0.4242709577083588	0.5584841966629028	0.7306870818138123	0.6324374675750732	1
867	144	0	0.3657048344612121	0.6717103123664856	0.4649995267391205	0.5557429790496826	0.6134479641914368	0.5199337005615234	0
868	144	1	0.359549343585968	0.7331414818763733	0.5047865509986877	0.5557429790496826	0.6134479641914368	0.5199337005615234	0
869	144	2	0.3838772177696228	0.5940036177635193	0.4199199378490448	0.5557429790496826	0.6134479641914368	0.5199337005615234	0
870	144	3	0.3700409531593323	0.5966814756393433	0.4174480140209198	0.5557429790496826	0.6134479641914368	0.5199337005615234	0
871	144	4	0.3927800655364989	0.6241960525512695	0.4626432657241821	0.5557429790496826	0.6134479641914368	0.5199337005615234	0
872	144	5	0.3711289167404175	0.683300793170929	0.5727737545967102	0.5557429790496826	0.6134479641914368	0.5199337005615234	0
873	144	6	0.3529903888702393	0.6300198435783386	0.4333774447441101	0.5557429790496826	0.6134479641914368	0.5199337005615234	0
874	144	7	0.3671613335609436	0.6129672527313232	0.3834684193134308	0.5557429790496826	0.6134479641914368	0.5199337005615234	0
875	145	0	0.3062483072280884	0.4219277203083038	0.4589941203594208	0.6356182098388672	0.658873438835144	0.4451311230659485	1
876	145	1	0.2890260219573974	0.5706796646118164	0.4049502015113831	0.6356182098388672	0.658873438835144	0.4451311230659485	0
877	145	2	0.2659761309623718	0.5874875783920288	0.389540046453476	0.6356182098388672	0.658873438835144	0.4451311230659485	1
878	146	0	0.3271301984786987	0.552690863609314	0.534031867980957	0.7811192274093628	0.7795794010162354	0.8058661222457886	0
879	146	1	0.3077614903450012	0.7789908647537231	0.4932042360305786	0.7811192274093628	0.7795794010162354	0.8058661222457886	0
880	146	2	0.3229028582572937	0.6971306800842285	0.6027958989143372	0.7811192274093628	0.7795794010162354	0.8058661222457886	1
881	146	3	0.3131210803985596	0.6652243137359619	0.4612679183483124	0.7811192274093628	0.7795794010162354	0.8058661222457886	0
882	146	4	0.3230597972869873	0.7355380654335022	0.4242739081382752	0.7811192274093628	0.7795794010162354	0.8058661222457886	0
883	147	3	0.3121572732925415	0.6542090177536011	0.4554241597652435	0.7782068252563477	0.7628409266471863	0.8228330016136169	1
884	147	4	0.3262612819671631	0.6222059726715088	0.4340386688709259	0.7782068252563477	0.7628409266471863	0.8228330016136169	1
885	147	2	0.3094515800476074	0.7500795722007751	0.6220958828926086	0.7782068252563477	0.7628409266471863	0.8228330016136169	1
886	147	3	0.3121572732925415	0.6542090177536011	0.4554241597652435	0.7782068252563477	0.7628409266471863	0.8228330016136169	1
887	147	4	0.3262612819671631	0.6222059726715088	0.4340386688709259	0.7782068252563477	0.7628409266471863	0.8228330016136169	1
888	147	5	0.3089613318443298	0.7158823609352112	0.4090429246425629	0.7782068252563477	0.7628409266471863	0.8228330016136169	1
889	148	0	0.3313046097755432	0.8771032691001892	0.6955004930496216	0.8383892774581909	0.9491130709648132	0.8899074792861938	1
890	148	1	0.3334797620773315	0.8314876556396484	0.8402277827262878	0.8383892774581909	0.9491130709648132	0.8899074792861938	1
891	148	2	0.3262327909469604	0.8707737922668457	0.6294459104537964	0.8383892774581909	0.9491130709648132	0.8899074792861938	1
892	149	0	0.3152734637260437	0.6624501943588257	0.4222820699214935	0.5340292453765869	0.6868283152580261	0.4837127327919006	0
893	149	1	0.3270299434661865	0.6626840829849243	0.4365743100643158	0.5340292453765869	0.6868283152580261	0.4837127327919006	0
894	149	2	0.3155065178871155	0.7294398546218872	0.4469297230243683	0.5340292453765869	0.6868283152580261	0.4837127327919006	0
895	149	3	0.3221619129180908	0.7332671880722046	0.4871083498001098	0.5340292453765869	0.6868283152580261	0.4837127327919006	0
896	149	4	0.319559633731842	0.5963442921638489	0.4146299064159393	0.5340292453765869	0.6868283152580261	0.4837127327919006	0
897	149	5	0.2952946424484253	0.6587890982627869	0.3763545453548432	0.5340292453765869	0.6868283152580261	0.4837127327919006	0
898	149	6	0.3038158416748047	0.6978612542152405	0.4060232043266296	0.5340292453765869	0.6868283152580261	0.4837127327919006	0
899	150	5	0.300936222076416	0.6542616486549377	0.3940097689628601	0.7610272765159607	0.7695843577384949	0.790775716304779	1
900	150	6	0.3289750218391418	0.6268993616104126	0.4234055876731873	0.7610272765159607	0.7695843577384949	0.790775716304779	1
901	150	2	0.3348633050918579	0.7115157246589661	0.4560324847698212	0.7610272765159607	0.7695843577384949	0.790775716304779	1
902	150	3	0.3341648578643799	0.6213967800140381	0.3614778518676758	0.7610272765159607	0.7695843577384949	0.790775716304779	1
903	150	4	0.33380126953125	0.6701662540435791	0.4488381743431091	0.7610272765159607	0.7695843577384949	0.790775716304779	1
904	150	5	0.300936222076416	0.6542616486549377	0.3940097689628601	0.7610272765159607	0.7695843577384949	0.790775716304779	1
905	150	6	0.3289750218391418	0.6268993616104126	0.4234055876731873	0.7610272765159607	0.7695843577384949	0.790775716304779	1
906	150	7	0.3422430157661438	0.5844283699989319	0.320911169052124	0.7610272765159607	0.7695843577384949	0.790775716304779	1
907	151	0	0.3390829563140869	0.7979264259338379	0.6837424635887146	0.8391431570053101	0.6625884771347046	0.7813607454299927	1
908	151	1	0.3251302242279053	0.6307297348976135	0.659773051738739	0.8391431570053101	0.6625884771347046	0.7813607454299927	1
909	151	2	0.3225132822990417	0.4677883088588714	0.4979656636714935	0.8391431570053101	0.6625884771347046	0.7813607454299927	1
910	151	3	0.3229618668556213	0.6674017906188965	0.4927387833595276	0.8391431570053101	0.6625884771347046	0.7813607454299927	1
911	151	4	0.3380169868469238	0.6671286225318909	0.5071122646331787	0.8391431570053101	0.6625884771347046	0.7813607454299927	1
912	152	0	0.2832611203193665	0.3433678150177002	0.2092179954051971	0.4953714311122894	0.5869804620742798	0.533877432346344	0
913	152	1	0.2556025385856628	0.4113782346248626	0.2523142397403717	0.4953714311122894	0.5869804620742798	0.533877432346344	0
914	152	2	0.2516852617263794	0.6484405994415283	0.5263740420341492	0.4953714311122894	0.5869804620742798	0.533877432346344	0
915	152	3	0.2610097527503967	0.3725379109382629	0.2007546126842498	0.4953714311122894	0.5869804620742798	0.533877432346344	0
916	152	4	0.2566338777542114	0.4452025890350342	0.2076075673103332	0.4953714311122894	0.5869804620742798	0.533877432346344	0
917	153	0	0.3046445846557617	0.7734414339065552	0.4331131875514984	0.5101508498191833	0.7101840972900391	0.6211895942687988	0
918	154	0	0.3074628114700317	0.4473001658916473	0.3408885896205902	0.3664165139198303	0.3101029396057129	0.5544392466545105	0
919	154	1	0.289005696773529	0.5317681431770325	0.3809424042701721	0.3664165139198303	0.3101029396057129	0.5544392466545105	0
920	154	2	0.2887970805168152	0.5101841688156128	0.4288388788700104	0.3664165139198303	0.3101029396057129	0.5544392466545105	0
921	154	3	0.2865027785301208	0.5129422545433044	0.4438249170780182	0.3664165139198303	0.3101029396057129	0.5544392466545105	0
922	154	4	0.2969026565551758	0.4672757983207703	0.4538094699382782	0.3664165139198303	0.3101029396057129	0.5544392466545105	0
923	154	5	0.2825480103492737	0.4334644675254822	0.2809464037418365	0.3664165139198303	0.3101029396057129	0.5544392466545105	0
924	154	6	0.3028324246406555	0.4521369338035584	0.2751491963863373	0.3664165139198303	0.3101029396057129	0.5544392466545105	0
925	155	0	0.3056043982505798	0.7763465046882629	0.6472741961479187	0.7352442741394043	0.8883520364761353	0.8603207468986511	1
926	155	1	0.3161706328392029	0.8599620461463928	0.6593970656394958	0.7352442741394043	0.8883520364761353	0.8603207468986511	1
927	155	2	0.3562590479850769	0.8527729511260986	0.8306908011436462	0.7352442741394043	0.8883520364761353	0.8603207468986511	1
928	155	3	0.3224454522132873	0.8532254695892334	0.8480157256126404	0.7352442741394043	0.8883520364761353	0.8603207468986511	1
929	155	4	0.3215123414993286	0.5688548684120178	0.4203879237174988	0.7352442741394043	0.8883520364761353	0.8603207468986511	1
930	155	5	0.2920334339141845	0.6667463183403015	0.5202428698539734	0.7352442741394043	0.8883520364761353	0.8603207468986511	1
931	156	0	0.330175518989563	0.6517201662063599	0.4808992147445679	0.5963698625564575	0.63765549659729	0.7502496242523193	1
932	156	1	0.3082670569419861	0.7098256945610046	0.5002747774124146	0.5963698625564575	0.63765549659729	0.7502496242523193	1
933	156	2	0.3231361508369446	0.6406894326210022	0.5244816541671753	0.5963698625564575	0.63765549659729	0.7502496242523193	1
934	156	3	0.305460512638092	0.6670876145362854	0.6145435571670532	0.5963698625564575	0.63765549659729	0.7502496242523193	1
935	156	4	0.3167635202407837	0.5113233923912048	0.3639465868473053	0.5963698625564575	0.63765549659729	0.7502496242523193	0
936	156	5	0.3221623301506042	0.6171239614486694	0.4242608547210693	0.5963698625564575	0.63765549659729	0.7502496242523193	1
937	156	6	0.3022682666778564	0.6162364482879639	0.3986976444721222	0.5963698625564575	0.63765549659729	0.7502496242523193	1
938	157	0	0.3367797136306763	0.701850175857544	0.763060986995697	0.8023707270622253	0.9311535954475404	0.916869342327118	1
939	157	1	0.330536425113678	0.8321792483329773	0.7180595397949219	0.8023707270622253	0.9311535954475404	0.916869342327118	1
940	157	2	0.3434746861457825	0.9036487936973572	0.8778131604194641	0.8023707270622253	0.9311535954475404	0.916869342327118	1
941	157	3	0.3545690178871155	0.9042506814002992	0.8870878815650941	0.8023707270622253	0.9311535954475404	0.916869342327118	1
942	157	4	0.3428374528884888	0.7503529191017151	0.6509671211242676	0.8023707270622253	0.9311535954475404	0.916869342327118	1
943	157	5	0.3465938568115234	0.7741882205009459	0.581887423992157	0.8023707270622253	0.9311535954475404	0.916869342327118	1
944	158	0	0.3039863109588623	0.426427811384201	0.2105703204870224	0.3748835921287537	0.283371239900589	0.2502409219741821	0
945	158	1	0.2924718260765076	0.4308065474033356	0.2874943912029266	0.3748835921287537	0.283371239900589	0.2502409219741821	0
946	158	2	0.3176110982894897	0.5387647151947021	0.4227804243564605	0.3748835921287537	0.283371239900589	0.2502409219741821	0
947	158	3	0.2958860397338867	0.5399154424667358	0.4093343317508697	0.3748835921287537	0.283371239900589	0.2502409219741821	0
948	158	4	0.3091750741004944	0.4963725209236145	0.355083167552948	0.3748835921287537	0.283371239900589	0.2502409219741821	0
949	158	5	0.2941921353340149	0.3625132143497467	0.3162827491760254	0.3748835921287537	0.283371239900589	0.2502409219741821	0
950	158	6	0.2842026352882385	0.5111478567123413	0.2455630898475647	0.3748835921287537	0.283371239900589	0.2502409219741821	0
951	158	7	0.2897156476974487	0.3635704815387726	0.198244661092758	0.3748835921287537	0.283371239900589	0.2502409219741821	0
952	159	0	0.3490351438522339	0.5362139940261841	0.3682456016540527	0.8238007426261902	0.6745479106903076	0.684009850025177	0
953	159	1	0.3499813675880432	0.5392882227897644	0.3936032056808472	0.8238007426261902	0.6745479106903076	0.684009850025177	0
954	160	0	0.3059384822845459	0.5656388998031616	0.3310308754444122	0.4838782846927643	0.6602886915206909	0.6186115741729736	1
955	161	0	0.349073588848114	0.9372286796569824	0.8684171438217163	0.8241094350814819	0.9413493871688844	0.9678672552108764	1
956	161	1	0.3530731797218323	0.9281495213508606	0.8615956306457521	0.8241094350814819	0.9413493871688844	0.9678672552108764	1
957	162	0	0.314220130443573	0.419443815946579	0.3084280788898468	0.7306531667709351	0.7421618700027466	0.4146496951580048	0
958	162	1	0.3064180612564087	0.7422149181365967	0.3843290209770202	0.7306531667709351	0.7421618700027466	0.4146496951580048	0
959	163	0	0.3321183919906616	0.6663908958435059	0.4501646757125855	0.7977910041809082	0.8414058089256287	0.8025805950164795	1
960	163	1	0.3533062934875488	0.8198515772819519	0.4403555691242218	0.7977910041809082	0.8414058089256287	0.8025805950164795	1
961	164	0	0.3019057512283325	0.4628780782222748	0.2721133232116699	0.3122166097164154	0.2708983719348907	0.2074900418519973	0
962	164	1	0.2978365421295166	0.3873508274555206	0.1840266436338424	0.3122166097164154	0.2708983719348907	0.2074900418519973	0
963	164	2	0.3018564581871033	0.4435563087463379	0.2375466376543045	0.3122166097164154	0.2708983719348907	0.2074900418519973	0
964	164	3	0.2901886105537414	0.4268468618392944	0.2692276537418365	0.3122166097164154	0.2708983719348907	0.2074900418519973	0
965	164	4	0.3067993521690369	0.3778788447380066	0.2326801270246505	0.3122166097164154	0.2708983719348907	0.2074900418519973	0
966	164	5	0.3095797300338745	0.3115694522857666	0.1807129979133606	0.3122166097164154	0.2708983719348907	0.2074900418519973	0
967	164	6	0.2900512218475342	0.3531564176082611	0.1709461063146591	0.3122166097164154	0.2708983719348907	0.2074900418519973	0
968	165	0	0.3306213617324829	0.5259771347045898	0.3636860847473145	0.6934649348258972	0.4341480731964111	0.2614865005016327	0
969	165	1	0.3150328397750854	0.4733157455921173	0.3845921158790589	0.6934649348258972	0.4341480731964111	0.2614865005016327	0
970	165	2	0.3252958059310913	0.6298162937164307	0.4156576097011566	0.6934649348258972	0.4341480731964111	0.2614865005016327	0
971	165	3	0.3392963409423828	0.6332817077636719	0.4246957898139953	0.6934649348258972	0.4341480731964111	0.2614865005016327	0
972	165	4	0.3301903009414673	0.6136398315429688	0.459595263004303	0.6934649348258972	0.4341480731964111	0.2614865005016327	0
973	165	5	0.3533139824867248	0.6210896372795105	0.5703092217445374	0.6934649348258972	0.4341480731964111	0.2614865005016327	0
974	165	6	0.3301846385002136	0.4557775557041168	0.3371773958206177	0.6934649348258972	0.4341480731964111	0.2614865005016327	0
975	165	7	0.3421163558959961	0.5039089322090149	0.3312367796897888	0.6934649348258972	0.4341480731964111	0.2614865005016327	0
976	166	0	0.3348093628883362	0.5250794291496277	0.3344756066799164	0.5833454728126526	0.3439759016036987	0.597905158996582	0
977	166	1	0.3272004723548889	0.4095801711082458	0.2802116572856903	0.5833454728126526	0.3439759016036987	0.597905158996582	0
978	166	2	0.3377063274383545	0.6065406799316406	0.3872963786125183	0.5833454728126526	0.3439759016036987	0.597905158996582	0
979	166	3	0.3540822267532349	0.6067271232604979	0.4490811228752136	0.5833454728126526	0.3439759016036987	0.597905158996582	0
980	166	4	0.3350030183792114	0.7767624258995056	0.6717889904975891	0.5833454728126526	0.3439759016036987	0.597905158996582	0
981	166	5	0.3447433114051819	0.7224365472793579	0.6296793818473816	0.5833454728126526	0.3439759016036987	0.597905158996582	0
982	166	6	0.3337216973304748	0.4134005010128021	0.3291242122650146	0.5833454728126526	0.3439759016036987	0.597905158996582	0
983	166	7	0.3138821721076965	0.205943152308464	0.1777623742818832	0.5833454728126526	0.3439759016036987	0.597905158996582	0
984	167	0	0.3614156842231751	0.9148560762405396	0.8723335266113281	0.6050407886505127	0.8144469261169434	0.8572951555252075	1
985	167	1	0.3488513231277466	0.8328396081924438	0.8287944197654724	0.6050407886505127	0.8144469261169434	0.8572951555252075	1
986	167	2	0.3372150659561157	0.5891861319541931	0.4698368012905121	0.6050407886505127	0.8144469261169434	0.8572951555252075	0
987	167	3	0.3530610799789429	0.6173807382583618	0.5462203025817871	0.6050407886505127	0.8144469261169434	0.8572951555252075	1
988	167	4	0.3221529126167297	0.6487447023391724	0.6046919822692871	0.6050407886505127	0.8144469261169434	0.8572951555252075	1
989	168	0	0.3347495794296265	0.4698330461978912	0.3055416345596313	0.3968554437160492	0.6180077791213989	0.5836129784584045	1
990	169	2	0.3334740400314331	0.405167281627655	0.2928590476512909	0.8311194181442261	0.6012473702430725	0.545463502407074	0
991	169	1	0.335162341594696	0.4742715060710907	0.290802538394928	0.8311194181442261	0.6012473702430725	0.545463502407074	0
992	169	2	0.3334740400314331	0.405167281627655	0.2928590476512909	0.8311194181442261	0.6012473702430725	0.545463502407074	0
993	169	3	0.3587217330932617	0.4077300131320953	0.2893369495868683	0.8311194181442261	0.6012473702430725	0.545463502407074	0
994	170	0	0.3221216201782226	0.6502390503883362	0.7275915145874023	0.7166374325752258	0.72896808385849	0.7929084897041321	0
995	170	1	0.3328824639320373	0.6452942490577698	0.59587562084198	0.7166374325752258	0.72896808385849	0.7929084897041321	0
996	170	2	0.2946063280105591	0.7633125782012941	0.8431647419929504	0.7166374325752258	0.72896808385849	0.7929084897041321	0
997	170	3	0.2845786809921265	0.6672449111938477	0.6697425246238708	0.7166374325752258	0.72896808385849	0.7929084897041321	0
998	171	0	0.290579617023468	0.4291411638259888	0.2651892304420471	0.2847902476787567	0.3021594882011413	0.2031588554382324	0
999	171	1	0.2945430874824524	0.4743590950965881	0.2722244560718536	0.2847902476787567	0.3021594882011413	0.2031588554382324	0
1000	171	2	0.2960312366485596	0.4277597665786743	0.2515158653259277	0.2847902476787567	0.3021594882011413	0.2031588554382324	0
1001	171	3	0.2945017218589783	0.4300938546657562	0.2489741444587707	0.2847902476787567	0.3021594882011413	0.2031588554382324	0
1002	171	4	0.2921637892723083	0.4387699365615845	0.2717086672782898	0.2847902476787567	0.3021594882011413	0.2031588554382324	0
1003	171	5	0.2940426468849182	0.4455628395080566	0.282067060470581	0.2847902476787567	0.3021594882011413	0.2031588554382324	0
1004	171	6	0.279795229434967	0.5230286121368408	0.3194661736488342	0.2847902476787567	0.3021594882011413	0.2031588554382324	0
1005	171	7	0.3113038539886474	0.5403666496276855	0.2863583564758301	0.2847902476787567	0.3021594882011413	0.2031588554382324	0
1006	172	0	0.3277255296707153	0.8315297961235046	0.7576580643653871	0.847522497177124	0.7804670929908752	0.8131786584854126	0
1007	172	1	0.3058741688728332	0.4746406078338623	0.3203250169754028	0.847522497177124	0.7804670929908752	0.8131786584854126	0
1008	172	2	0.2831685543060303	0.5213830471038818	0.4389858245849609	0.847522497177124	0.7804670929908752	0.8131786584854126	0
1009	173	0	0.3306604027748108	0.5723423361778259	0.400404155254364	0.4689579904079437	0.4757889211177826	0.2542023658752441	0
1010	173	1	0.3238627910614013	0.355850338935852	0.2102443873882293	0.4689579904079437	0.4757889211177826	0.2542023658752441	0
1011	173	2	0.3253459334373474	0.5586642622947693	0.4027040004730225	0.4689579904079437	0.4757889211177826	0.2542023658752441	0
1012	173	3	0.3420661687850952	0.57132488489151	0.4255143702030182	0.4689579904079437	0.4757889211177826	0.2542023658752441	0
1013	173	4	0.3278773427009582	0.6300168037414551	0.4323841631412506	0.4689579904079437	0.4757889211177826	0.2542023658752441	0
1014	173	5	0.3176803588867187	0.5185779929161072	0.3811885714530945	0.4689579904079437	0.4757889211177826	0.2542023658752441	0
1015	173	6	0.3234579563140869	0.5212726593017578	0.3738492727279663	0.4689579904079437	0.4757889211177826	0.2542023658752441	0
1016	173	7	0.3108780980110168	0.5916364789009094	0.416546493768692	0.4689579904079437	0.4757889211177826	0.2542023658752441	0
1017	174	0	0.324126660823822	0.9289228320121764	0.9563130736351012	0.8166784048080444	0.887553334236145	0.8943138718605042	1
1018	174	1	0.3090995550155639	0.5466501712799072	0.4102483093738556	0.8166784048080444	0.887553334236145	0.8943138718605042	1
1019	174	2	0.3223251104354858	0.6742625236511229	0.5106147527694702	0.8166784048080444	0.887553334236145	0.8943138718605042	1
1020	175	0	0.2727701663970947	0.5476123094558716	0.3336743414402008	0.4748967885971069	0.6038823127746582	0.8419591188430786	1
1021	175	1	0.296963095664978	0.6013891100883484	0.4048682749271393	0.4748967885971069	0.6038823127746582	0.8419591188430786	1
1022	175	2	0.2641847729682922	0.7387340068817139	0.5231895446777344	0.4748967885971069	0.6038823127746582	0.8419591188430786	1
1023	175	3	0.2925045490264893	0.7450355291366577	0.6326816082000732	0.4748967885971069	0.6038823127746582	0.8419591188430786	1
1024	175	4	0.3180370926856994	0.6046944260597229	0.458795428276062	0.4748967885971069	0.6038823127746582	0.8419591188430786	0
1025	175	5	0.2925269603729248	0.5875380039215088	0.4031527042388916	0.4748967885971069	0.6038823127746582	0.8419591188430786	1
1026	176	0	0.343101441860199	0.7193018794059753	0.5688306093215942	0.7872944474220276	0.8068388104438782	0.8627749085426331	0
1027	176	1	0.3413020968437195	0.7883949875831604	0.6195393204689026	0.7872944474220276	0.8068388104438782	0.8627749085426331	1
1028	176	2	0.3537964224815369	0.7681910395622253	0.6347495913505554	0.7872944474220276	0.8068388104438782	0.8627749085426331	1
1029	176	3	0.3731740713119507	0.7650971412658691	0.6318421959877014	0.7872944474220276	0.8068388104438782	0.8627749085426331	1
1030	176	4	0.3570083975791931	0.8306469321250916	0.7662854194641113	0.7872944474220276	0.8068388104438782	0.8627749085426331	1
1031	176	5	0.3551840186119079	0.6913468837738037	0.5520354509353638	0.7872944474220276	0.8068388104438782	0.8627749085426331	0
1032	177	0	0.3507487177848816	0.6728144288063049	0.5249993801116943	0.7884174585342407	0.718847930431366	0.7571433782577515	1
1033	177	1	0.3536799550056457	0.7163159847259521	0.6281492114067078	0.7884174585342407	0.718847930431366	0.7571433782577515	1
1034	177	2	0.3279633522033691	0.6307017207145691	0.4228144288063049	0.7884174585342407	0.718847930431366	0.7571433782577515	1
1035	177	3	0.3434042930603027	0.6148436069488525	0.4437241554260254	0.7884174585342407	0.718847930431366	0.7571433782577515	1
1036	177	4	0.3572337031364441	0.7693237066268921	0.4947883486747742	0.7884174585342407	0.718847930431366	0.7571433782577515	1
1037	178	0	0.3008165955543518	0.402683824300766	0.2411851584911346	0.5877311825752258	0.3964734077453613	0.3194016218185425	1
1038	178	1	0.3209646344184875	0.4374866187572479	0.3011634647846222	0.5877311825752258	0.3964734077453613	0.3194016218185425	1
1039	178	2	0.2995595335960388	0.377233237028122	0.2635402381420135	0.5877311825752258	0.3964734077453613	0.3194016218185425	0
1040	178	3	0.2978844046592712	0.3537821173667908	0.2286974787712097	0.5877311825752258	0.3964734077453613	0.3194016218185425	0
1041	178	4	0.2838723659515381	0.3854033648967743	0.2355735450983047	0.5877311825752258	0.3964734077453613	0.3194016218185425	0
1042	179	0	0.3154267072677612	0.6515952348709106	0.4795673787593842	0.3673895895481109	0.5645043253898621	0.3598277270793915	0
1043	179	1	0.3207796216011047	0.7227456569671631	0.527893602848053	0.3673895895481109	0.5645043253898621	0.3598277270793915	0
1044	179	2	0.2730464935302734	0.6429283618927002	0.4276339113712311	0.3673895895481109	0.5645043253898621	0.3598277270793915	0
1045	179	3	0.3469914197921753	0.6366038322448729	0.4432236254215241	0.3673895895481109	0.5645043253898621	0.3598277270793915	0
1046	179	4	0.2885927557945251	0.6587211489677429	0.4577470421791077	0.3673895895481109	0.5645043253898621	0.3598277270793915	0
1047	179	5	0.3031084537506103	0.5866873860359192	0.4194210171699524	0.3673895895481109	0.5645043253898621	0.3598277270793915	0
1048	179	6	0.3161641955375671	0.586115837097168	0.4016190767288208	0.3673895895481109	0.5645043253898621	0.3598277270793915	0
1049	179	7	0.3261370062828064	0.5755282640457153	0.3938158750534057	0.3673895895481109	0.5645043253898621	0.3598277270793915	0
1050	180	0	0.2660389542579651	0.7084060907363892	0.4115084111690521	0.3102737963199615	0.72835373878479	0.4920816123485565	0
1051	180	1	0.2749886512756348	0.8001111745834351	0.4676910042762756	0.3102737963199615	0.72835373878479	0.4920816123485565	0
1052	180	2	0.2854657173156738	0.7440101504325867	0.455260306596756	0.3102737963199615	0.72835373878479	0.4920816123485565	0
1053	180	3	0.2798404097557068	0.7433707118034363	0.4281035959720612	0.3102737963199615	0.72835373878479	0.4920816123485565	0
1054	180	4	0.2901808023452759	0.6678388714790344	0.4312809705734253	0.3102737963199615	0.72835373878479	0.4920816123485565	0
1055	180	5	0.256977915763855	0.6812252998352051	0.3828153312206268	0.3102737963199615	0.72835373878479	0.4920816123485565	0
1056	180	6	0.2867434024810791	0.6793161630630493	0.4204829633235931	0.3102737963199615	0.72835373878479	0.4920816123485565	0
1057	180	7	0.2837514281272888	0.8909041881561279	0.6611095070838928	0.3102737963199615	0.72835373878479	0.4920816123485565	0
1058	180	8	0.3084436058998108	0.8881888389587402	0.6722952127456665	0.3102737963199615	0.72835373878479	0.4920816123485565	0
1059	181	0	0.3314366936683655	0.439186692237854	0.2656060457229614	0.4371345341205597	0.5047300457954407	0.5265873670578003	1
1060	181	1	0.3336266279220581	0.6432256102561951	0.4392352402210236	0.4371345341205597	0.5047300457954407	0.5265873670578003	1
1061	181	2	0.3369284272193909	0.6452614665031433	0.4528949856758118	0.4371345341205597	0.5047300457954407	0.5265873670578003	1
1062	181	3	0.3261612057685852	0.663281261920929	0.4590294957160949	0.4371345341205597	0.5047300457954407	0.5265873670578003	1
1063	181	4	0.3611491322517395	0.6665092706680298	0.5496829152107239	0.4371345341205597	0.5047300457954407	0.5265873670578003	1
1064	181	5	0.3379865288734436	0.6328965425491333	0.4243797659873961	0.4371345341205597	0.5047300457954407	0.5265873670578003	0
1065	181	6	0.3237534761428833	0.4651546776294708	0.2664543986320496	0.4371345341205597	0.5047300457954407	0.5265873670578003	0
1066	181	7	0.3322228789329529	0.4658190906047821	0.266711950302124	0.4371345341205597	0.5047300457954407	0.5265873670578003	1
1067	182	0	0.3612684011459351	0.4691543877124786	0.3886258602142334	0.8473955392837524	0.5792988538742065	0.729512095451355	1
1068	182	1	0.3321565985679626	0.4555099904537201	0.4169667959213257	0.8473955392837524	0.5792988538742065	0.729512095451355	1
1069	182	2	0.3529413342475891	0.4251121878623961	0.3813950121402741	0.8473955392837524	0.5792988538742065	0.729512095451355	1
1070	182	3	0.3316259980201721	0.512735903263092	0.4937204718589783	0.8473955392837524	0.5792988538742065	0.729512095451355	1
1071	183	1	0.3801677227020264	0.4789306223392487	0.3711364865303039	0.6505169868469238	0.615231990814209	0.650698721408844	0
1072	183	1	0.3801677227020264	0.4789306223392487	0.3711364865303039	0.6505169868469238	0.615231990814209	0.650698721408844	0
1073	184	0	0.3809996247291565	0.6386308073997498	0.6217082738876343	0.8099593520164491	0.7507420778274536	0.7768629193305969	1
1074	184	1	0.3673660159111023	0.6642982959747314	0.5547344088554382	0.8099593520164491	0.7507420778274536	0.7768629193305969	1
1075	184	2	0.3565546274185181	0.4865230619907379	0.3790667653083801	0.8099593520164491	0.7507420778274536	0.7768629193305969	1
1076	184	3	0.348550021648407	0.5748398303985596	0.4137581586837769	0.8099593520164491	0.7507420778274536	0.7768629193305969	1
1077	184	4	0.3528345227241516	0.572222888469696	0.4178591668605805	0.8099593520164491	0.7507420778274536	0.7768629193305969	1
1078	185	0	0.3209537267684936	0.6493006944656372	0.4344927072525024	0.5236493945121765	0.7319791316986084	0.7500421404838562	1
1079	185	1	0.3106252551078796	0.6549742817878723	0.5614850521087646	0.5236493945121765	0.7319791316986084	0.7500421404838562	1
1080	185	2	0.3346061706542969	0.7408146858215332	0.7252416014671326	0.5236493945121765	0.7319791316986084	0.7500421404838562	1
1081	185	3	0.3169888257980347	0.6025302410125732	0.3623566925525665	0.5236493945121765	0.7319791316986084	0.7500421404838562	0
1082	185	4	0.3205386400222778	0.7431312203407288	0.459932416677475	0.5236493945121765	0.7319791316986084	0.7500421404838562	1
1083	185	5	0.2995078563690185	0.7476357817649841	0.4394316971302033	0.5236493945121765	0.7319791316986084	0.7500421404838562	1
1084	186	6	0.2963877320289612	0.4572700560092926	0.219836339354515	0.4770864844322205	0.5921711921691895	0.6575255990028381	1
1085	186	7	0.3027101159095764	0.5237628817558289	0.3279529809951782	0.4770864844322205	0.5921711921691895	0.6575255990028381	1
1086	186	2	0.30686354637146	0.5098273158073425	0.3522284030914306	0.4770864844322205	0.5921711921691895	0.6575255990028381	1
1087	186	3	0.2863218784332275	0.5913785099983215	0.3563680648803711	0.4770864844322205	0.5921711921691895	0.6575255990028381	1
1088	186	4	0.3019362092018127	0.5928777456283569	0.388712614774704	0.4770864844322205	0.5921711921691895	0.6575255990028381	1
1089	186	5	0.3113462924957275	0.7033871412277222	0.5805293321609497	0.4770864844322205	0.5921711921691895	0.6575255990028381	1
1090	186	6	0.2963877320289612	0.4572700560092926	0.219836339354515	0.4770864844322205	0.5921711921691895	0.6575255990028381	1
1091	186	7	0.3027101159095764	0.5237628817558289	0.3279529809951782	0.4770864844322205	0.5921711921691895	0.6575255990028381	1
1092	186	8	0.3029748797416687	0.5719349384307861	0.3291650116443634	0.4770864844322205	0.5921711921691895	0.6575255990028381	1
1093	187	0	0.391779363155365	0.6460638046264648	0.612555742263794	0.9422338604927064	0.8016333580017091	0.8668035864830017	1
1094	187	1	0.3781428337097168	0.6855380535125732	0.705906331539154	0.9422338604927064	0.8016333580017091	0.8668035864830017	1
1095	187	2	0.3735971450805664	0.7555558681488037	0.5455135107040405	0.9422338604927064	0.8016333580017091	0.8668035864830017	1
1096	188	0	0.3479058742523193	0.9082034230232242	0.897846519947052	0.7710626721382141	0.9181662201881408	0.8531455993652344	1
1097	188	1	0.3626962900161743	0.643001914024353	0.4045514166355133	0.7710626721382141	0.9181662201881408	0.8531455993652344	1
1098	188	2	0.3563180565834045	0.6779993772506714	0.4467687010765076	0.7710626721382141	0.9181662201881408	0.8531455993652344	1
1099	189	0	0.3430216312408447	0.669127345085144	0.4961626529693604	0.6567627191543579	0.7074705958366394	0.7931762337684631	1
1100	189	1	0.3241331577301025	0.7829426527023315	0.4719023406505585	0.6567627191543579	0.7074705958366394	0.7931762337684631	1
1101	189	2	0.3046967387199402	0.705493688583374	0.5669015049934387	0.6567627191543579	0.7074705958366394	0.7931762337684631	1
1102	189	3	0.3272836208343506	0.7051602602005005	0.5508778691291809	0.6567627191543579	0.7074705958366394	0.7931762337684631	1
1103	189	4	0.3284793496131897	0.6185542941093445	0.3844510018825531	0.6567627191543579	0.7074705958366394	0.7931762337684631	1
1104	189	5	0.3274726271629333	0.6364957690238953	0.3820709586143493	0.6567627191543579	0.7074705958366394	0.7931762337684631	1
1105	190	0	0.253287136554718	0.630703330039978	0.4078330099582672	0.8296319842338562	0.7776216268539429	0.7634389996528625	1
1106	190	1	0.3674107193946838	0.6916963458061218	0.5988178253173828	0.8296319842338562	0.7776216268539429	0.7634389996528625	1
1107	190	2	0.3604220151901245	0.7450383901596069	0.5928642749786377	0.8296319842338562	0.7776216268539429	0.7634389996528625	1
1108	191	0	0.3602495193481445	0.803883969783783	0.6965246200561523	0.888096034526825	0.84759122133255	0.9620213508605956	1
1109	191	1	0.3728994727134705	0.8103459477424622	0.7073408365249634	0.888096034526825	0.84759122133255	0.9620213508605956	1
1110	191	2	0.3503443598747253	0.873509407043457	0.8115811944007874	0.888096034526825	0.84759122133255	0.9620213508605956	1
1111	192	0	0.355216383934021	0.6791356801986694	0.4543420374393463	0.8784265518188477	0.9132220149040222	0.9239925742149352	1
1112	192	1	0.3380506038665771	0.914436101913452	0.9320411682128906	0.8784265518188477	0.9132220149040222	0.9239925742149352	1
1113	192	2	0.3501629829406738	0.6060221195220947	0.4914050102233887	0.8784265518188477	0.9132220149040222	0.9239925742149352	1
1114	192	3	0.3515246510505676	0.6146303415298462	0.4462679624557495	0.8784265518188477	0.9132220149040222	0.9239925742149352	1
1115	192	4	0.3609059453010559	0.6203961372375488	0.4469306766986847	0.8784265518188477	0.9132220149040222	0.9239925742149352	1
1116	193	0	0.2416917085647583	0.3652504086494446	0.2104346752166748	0.3097671568393707	0.2831935584545135	0.1717409789562225	0
1117	193	1	0.2428831458091736	0.3655289113521576	0.2036179453134536	0.3097671568393707	0.2831935584545135	0.1717409789562225	0
1118	193	2	0.242191731929779	0.4660575091838837	0.3080548048019409	0.3097671568393707	0.2831935584545135	0.1717409789562225	0
1119	193	3	0.2643822431564331	0.4422096908092499	0.3294911682605743	0.3097671568393707	0.2831935584545135	0.1717409789562225	0
1120	193	4	0.2516981363296509	0.4627713859081268	0.310848593711853	0.3097671568393707	0.2831935584545135	0.1717409789562225	0
1121	193	5	0.2440240979194641	0.3886228799819946	0.2146338820457458	0.3097671568393707	0.2831935584545135	0.1717409789562225	0
1122	193	6	0.2448230981826782	0.3981494307518005	0.1811168640851974	0.3097671568393707	0.2831935584545135	0.1717409789562225	0
1123	194	0	0.291975736618042	0.8095049858093262	0.4874288737773895	0.4968145191669464	0.7270458340644836	0.7310689091682434	1
1124	194	1	0.2934011816978454	0.8166822195053101	0.4408613741397857	0.4968145191669464	0.7270458340644836	0.7310689091682434	1
1125	194	2	0.288309097290039	0.8102161884307861	0.4618546962738037	0.4968145191669464	0.7270458340644836	0.7310689091682434	1
1126	194	3	0.2703308463096619	0.6230587363243103	0.4028537869453429	0.4968145191669464	0.7270458340644836	0.7310689091682434	1
1127	195	0	0.2868088483810425	0.6555655002593994	0.4517123997211456	0.309141606092453	0.2803959250450134	0.3192820847034454	0
1128	195	1	0.2962756752967834	0.5008311271667479	0.3214540481567383	0.309141606092453	0.2803959250450134	0.3192820847034454	0
1129	195	2	0.2917473316192627	0.4738155603408814	0.2949495911598205	0.309141606092453	0.2803959250450134	0.3192820847034454	0
1130	195	3	0.2899124622344971	0.4718703329563141	0.2477393746376037	0.309141606092453	0.2803959250450134	0.3192820847034454	0
1131	195	4	0.2851772308349609	0.4636958837509155	0.3099129199981689	0.309141606092453	0.2803959250450134	0.3192820847034454	0
1132	195	5	0.3028842806816101	0.4940809309482575	0.3536884188652038	0.309141606092453	0.2803959250450134	0.3192820847034454	0
1133	195	6	0.2507406473159789	0.5001315474510193	0.2622973620891571	0.309141606092453	0.2803959250450134	0.3192820847034454	0
1134	195	7	0.2828574776649475	0.4585335850715637	0.2495162934064865	0.309141606092453	0.2803959250450134	0.3192820847034454	0
1135	196	7	0.2792573571205139	0.3151732385158539	0.1865413933992386	0.3115455806255341	0.282032310962677	0.1566147357225418	0
1136	196	8	0.3122811913490295	0.3743467032909393	0.2087150812149048	0.3115455806255341	0.282032310962677	0.1566147357225418	0
1137	196	2	0.2731305956840515	0.4116915762424469	0.2982423305511474	0.3115455806255341	0.282032310962677	0.1566147357225418	0
1138	196	3	0.2617823481559753	0.4176180064678192	0.2361035495996475	0.3115455806255341	0.282032310962677	0.1566147357225418	0
1139	196	4	0.2956879734992981	0.3982754945755005	0.2908630073070526	0.3115455806255341	0.282032310962677	0.1566147357225418	0
1140	196	5	0.2952368259429932	0.4370499849319458	0.3493994474411011	0.3115455806255341	0.282032310962677	0.1566147357225418	0
1141	196	6	0.3004871606826782	0.4512551724910736	0.2808926403522491	0.3115455806255341	0.282032310962677	0.1566147357225418	0
1142	196	7	0.2792573571205139	0.3151732385158539	0.1865413933992386	0.3115455806255341	0.282032310962677	0.1566147357225418	0
1143	196	8	0.3122811913490295	0.3725145161151886	0.2055119425058365	0.3115455806255341	0.282032310962677	0.1566147357225418	0
1144	196	9	0.280487596988678	0.3936441838741303	0.1619131416082382	0.3115455806255341	0.282032310962677	0.1566147357225418	0
1145	197	0	0.2686012387275696	0.4842438101768494	0.3413735628128052	0.33705934882164	0.3984693884849548	0.4707430899143219	0
1146	197	1	0.2593830227851868	0.554377555847168	0.3234764933586121	0.33705934882164	0.3984693884849548	0.4707430899143219	0
1147	197	2	0.28147953748703	0.5006607174873352	0.3229425549507141	0.33705934882164	0.3984693884849548	0.4707430899143219	0
1148	197	3	0.2769755125045776	0.6493844985961914	0.3970810174942017	0.33705934882164	0.3984693884849548	0.4707430899143219	1
1149	197	4	0.2954630255699157	0.566647469997406	0.4190303385257721	0.33705934882164	0.3984693884849548	0.4707430899143219	1
1150	197	5	0.2359600067138672	0.4781382083892822	0.3185136318206787	0.33705934882164	0.3984693884849548	0.4707430899143219	0
1151	197	6	0.2591796517372131	0.4861709177494049	0.3223189115524292	0.33705934882164	0.3984693884849548	0.4707430899143219	0
1152	197	7	0.2526465058326721	0.5896089673042297	0.3596215546131134	0.33705934882164	0.3984693884849548	0.4707430899143219	0
1153	198	0	0.3258137702941894	0.4602257311344147	0.2427166551351547	0.4086953699588776	0.362440288066864	0.307906299829483	0
1154	198	1	0.3046422004699707	0.3526620566844939	0.1813249439001083	0.4086953699588776	0.362440288066864	0.307906299829483	0
1155	198	2	0.3182023167610168	0.6218940615653992	0.3604934215545654	0.4086953699588776	0.362440288066864	0.307906299829483	1
1156	198	3	0.3161755204200745	0.6204168796539307	0.3964270949363709	0.4086953699588776	0.362440288066864	0.307906299829483	1
1157	198	4	0.3307518362998962	0.4914650321006775	0.3260508477687836	0.4086953699588776	0.362440288066864	0.307906299829483	1
1158	198	5	0.3370228409767151	0.4291957318782806	0.2980330288410187	0.4086953699588776	0.362440288066864	0.307906299829483	0
1159	198	6	0.3021911382675171	0.4684202671051026	0.339775800704956	0.4086953699588776	0.362440288066864	0.307906299829483	0
1160	198	7	0.3452239632606506	0.4929382503032684	0.3237190842628479	0.4086953699588776	0.362440288066864	0.307906299829483	0
1161	199	0	0.3393979072570801	0.6441839337348938	0.3860715627670288	0.5504287481307983	0.5209516882896423	0.6697613596916199	0
1162	199	1	0.3337152004241943	0.8062974214553833	0.414657860994339	0.5504287481307983	0.5209516882896423	0.6697613596916199	0
1163	199	2	0.3383186459541321	0.4737666547298432	0.3621142208576201	0.5504287481307983	0.5209516882896423	0.6697613596916199	0
1164	199	3	0.3415643572807312	0.4615594744682312	0.351623922586441	0.5504287481307983	0.5209516882896423	0.6697613596916199	0
1165	199	4	0.3260968327522278	0.5917257070541382	0.3647420108318329	0.5504287481307983	0.5209516882896423	0.6697613596916199	0
1166	199	5	0.3421456813812256	0.7899866700172424	0.687550961971283	0.5504287481307983	0.5209516882896423	0.6697613596916199	0
1167	199	6	0.3467456102371216	0.459493100643158	0.3077027201652527	0.5504287481307983	0.5209516882896423	0.6697613596916199	0
1168	199	7	0.3345904350280761	0.5438692569732666	0.2534635663032532	0.5504287481307983	0.5209516882896423	0.6697613596916199	0
1169	200	0	0.3026416301727295	0.5891522765159607	0.4477054178714752	0.5063085556030273	0.5395665764808655	0.5164501667022705	0
1170	200	1	0.3053811192512512	0.6029345393180847	0.4149214625358581	0.5063085556030273	0.5395665764808655	0.5164501667022705	0
1171	200	2	0.2717648148536682	0.5856969952583313	0.4673886895179749	0.5063085556030273	0.5395665764808655	0.5164501667022705	0
1172	200	3	0.3043945431709289	0.4924183189868927	0.3663860559463501	0.5063085556030273	0.5395665764808655	0.5164501667022705	0
1173	200	4	0.3136371374130249	0.5290241837501526	0.3789744675159454	0.5063085556030273	0.5395665764808655	0.5164501667022705	0
1174	200	5	0.2910003066062927	0.6686665415763855	0.4015959203243256	0.5063085556030273	0.5395665764808655	0.5164501667022705	0
1175	201	4	0.2889131903648376	0.6844868659973145	0.4375568032264709	0.4032824039459229	0.7819434404373169	0.6951307654380798	0
1176	201	1	0.2915054559707641	0.6370440125465393	0.6227628588676453	0.4032824039459229	0.7819434404373169	0.6951307654380798	0
1177	201	2	0.3018851280212402	0.7956273555755615	0.6152312755584717	0.4032824039459229	0.7819434404373169	0.6951307654380798	0
1178	201	3	0.3001947402954101	0.6368334293365479	0.3972773551940918	0.4032824039459229	0.7819434404373169	0.6951307654380798	0
1179	201	4	0.2889131903648376	0.6844868659973145	0.4375568032264709	0.4032824039459229	0.7819434404373169	0.6951307654380798	0
1180	201	5	0.2782434821128845	0.879752516746521	0.5196355581283569	0.4032824039459229	0.7819434404373169	0.6951307654380798	0
1181	202	0	0.2705938816070557	0.3048674762248993	0.1770922094583511	0.3435344099998474	0.2765459418296814	0.162702739238739	0
1182	202	1	0.2811671495437622	0.3321264982223511	0.2074634581804275	0.3435344099998474	0.2765459418296814	0.162702739238739	0
1183	202	2	0.279603362083435	0.4061535596847534	0.264102429151535	0.3435344099998474	0.2765459418296814	0.162702739238739	0
1184	202	3	0.2783265709877014	0.2897271513938904	0.1475284397602081	0.3435344099998474	0.2765459418296814	0.162702739238739	0
1185	202	4	0.2861421108245849	0.3620407283306122	0.2106451988220214	0.3435344099998474	0.2765459418296814	0.162702739238739	0
1186	202	5	0.2842709422111511	0.2798522412776947	0.1607933342456817	0.3435344099998474	0.2765459418296814	0.162702739238739	0
1187	203	0	0.3042914867401123	0.7633755803108215	0.7694823741912842	0.8106721043586731	0.8859716057777405	0.9265565872192384	1
1188	203	1	0.3073117136955261	0.9365074038505554	0.8135405778884888	0.8106721043586731	0.8859716057777405	0.9265565872192384	1
1189	204	0	0.3261007070541382	0.7316418886184692	0.501319944858551	0.7322020530700684	0.750850260257721	0.8174107074737549	1
1190	204	1	0.2879177331924438	0.7868967652320862	0.6415019631385803	0.7322020530700684	0.750850260257721	0.8174107074737549	1
1191	205	3	0.3553269505500793	0.4554880261421204	0.3233886063098907	0.7812697291374207	0.6576185822486877	0.7530263662338257	1
1192	205	4	0.3324180245399475	0.5085322856903076	0.3227584064006805	0.7812697291374207	0.6576185822486877	0.7530263662338257	1
1193	205	2	0.3255102038383484	0.5856119394302368	0.4179325401782989	0.7812697291374207	0.6576185822486877	0.7530263662338257	1
1194	205	3	0.3553269505500793	0.4554880261421204	0.3233886063098907	0.7812697291374207	0.6576185822486877	0.7530263662338257	1
1195	205	4	0.3324180245399475	0.5090215206146239	0.3233509361743927	0.7812697291374207	0.6576185822486877	0.7530263662338257	1
1196	205	5	0.3402604460716248	0.5607512593269348	0.3123900592327118	0.7812697291374207	0.6576185822486877	0.7530263662338257	1
1197	206	0	0.3513386249542236	0.8402290940284729	0.7913708686828613	0.8062558174133301	0.9499075412750244	0.894234836101532	1
1198	206	1	0.3548973202705383	0.8087490797042847	0.7605190277099609	0.8062558174133301	0.9499075412750244	0.894234836101532	1
1199	206	2	0.3384414315223694	0.7702381014823914	0.6115590929985046	0.8062558174133301	0.9499075412750244	0.894234836101532	1
1200	206	3	0.3544214963912964	0.8749115467071533	0.7879945039749146	0.8062558174133301	0.9499075412750244	0.894234836101532	1
1201	206	4	0.3332768678665161	0.7787485122680664	0.6545654535293579	0.8062558174133301	0.9499075412750244	0.894234836101532	1
1202	207	6	0.3496344089508057	0.5014063119888306	0.3246757984161377	0.5314026474952698	0.7737289071083069	0.7495334148406982	0
1203	207	7	0.3332657217979431	0.6069201231002808	0.4228287637233734	0.5314026474952698	0.7737289071083069	0.7495334148406982	0
1204	207	2	0.3366628289222717	0.7643966674804688	0.7348244786262512	0.5314026474952698	0.7737289071083069	0.7495334148406982	1
1205	207	3	0.3528079390525818	0.8856258392333984	0.7788565158843994	0.5314026474952698	0.7737289071083069	0.7495334148406982	1
1206	207	4	0.3318782448768616	0.7420046925544739	0.656740665435791	0.5314026474952698	0.7737289071083069	0.7495334148406982	1
1207	207	5	0.3567386269569397	0.7480008602142334	0.6566157937049866	0.5314026474952698	0.7737289071083069	0.7495334148406982	1
1208	207	6	0.3496344089508057	0.5014063119888306	0.3246757984161377	0.5314026474952698	0.7737289071083069	0.7495334148406982	0
1209	207	7	0.3332657217979431	0.6069201231002808	0.4228287637233734	0.5314026474952698	0.7737289071083069	0.7495334148406982	0
1210	207	8	0.3245959281921387	0.6749064326286316	0.3948889076709747	0.5314026474952698	0.7737289071083069	0.7495334148406982	1
1211	208	7	0.3187368512153625	0.3757680952548981	0.2304455190896988	0.4479421079158783	0.2446167767047882	0.2317453473806381	0
1212	208	8	0.3036868572235107	0.4030628204345703	0.2686947584152221	0.4479421079158783	0.2446167767047882	0.2317453473806381	0
1213	208	2	0.3170308470726013	0.3435696065425873	0.269077330827713	0.4479421079158783	0.2446167767047882	0.2317453473806381	0
1214	208	3	0.3190627694129944	0.3253141343593597	0.2098928540945053	0.4479421079158783	0.2446167767047882	0.2317453473806381	0
1215	208	4	0.3011838793754577	0.4210498332977295	0.2319290637969971	0.4479421079158783	0.2446167767047882	0.2317453473806381	0
1216	208	5	0.320743203163147	0.4625880718231201	0.3783379793167114	0.4479421079158783	0.2446167767047882	0.2317453473806381	0
1217	208	6	0.284894049167633	0.3812255859375	0.2162829339504242	0.4479421079158783	0.2446167767047882	0.2317453473806381	0
1218	208	7	0.3187368512153625	0.3757680952548981	0.2304455190896988	0.4479421079158783	0.2446167767047882	0.2317453473806381	0
1219	208	8	0.3036868572235107	0.4030628204345703	0.2686947584152221	0.4479421079158783	0.2446167767047882	0.2317453473806381	0
1220	208	9	0.3253293633460998	0.3165449202060699	0.2203131914138794	0.4479421079158783	0.2446167767047882	0.2317453473806381	0
1221	209	2	0.3278413414955139	0.5738774538040161	0.3707560002803802	0.6190829277038574	0.7218320369720459	0.7832860946655273	0
1222	209	3	0.3286265134811401	0.7386878728866577	0.594917356967926	0.6190829277038574	0.7218320369720459	0.7832860946655273	0
1223	209	2	0.3278413414955139	0.5723679065704346	0.3707576394081116	0.6190829277038574	0.7218320369720459	0.7832860946655273	0
1224	209	3	0.3286265134811401	0.7374949455261229	0.5944784283638	0.6190829277038574	0.7218320369720459	0.7832860946655273	0
1225	210	0	0.3066663742065429	0.6226909160614014	0.3689910173416137	0.4446811378002167	0.4388130307197571	0.4481497704982757	0
1226	210	1	0.3008714318275452	0.6527326703071594	0.4440672397613525	0.4446811378002167	0.4388130307197571	0.4481497704982757	0
1227	210	2	0.3096756339073181	0.5394797921180725	0.3455935120582581	0.4446811378002167	0.4388130307197571	0.4481497704982757	0
1228	210	3	0.3117060661315918	0.5354648828506471	0.352369874715805	0.4446811378002167	0.4388130307197571	0.4481497704982757	0
1229	210	4	0.3243482708930969	0.6297034025192261	0.4455124437808991	0.4446811378002167	0.4388130307197571	0.4481497704982757	0
1230	210	5	0.3325990438461304	0.5772455930709839	0.558303713798523	0.4446811378002167	0.4388130307197571	0.4481497704982757	0
1231	210	6	0.3299647569656372	0.3797596395015717	0.2582861483097076	0.4446811378002167	0.4388130307197571	0.4481497704982757	0
1232	210	7	0.3047624826431274	0.3739882707595825	0.2378759831190109	0.4446811378002167	0.4388130307197571	0.4481497704982757	0
1233	211	0	0.3354449272155761	0.5489398837089539	0.3666350543498993	0.6407201290130615	0.383535385131836	0.3110193610191345	0
1234	211	1	0.3324764966964721	0.5005939602851868	0.3730975687503815	0.6407201290130615	0.383535385131836	0.3110193610191345	0
1235	211	2	0.3327029943466186	0.543139636516571	0.3529642522335052	0.6407201290130615	0.383535385131836	0.3110193610191345	0
1236	211	3	0.3416370153427124	0.5447482466697693	0.3690700829029083	0.6407201290130615	0.383535385131836	0.3110193610191345	0
1237	211	4	0.3509632349014282	0.5850825905799866	0.4068703949451447	0.6407201290130615	0.383535385131836	0.3110193610191345	0
1238	211	5	0.3440682291984558	0.4779267609119415	0.6104435324668884	0.6407201290130615	0.383535385131836	0.3110193610191345	0
1239	211	6	0.3281269073486328	0.4571694731712341	0.2910474836826324	0.6407201290130615	0.383535385131836	0.3110193610191345	0
1240	211	7	0.3214593529701233	0.5167700052261353	0.2826087176799774	0.6407201290130615	0.383535385131836	0.3110193610191345	0
1241	212	3	0.2621469497680664	0.4128230810165405	0.2652605772018433	0.6570518016815186	0.7066015005111694	0.7816493511199951	1
1242	212	4	0.2468623518943786	0.44170281291008	0.2995545566082001	0.6570518016815186	0.7066015005111694	0.7816493511199951	1
1243	212	2	0.2492150664329529	0.8689084649085999	0.8887203335762024	0.6570518016815186	0.7066015005111694	0.7816493511199951	1
1244	212	3	0.2621469497680664	0.4128230810165405	0.2652605772018433	0.6570518016815186	0.7066015005111694	0.7816493511199951	1
1245	212	4	0.2468623518943786	0.44170281291008	0.2995545566082001	0.6570518016815186	0.7066015005111694	0.7816493511199951	1
1246	213	0	0.2876297831535339	0.4051863551139832	0.2679033279418945	0.3781696259975433	0.3671470582485199	0.3236566483974457	0
1247	213	1	0.2630977630615234	0.3998540341854096	0.3105726838111877	0.3781696259975433	0.3671470582485199	0.3236566483974457	0
1248	213	2	0.2977838516235352	0.5224040150642395	0.3458861112594604	0.3781696259975433	0.3671470582485199	0.3236566483974457	0
1249	213	3	0.2686004042625427	0.5141943693161011	0.2905665338039398	0.3781696259975433	0.3671470582485199	0.3236566483974457	0
1250	213	4	0.3229548931121826	0.4209904074668884	0.387241929769516	0.3781696259975433	0.3671470582485199	0.3236566483974457	0
1251	213	5	0.2807191014289856	0.3806768953800201	0.2492595314979553	0.3781696259975433	0.3671470582485199	0.3236566483974457	0
1252	213	6	0.2775284051895141	0.3493545055389404	0.1999730169773101	0.3781696259975433	0.3671470582485199	0.3236566483974457	0
1253	214	0	0.3224654793739319	0.5412465929985046	0.3985418677330017	0.6761579513549805	0.5105706453323364	0.5558720231056213	0
1254	214	1	0.3157951235771179	0.635927677154541	0.5373371243476868	0.6761579513549805	0.5105706453323364	0.5558720231056213	1
1255	214	2	0.3430642485618591	0.6365317106246948	0.5546885132789612	0.6761579513549805	0.5105706453323364	0.5558720231056213	1
1256	214	3	0.323804497718811	0.6732203364372253	0.6518179774284363	0.6761579513549805	0.5105706453323364	0.5558720231056213	1
1257	214	4	0.3643920421600342	0.6384552121162415	0.7146497964859009	0.6761579513549805	0.5105706453323364	0.5558720231056213	1
1258	214	5	0.3549962639808655	0.5399298071861267	0.4050142467021942	0.6761579513549805	0.5105706453323364	0.5558720231056213	0
1259	214	6	0.3394927978515625	0.6424707770347595	0.4239741265773773	0.6761579513549805	0.5105706453323364	0.5558720231056213	0
1260	215	0	0.3494173288345337	0.5548386573791504	0.4131057858467102	0.677577018737793	0.634412407875061	0.6668880581855774	1
1261	216	0	0.3509130477905273	0.8421669602394104	0.7514699101448059	0.8453299403190613	0.9258379936218262	0.940105140209198	1
1262	216	1	0.3447293043136597	0.8702429533004761	0.714152991771698	0.8453299403190613	0.9258379936218262	0.940105140209198	1
1263	216	2	0.3428656458854675	0.8752027153968811	0.7940691709518433	0.8453299403190613	0.9258379936218262	0.940105140209198	1
1264	216	3	0.3572986125946045	0.875593364238739	0.8021067380905151	0.8453299403190613	0.9258379936218262	0.940105140209198	1
1265	216	4	0.3043904304504394	0.7932834625244141	0.6502436995506287	0.8453299403190613	0.9258379936218262	0.940105140209198	1
1266	216	5	0.3288218379020691	0.8301708102226257	0.6338112950325012	0.8453299403190613	0.9258379936218262	0.940105140209198	1
1267	217	0	0.3719123601913452	0.6820791959762573	0.7068862318992615	0.8660070896148682	0.6581044793128967	0.6921820044517517	1
1268	217	1	0.3856468200683594	0.6900568604469299	0.7725343108177185	0.8660070896148682	0.6581044793128967	0.6921820044517517	1
1269	217	2	0.34416264295578	0.6029636859893799	0.6541198492050171	0.8660070896148682	0.6581044793128967	0.6921820044517517	1
1270	217	3	0.3767020702362061	0.657253086566925	0.6218963265419006	0.8660070896148682	0.6581044793128967	0.6921820044517517	0
1271	217	4	0.3614262342453003	0.6920136213302612	0.6714119911193848	0.8660070896148682	0.6581044793128967	0.6921820044517517	1
1272	217	5	0.3658232092857361	0.7773343324661255	0.7367177009582521	0.8660070896148682	0.6581044793128967	0.6921820044517517	1
1273	218	0	0.3189075589179993	0.7294848561286926	0.6200341582298279	0.7565796375274658	0.7475289702415466	0.7056446671485901	1
1274	218	1	0.3344624042510986	0.7321712970733643	0.6214542984962463	0.7565796375274658	0.7475289702415466	0.7056446671485901	1
1275	218	2	0.3342349529266357	0.6814475059509277	0.6629776358604431	0.7565796375274658	0.7475289702415466	0.7056446671485901	1
1276	218	3	0.3247519135475159	0.6795822381973267	0.6606449484825134	0.7565796375274658	0.7475289702415466	0.7056446671485901	1
1277	218	4	0.3333711624145508	0.7385143637657166	0.7798559665679932	0.7565796375274658	0.7475289702415466	0.7056446671485901	1
1278	218	5	0.3234841823577881	0.6261327862739563	0.443032830953598	0.7565796375274658	0.7475289702415466	0.7056446671485901	1
1279	218	6	0.3284947276115417	0.7616522908210754	0.5471764802932739	0.7565796375274658	0.7475289702415466	0.7056446671485901	1
1280	219	0	0.3355613946914673	0.4391467869281769	0.3208447396755218	0.5013726949691772	0.3129148781299591	0.2640095055103302	0
1281	219	1	0.3409355282783508	0.4825697839260101	0.3286098539829254	0.5013726949691772	0.3129148781299591	0.2640095055103302	0
1282	219	2	0.3291787505149841	0.4211851358413696	0.3359171748161316	0.5013726949691772	0.3129148781299591	0.2640095055103302	0
1283	219	3	0.3559428453445434	0.5061099529266357	0.3724157512187958	0.5013726949691772	0.3129148781299591	0.2640095055103302	0
1284	219	4	0.3102993369102478	0.519453227519989	0.3711897730827332	0.5013726949691772	0.3129148781299591	0.2640095055103302	0
1285	219	5	0.3117091059684753	0.3209938406944275	0.2033269703388214	0.5013726949691772	0.3129148781299591	0.2640095055103302	0
1286	219	6	0.3161188364028931	0.3959777355194092	0.2755458652973175	0.5013726949691772	0.3129148781299591	0.2640095055103302	0
1287	219	7	0.3185498118400574	0.41244837641716	0.231255516409874	0.5013726949691772	0.3129148781299591	0.2640095055103302	0
1288	220	2	0.3480770587921142	0.6210805177688599	0.4290903806686401	0.8602553606033325	0.7860636115074158	0.8545299768447876	1
1289	220	3	0.3684366345405578	0.7453739643096924	0.528716504573822	0.8602553606033325	0.7860636115074158	0.8545299768447876	1
1290	220	2	0.3480770587921142	0.6210805177688599	0.4290903806686401	0.8602553606033325	0.7860636115074158	0.8545299768447876	1
1291	220	3	0.3684366345405578	0.7438850998878479	0.5239005088806152	0.8602553606033325	0.7860636115074158	0.8545299768447876	1
1292	220	4	0.3799751996994018	0.7697703838348389	0.6564459204673767	0.8602553606033325	0.7860636115074158	0.8545299768447876	1
1293	221	0	0.3360259532928467	0.5218856334686279	0.4196666181087494	0.70103520154953	0.3570252954959869	0.3794780671596527	0
1294	221	1	0.3169020414352417	0.5297458767890929	0.3892873227596283	0.70103520154953	0.3570252954959869	0.3794780671596527	1
1295	221	2	0.3345019817352295	0.59972083568573	0.4758366048336029	0.70103520154953	0.3570252954959869	0.3794780671596527	1
1296	221	3	0.3092604279518127	0.6036015748977661	0.5402614474296571	0.70103520154953	0.3570252954959869	0.3794780671596527	1
1297	221	4	0.3371365070343017	0.5590987801551819	0.4238176643848419	0.70103520154953	0.3570252954959869	0.3794780671596527	1
1298	221	5	0.3479361534118652	0.5200533866882324	0.4098695814609528	0.70103520154953	0.3570252954959869	0.3794780671596527	1
1299	221	6	0.3149620294570923	0.4969229400157929	0.371614933013916	0.70103520154953	0.3570252954959869	0.3794780671596527	0
1300	221	7	0.3144961595535278	0.4354350864887237	0.3140732049942017	0.70103520154953	0.3570252954959869	0.3794780671596527	0
1301	222	0	0.3229134082794189	0.5923892259597778	0.3395734429359436	0.4544081389904022	0.6449205279350281	0.7575857043266296	1
1302	222	1	0.337111234664917	0.7182325720787048	0.3921549320220947	0.4544081389904022	0.6449205279350281	0.7575857043266296	1
1303	222	2	0.3423390984535217	0.6674862504005432	0.6247654557228088	0.4544081389904022	0.6449205279350281	0.7575857043266296	1
1304	222	3	0.3317079544067383	0.476536750793457	0.3477408289909363	0.4544081389904022	0.6449205279350281	0.7575857043266296	1
1305	222	4	0.3066063523292541	0.4951366484165192	0.3360851109027862	0.4544081389904022	0.6449205279350281	0.7575857043266296	1
1306	222	5	0.3087013959884644	0.5289775133132935	0.3594222068786621	0.4544081389904022	0.6449205279350281	0.7575857043266296	1
1307	223	0	0.288773238658905	0.5714116096496582	0.4245426952838897	0.5043302774429321	0.6108137965202332	0.6634509563446045	0
1308	223	1	0.3048728704452514	0.5729295611381531	0.3906735479831696	0.5043302774429321	0.6108137965202332	0.6634509563446045	0
1309	223	2	0.3189228177070617	0.5936664342880249	0.4597677588462829	0.5043302774429321	0.6108137965202332	0.6634509563446045	0
1310	223	3	0.3244317770004272	0.5978131890296936	0.4204403758049011	0.5043302774429321	0.6108137965202332	0.6634509563446045	0
1311	223	4	0.3127186894416809	0.5757639408111572	0.5725662708282471	0.5043302774429321	0.6108137965202332	0.6634509563446045	0
1312	223	5	0.3006594777107239	0.7331534624099731	0.6459052562713623	0.5043302774429321	0.6108137965202332	0.6634509563446045	0
1313	223	6	0.2907381057739258	0.476546436548233	0.4156849682331085	0.5043302774429321	0.6108137965202332	0.6634509563446045	0
1314	223	7	0.2836477160453796	0.5836390852928162	0.3834890425205231	0.5043302774429321	0.6108137965202332	0.6634509563446045	0
1315	224	0	0.3093120455741882	0.8708410263061523	0.5459594130516052	0.6108003854751587	0.8419647812843323	0.6646007895469666	1
1316	225	7	0.2586157321929932	0.3756581246852875	0.2102963328361511	0.3075952231884003	0.2523580193519592	0.1281214952468872	0
1317	225	8	0.2668589353561401	0.4050888121128082	0.2103188633918762	0.3075952231884003	0.2523580193519592	0.1281214952468872	0
1318	225	2	0.2562626004219055	0.3814520537853241	0.2098288238048552	0.3075952231884003	0.2523580193519592	0.1281214952468872	1
1319	225	3	0.2615982294082641	0.3723686933517456	0.1911670118570328	0.3075952231884003	0.2523580193519592	0.1281214952468872	1
1320	225	4	0.2441773414611816	0.3681026399135589	0.1931748241186142	0.3075952231884003	0.2523580193519592	0.1281214952468872	1
1321	225	5	0.2505511045455933	0.4077886939048767	0.1829340755939484	0.3075952231884003	0.2523580193519592	0.1281214952468872	1
1322	225	6	0.2511066198348999	0.4341868460178375	0.2506589293479919	0.3075952231884003	0.2523580193519592	0.1281214952468872	1
1323	225	7	0.2586157321929932	0.3756581246852875	0.2102963328361511	0.3075952231884003	0.2523580193519592	0.1281214952468872	0
1324	225	8	0.2668589353561401	0.4050888121128082	0.2103188633918762	0.3075952231884003	0.2523580193519592	0.1281214952468872	0
1325	225	9	0.267143189907074	0.2945926785469055	0.1536861658096313	0.3075952231884003	0.2523580193519592	0.1281214952468872	0
1326	226	0	0.3099229335784912	0.727920651435852	0.594704270362854	0.6866378784179688	0.819591224193573	0.8117199540138245	1
1327	226	1	0.360272467136383	0.7928255200386047	0.725608229637146	0.6866378784179688	0.819591224193573	0.8117199540138245	1
1328	226	2	0.3438844084739685	0.7212923169136047	0.6754134893417358	0.6866378784179688	0.819591224193573	0.8117199540138245	1
1329	226	3	0.3248738646507263	0.7628974318504333	0.6741883754730225	0.6866378784179688	0.819591224193573	0.8117199540138245	0
1330	226	4	0.3025347590446472	0.6267456412315369	0.4592088162899017	0.6866378784179688	0.819591224193573	0.8117199540138245	0
1331	226	5	0.3163605332374573	0.7104291319847107	0.3932691216468811	0.6866378784179688	0.819591224193573	0.8117199540138245	0
1332	227	0	0.3161258697509765	0.6153690814971924	0.4044342935085297	0.5837716460227966	0.6320646405220032	0.312128484249115	0
1333	227	1	0.3125095963478088	0.6996297240257263	0.4180461764335632	0.5837716460227966	0.6320646405220032	0.312128484249115	0
1334	227	2	0.3214125037193298	0.7125539779663086	0.4333440363407135	0.5837716460227966	0.6320646405220032	0.312128484249115	0
1335	227	3	0.3338470458984375	0.7159015536308289	0.4156028628349304	0.5837716460227966	0.6320646405220032	0.312128484249115	0
1336	227	4	0.3220762610435486	0.8352675437927246	0.8156241774559021	0.5837716460227966	0.6320646405220032	0.312128484249115	0
1337	227	5	0.3103006482124329	0.5930162668228149	0.4163196682929993	0.5837716460227966	0.6320646405220032	0.312128484249115	0
1338	227	6	0.3224670886993408	0.5566273927688599	0.3746652603149414	0.5837716460227966	0.6320646405220032	0.312128484249115	0
1339	227	7	0.3332624435424805	0.6444788575172424	0.3906197845935821	0.5837716460227966	0.6320646405220032	0.312128484249115	0
1340	228	0	0.3216355443000793	0.4908115863800049	0.3599883913993835	0.7681686282157898	0.7004156708717346	0.6473861932754517	0
1341	228	1	0.2869208455085754	0.6596594452857971	0.3758425116539001	0.7681686282157898	0.7004156708717346	0.6473861932754517	0
1342	229	0	0.3397010564804077	0.4045299887657165	0.4873737096786499	0.6862870454788208	0.3706711232662201	0.8008368015289307	1
1343	229	1	0.3806207776069641	0.3735274076461792	0.6753925681114197	0.6862870454788208	0.3706711232662201	0.8008368015289307	1
1344	229	2	0.3649939298629761	0.5484516024589539	0.7113741636276245	0.6862870454788208	0.3706711232662201	0.8008368015289307	1
1345	229	3	0.3574132323265076	0.647560715675354	0.7095077633857727	0.6862870454788208	0.3706711232662201	0.8008368015289307	1
1346	229	4	0.3569574952125549	0.6369783282279968	0.757074773311615	0.6862870454788208	0.3706711232662201	0.8008368015289307	1
1347	229	5	0.3526021838188171	0.5299698114395142	0.6900469064712524	0.6862870454788208	0.3706711232662201	0.8008368015289307	0
1348	229	6	0.3628889322280884	0.5444486141204834	0.7029047012329102	0.6862870454788208	0.3706711232662201	0.8008368015289307	1
1349	229	7	0.342326819896698	0.532203733921051	0.7051489353179932	0.6862870454788208	0.3706711232662201	0.8008368015289307	1
1350	230	0	0.3158668875694275	0.6160065531730652	0.4420323967933655	0.7001328468322754	0.6331647634506226	0.4772453308105469	1
1351	230	1	0.3337011933326721	0.6570846438407898	0.514518141746521	0.7001328468322754	0.6331647634506226	0.4772453308105469	1
1352	230	2	0.3224564790725708	0.650534451007843	0.5645424723625183	0.7001328468322754	0.6331647634506226	0.4772453308105469	1
1353	230	3	0.320773184299469	0.5146452188491821	0.3667877614498137	0.7001328468322754	0.6331647634506226	0.4772453308105469	0
1354	230	4	0.3289183378219604	0.6075220108032227	0.4465124607086181	0.7001328468322754	0.6331647634506226	0.4772453308105469	0
1355	230	5	0.3142030239105225	0.7366345524787903	0.5271376967430115	0.7001328468322754	0.6331647634506226	0.4772453308105469	0
1356	231	0	0.3549568653106689	0.7178729176521301	0.6967578530311584	0.8930248022079468	0.9426391720771792	0.9169006943702698	1
1357	231	1	0.3713947534561157	0.8954675197601318	0.7802291512489319	0.8930248022079468	0.9426391720771792	0.9169006943702698	1
1358	231	2	0.3420845866203308	0.7931896448135376	0.7586606740951538	0.8930248022079468	0.9426391720771792	0.9169006943702698	1
1359	231	3	0.349631130695343	0.8786766529083252	0.7525202631950378	0.8930248022079468	0.9426391720771792	0.9169006943702698	1
1360	232	0	0.3317487239837646	0.8102902173995972	0.7384272813796997	0.8699802756309509	0.9582025408744812	0.957740306854248	1
1361	232	1	0.3292772173881531	0.884323239326477	0.6788785457611084	0.8699802756309509	0.9582025408744812	0.957740306854248	1
1362	232	2	0.3486720323562622	0.8070111274719238	0.6680514812469482	0.8699802756309509	0.9582025408744812	0.957740306854248	1
1363	232	3	0.3473746180534363	0.9130043387413024	0.80710369348526	0.8699802756309509	0.9582025408744812	0.957740306854248	1
1364	232	4	0.3431458473205566	0.932368814945221	0.8736336231231691	0.8699802756309509	0.9582025408744812	0.957740306854248	1
1365	233	0	0.2661420702934265	0.5766849517822266	0.3036192953586578	0.3725591003894806	0.6670786142349243	0.4771930873394013	0
1366	234	0	0.3156446218490601	0.6177377700805664	0.4053662121295929	0.5220155715942383	0.5198816657066345	0.369158536195755	0
1367	234	1	0.3068082332611084	0.7443529963493347	0.6011050343513489	0.5220155715942383	0.5198816657066345	0.369158536195755	0
1368	234	2	0.3201396465301513	0.5186541080474854	0.4009817242622376	0.5220155715942383	0.5198816657066345	0.369158536195755	0
1369	234	3	0.29818195104599	0.5236025452613831	0.3903136253356933	0.5220155715942383	0.5198816657066345	0.369158536195755	0
1370	234	4	0.3311008214950561	0.4995474815368652	0.3747790455818176	0.5220155715942383	0.5198816657066345	0.369158536195755	0
1371	234	5	0.3160511255264282	0.5869637131690979	0.5173711180686951	0.5220155715942383	0.5198816657066345	0.369158536195755	0
1372	234	6	0.3176698088645935	0.6000269055366516	0.3666553199291229	0.5220155715942383	0.5198816657066345	0.369158536195755	0
1373	234	7	0.3043640851974487	0.7072381973266602	0.4148755669593811	0.5220155715942383	0.5198816657066345	0.369158536195755	0
1374	235	0	0.3841810822486877	0.638624370098114	0.5144561529159546	0.893507182598114	0.7876603603363037	0.8304013609886169	0
1375	235	1	0.3789052367210388	0.6373945474624634	0.5520051717758179	0.893507182598114	0.7876603603363037	0.8304013609886169	1
1376	235	2	0.3680222034454345	0.7699614167213441	0.6163578629493713	0.893507182598114	0.7876603603363037	0.8304013609886169	1
1377	235	3	0.3703916668891907	0.8091210126876831	0.6297991871833801	0.893507182598114	0.7876603603363037	0.8304013609886169	0
1378	235	4	0.3702390193939209	0.7533145546913147	0.6936345100402832	0.893507182598114	0.7876603603363037	0.8304013609886169	0
1379	236	0	0.2846664786338806	0.5200577974319458	0.4056962728500366	0.7954778075218201	0.7189562916755676	0.5573999881744385	0
1380	236	1	0.2848625779151916	0.7049195170402527	0.4348692893981933	0.7954778075218201	0.7189562916755676	0.5573999881744385	0
1381	237	0	0.3406320810317993	0.5643762350082397	0.4626884758472442	0.8269652128219604	0.5376436114311218	0.6215584874153137	1
1382	237	1	0.364155650138855	0.577102541923523	0.5232019424438477	0.8269652128219604	0.5376436114311218	0.6215584874153137	1
1383	237	2	0.3409138917922973	0.5732762217521667	0.4572674930095673	0.8269652128219604	0.5376436114311218	0.6215584874153137	1
1384	237	3	0.3408105969429016	0.4914713501930237	0.3649354875087738	0.8269652128219604	0.5376436114311218	0.6215584874153137	0
1385	237	4	0.3462717533111572	0.5210850238800049	0.4024217128753662	0.8269652128219604	0.5376436114311218	0.6215584874153137	0
1386	238	0	0.2784842848777771	0.3833955824375153	0.1960318386554718	0.388446182012558	0.2850138545036316	0.7903414368629456	0
1387	238	1	0.2673227190971374	0.4292518496513367	0.2766540050506592	0.388446182012558	0.2850138545036316	0.7903414368629456	0
1388	238	2	0.2890079617500305	0.3101111352443695	0.2781361639499664	0.388446182012558	0.2850138545036316	0.7903414368629456	0
1389	238	3	0.2717854380607605	0.3628618121147156	0.3550059795379639	0.388446182012558	0.2850138545036316	0.7903414368629456	0
1390	238	4	0.2833122611045837	0.7274323105812073	0.6271837949752808	0.388446182012558	0.2850138545036316	0.7903414368629456	0
1391	238	5	0.2719164490699768	0.5012299418449402	0.3265670537948608	0.388446182012558	0.2850138545036316	0.7903414368629456	0
1392	238	6	0.2752987742424011	0.5213642716407776	0.3367332220077514	0.388446182012558	0.2850138545036316	0.7903414368629456	0
1393	238	7	0.2765783667564392	0.5263178348541261	0.3373017609119415	0.388446182012558	0.2850138545036316	0.7903414368629456	0
1394	239	0	0.3443987965583801	0.6336437463760376	0.4643342196941376	0.6876581311225891	0.7256845235824585	0.3836014270782471	1
1395	239	1	0.2941454648971557	0.7416883707046509	0.3653906881809234	0.6876581311225891	0.7256845235824585	0.3836014270782471	1
1396	240	0	0.3307342529296875	0.6487129330635071	0.5589797496795654	0.604095995426178	0.4999743700027466	0.6112895607948303	0
1397	240	1	0.3321933150291443	0.6713714599609375	0.4853442907333374	0.604095995426178	0.4999743700027466	0.6112895607948303	0
1398	240	2	0.324134886264801	0.6310925483703613	0.5027137398719788	0.604095995426178	0.4999743700027466	0.6112895607948303	0
1399	240	3	0.3398719429969788	0.6279408931732178	0.5103502869606018	0.604095995426178	0.4999743700027466	0.6112895607948303	0
1400	240	4	0.3377970457077026	0.6696145534515381	0.6323159337043762	0.604095995426178	0.4999743700027466	0.6112895607948303	0
1401	240	5	0.3449743986129761	0.6362919211387634	0.4724778532981873	0.604095995426178	0.4999743700027466	0.6112895607948303	0
1402	240	6	0.3333048820495605	0.6525632739067078	0.4820281267166138	0.604095995426178	0.4999743700027466	0.6112895607948303	0
1403	240	7	0.3114979863166809	0.7035941481590271	0.4813618361949921	0.604095995426178	0.4999743700027466	0.6112895607948303	0
1404	241	0	0.2531054019927978	0.4797069728374481	0.3275051116943359	0.3195301592350006	0.362324446439743	0.3358061015605926	0
1405	241	1	0.276702344417572	0.6318053007125854	0.3693187832832336	0.3195301592350006	0.362324446439743	0.3358061015605926	0
1406	241	2	0.2570633888244629	0.5143443346023561	0.2950252592563629	0.3195301592350006	0.362324446439743	0.3358061015605926	0
1407	241	3	0.2812537550926208	0.5170735120773315	0.3070994615554809	0.3195301592350006	0.362324446439743	0.3358061015605926	0
1408	241	4	0.2629958987236023	0.5314364433288574	0.3860593736171721	0.3195301592350006	0.362324446439743	0.3358061015605926	0
1409	241	5	0.2795529961585998	0.5154682993888855	0.2864542007446289	0.3195301592350006	0.362324446439743	0.3358061015605926	0
1410	241	6	0.26665860414505	0.5293176174163818	0.3085739910602569	0.3195301592350006	0.362324446439743	0.3358061015605926	0
1411	241	7	0.2534638047218323	0.4628441631793976	0.2336816936731338	0.3195301592350006	0.362324446439743	0.3358061015605926	0
1412	242	0	0.3567537069320679	0.5836900472640991	0.4092988669872284	0.4976251125335693	0.5566430687904358	0.5204315185546875	0
1413	242	1	0.3531694412231445	0.696533203125	0.4567638039588928	0.4976251125335693	0.5566430687904358	0.5204315185546875	0
1414	242	2	0.3515016436576843	0.6164801120758057	0.4535873830318451	0.4976251125335693	0.5566430687904358	0.5204315185546875	0
1415	242	3	0.344904363155365	0.582658052444458	0.4482397437095642	0.4976251125335693	0.5566430687904358	0.5204315185546875	0
1416	242	4	0.3462148308753967	0.5411185026168823	0.5251641273498535	0.4976251125335693	0.5566430687904358	0.5204315185546875	0
1417	242	5	0.3237227201461792	0.4428189396858215	0.2295783907175064	0.4976251125335693	0.5566430687904358	0.5204315185546875	0
1418	242	6	0.3129456043243408	0.5509150624275208	0.3466329276561737	0.4976251125335693	0.5566430687904358	0.5204315185546875	0
1419	242	7	0.3337465524673462	0.5308579206466675	0.3331370055675506	0.4976251125335693	0.5566430687904358	0.5204315185546875	0
1420	243	0	0.3156157732009888	0.508201003074646	0.3312413692474365	0.74161696434021	0.6654046773910522	0.6320993304252625	1
1421	243	1	0.3116586804389953	0.5210030674934387	0.3124450147151947	0.74161696434021	0.6654046773910522	0.6320993304252625	1
1422	243	2	0.3407886028289795	0.4224580824375153	0.2502852082252502	0.74161696434021	0.6654046773910522	0.6320993304252625	1
1423	243	3	0.331417977809906	0.5027567148208618	0.2788856923580169	0.74161696434021	0.6654046773910522	0.6320993304252625	1
1424	243	4	0.3232262730598449	0.3471648097038269	0.1812604963779448	0.74161696434021	0.6654046773910522	0.6320993304252625	1
1425	244	0	0.3726702928543091	0.7987821698188782	0.7654805779457092	0.8686979413032532	0.8762544393539429	0.8251515626907349	1
1426	244	1	0.3695719838142395	0.55244380235672	0.3694268167018889	0.8686979413032532	0.8762544393539429	0.8251515626907349	1
1427	244	2	0.3765331506729126	0.8262229561805725	0.6325750350952148	0.8686979413032532	0.8762544393539429	0.8251515626907349	1
1428	244	3	0.3614776134490967	0.8318968415260315	0.6110144853591919	0.8686979413032532	0.8762544393539429	0.8251515626907349	1
1429	245	0	0.3062084913253784	0.4647405743598938	0.44281867146492	0.4167053997516632	0.3456632196903229	0.253938615322113	0
1430	245	1	0.3029296994209289	0.4663432836532593	0.4534024000167847	0.4167053997516632	0.3456632196903229	0.253938615322113	0
1431	245	2	0.2806535959243774	0.618946373462677	0.4536820352077484	0.4167053997516632	0.3456632196903229	0.253938615322113	0
1432	245	3	0.2929702401161194	0.615773618221283	0.4181171655654907	0.4167053997516632	0.3456632196903229	0.253938615322113	0
1433	245	4	0.3106236457824707	0.6312675476074219	0.4878902733325958	0.4167053997516632	0.3456632196903229	0.253938615322113	0
1434	245	5	0.2822260856628418	0.5235862731933594	0.4399728178977966	0.4167053997516632	0.3456632196903229	0.253938615322113	0
1435	245	6	0.2959319949150085	0.6496456265449524	0.406662106513977	0.4167053997516632	0.3456632196903229	0.253938615322113	0
1436	245	7	0.3089293837547302	0.6037202477455139	0.4010371565818786	0.4167053997516632	0.3456632196903229	0.253938615322113	0
1437	246	2	0.2988061904907226	0.4194064140319824	0.2449260056018829	0.8078251481056213	0.618698239326477	0.6051105260848999	1
1438	246	1	0.2446054816246033	0.427089661359787	0.2901875376701355	0.8078251481056213	0.618698239326477	0.6051105260848999	1
1439	246	2	0.2988061904907226	0.4194064140319824	0.2449260056018829	0.8078251481056213	0.618698239326477	0.6051105260848999	1
1440	246	3	0.2743318676948547	0.4320410788059234	0.2330241352319717	0.8078251481056213	0.618698239326477	0.6051105260848999	1
1441	247	0	0.2656823992729187	0.7294061779975891	0.5051168203353882	0.5412197113037109	0.7576541900634766	0.6613309383392334	1
1442	247	1	0.2669993042945862	0.6779041290283203	0.350088506937027	0.5412197113037109	0.7576541900634766	0.6613309383392334	1
1443	248	0	0.3119770884513855	0.3930956721305847	0.2478696256875992	0.5135195255279541	0.2481259703636169	0.2618791460990906	0
1444	248	1	0.2873676419258117	0.3986523151397705	0.2577517628669739	0.5135195255279541	0.2481259703636169	0.2618791460990906	0
1445	248	2	0.2918127179145813	0.3868775069713593	0.2321931421756744	0.5135195255279541	0.2481259703636169	0.2618791460990906	0
1446	248	3	0.317998468875885	0.4043388664722442	0.2925535440444946	0.5135195255279541	0.2481259703636169	0.2618791460990906	0
1447	248	4	0.3029783368110657	0.41371288895607	0.2958703637123108	0.5135195255279541	0.2481259703636169	0.2618791460990906	0
1448	248	5	0.2772682309150696	0.4508078992366791	0.2893313765525818	0.5135195255279541	0.2481259703636169	0.2618791460990906	0
1449	248	6	0.2680169343948364	0.3384513258934021	0.1558198481798172	0.5135195255279541	0.2481259703636169	0.2618791460990906	0
1450	248	7	0.3117995858192444	0.3391739726066589	0.1785038858652115	0.5135195255279541	0.2481259703636169	0.2618791460990906	0
1451	249	0	0.3486396670341492	0.6779913306236267	0.4604201912879944	0.8211050629615784	0.4014794528484345	0.5390165448188782	0
1452	249	1	0.3608447313308716	0.6523525714874268	0.5057606101036072	0.8211050629615784	0.4014794528484345	0.5390165448188782	0
1453	249	2	0.3746415972709656	0.3545683622360229	0.4071794152259826	0.8211050629615784	0.4014794528484345	0.5390165448188782	0
1454	249	3	0.3760553002357483	0.4627423286437988	0.3889985084533691	0.8211050629615784	0.4014794528484345	0.5390165448188782	0
1455	249	4	0.3841110467910767	0.3762880563735962	0.6359529495239258	0.8211050629615784	0.4014794528484345	0.5390165448188782	0
1456	249	5	0.3149706721305847	0.606429934501648	0.4139460027217865	0.8211050629615784	0.4014794528484345	0.5390165448188782	0
1457	249	6	0.353228747844696	0.5558966994285583	0.3826828896999359	0.8211050629615784	0.4014794528484345	0.5390165448188782	0
1458	250	0	0.3767628073692322	0.591769278049469	0.4432456195354461	0.899631917476654	0.7644926905632019	0.7635473608970642	1
1459	250	1	0.3740894794464111	0.5959603786468506	0.4537923634052277	0.899631917476654	0.7644926905632019	0.7635473608970642	1
1460	250	2	0.369201123714447	0.7551625967025757	0.5271384119987488	0.899631917476654	0.7644926905632019	0.7635473608970642	1
1461	251	0	0.3019803762435913	0.3097034990787506	0.266847550868988	0.5611690282821655	0.3053544461727142	0.3293789625167847	1
1462	251	1	0.3099402189254761	0.3985720872879028	0.3363541960716248	0.5611690282821655	0.3053544461727142	0.3293789625167847	1
1463	251	2	0.3380299210548401	0.3317824900150299	0.3367965519428253	0.5611690282821655	0.3053544461727142	0.3293789625167847	1
1464	251	3	0.3293739557266235	0.3218998610973358	0.4421829283237457	0.5611690282821655	0.3053544461727142	0.3293789625167847	1
1465	251	4	0.2983961701393127	0.4217582643032074	0.2659677267074585	0.5611690282821655	0.3053544461727142	0.3293789625167847	1
1466	251	5	0.3149476647377014	0.4605942070484162	0.3149198889732361	0.5611690282821655	0.3053544461727142	0.3293789625167847	1
1467	252	0	0.3142472505569458	0.9031342267990112	0.8303996324539185	0.4559849202632904	0.8343832492828369	0.808451235294342	0
1468	253	0	0.2912741899490356	0.5519014000892639	0.3702177405357361	0.5776481628417969	0.4750898778438568	0.6699641346931458	0
1469	253	1	0.3239472508430481	0.6079678535461426	0.3309555649757385	0.5776481628417969	0.4750898778438568	0.6699641346931458	0
1470	253	2	0.3165691494941711	0.6340250968933105	0.5741783380508423	0.5776481628417969	0.4750898778438568	0.6699641346931458	0
1471	253	3	0.311303973197937	0.6386701464653015	0.5806294679641724	0.5776481628417969	0.4750898778438568	0.6699641346931458	0
1472	253	4	0.3113933801651001	0.5526860356330872	0.3813565969467163	0.5776481628417969	0.4750898778438568	0.6699641346931458	0
1473	253	5	0.3104308843612671	0.5810981392860413	0.4908328354358673	0.5776481628417969	0.4750898778438568	0.6699641346931458	0
1474	253	6	0.3254826664924621	0.5879954695701599	0.3857195377349853	0.5776481628417969	0.4750898778438568	0.6699641346931458	0
1475	253	7	0.3001181483268738	0.5868388414382935	0.4040548205375672	0.5776481628417969	0.4750898778438568	0.6699641346931458	0
1476	254	0	0.2745932936668396	0.4054653644561768	0.267749935388565	0.7292410731315613	0.6002321243286133	0.5770936608314514	1
1477	254	1	0.3115386366844177	0.6128479838371277	0.358189046382904	0.7292410731315613	0.6002321243286133	0.5770936608314514	1
1478	254	2	0.3089163899421692	0.371696263551712	0.2301144748926163	0.7292410731315613	0.6002321243286133	0.5770936608314514	1
1479	254	3	0.2979248166084289	0.4504896402359009	0.2788149714469909	0.7292410731315613	0.6002321243286133	0.5770936608314514	1
1480	255	5	0.3078871369361877	0.333517462015152	0.25685054063797	0.4412350952625274	0.3421638906002045	0.3898138403892517	0
1481	255	6	0.3189128041267395	0.3592946827411652	0.2912892699241638	0.4412350952625274	0.3421638906002045	0.3898138403892517	0
1482	255	2	0.3187962174415588	0.5064605474472046	0.3612930774688721	0.4412350952625274	0.3421638906002045	0.3898138403892517	0
1483	255	3	0.2940345406532288	0.5014222860336304	0.3524438738822937	0.4412350952625274	0.3421638906002045	0.3898138403892517	0
1484	255	4	0.3084689378738403	0.4889329075813294	0.3365834057331085	0.4412350952625274	0.3421638906002045	0.3898138403892517	0
1485	255	5	0.3078871369361877	0.333517462015152	0.25685054063797	0.4412350952625274	0.3421638906002045	0.3898138403892517	0
1486	255	6	0.3189128041267395	0.3592946827411652	0.2912892699241638	0.4412350952625274	0.3421638906002045	0.3898138403892517	0
1487	255	7	0.3059817552566528	0.296454519033432	0.2424995303153992	0.4412350952625274	0.3421638906002045	0.3898138403892517	0
1488	256	7	0.3024058938026428	0.4388069212436676	0.3036942183971405	0.3712179362773895	0.5252604484558105	0.7613481879234314	0
1489	256	8	0.2824670076370239	0.5240752100944519	0.3034145534038544	0.3712179362773895	0.5252604484558105	0.7613481879234314	0
1490	256	2	0.3033528923988342	0.4822834134101868	0.4115515351295471	0.3712179362773895	0.5252604484558105	0.7613481879234314	0
1491	256	3	0.2973890900611877	0.5900948643684387	0.3765615820884705	0.3712179362773895	0.5252604484558105	0.7613481879234314	0
1492	256	4	0.3005847930908203	0.4915496706962586	0.3703733384609222	0.3712179362773895	0.5252604484558105	0.7613481879234314	0
1493	256	5	0.2824246883392334	0.4671142101287842	0.3808917701244354	0.3712179362773895	0.5252604484558105	0.7613481879234314	1
1494	256	6	0.3198679089546204	0.785058856010437	0.6466404795646667	0.3712179362773895	0.5252604484558105	0.7613481879234314	1
1495	256	7	0.3024058938026428	0.4388069212436676	0.3036942183971405	0.3712179362773895	0.5252604484558105	0.7613481879234314	0
1496	256	8	0.2824670076370239	0.5240752100944519	0.3034145534038544	0.3712179362773895	0.5252604484558105	0.7613481879234314	0
1497	256	9	0.2717596292495727	0.4743928015232086	0.3089750409126282	0.3712179362773895	0.5252604484558105	0.7613481879234314	0
1498	257	0	0.3022458553314209	0.5109132528305054	0.5373121500015259	0.4159066677093506	0.6284131407737732	0.4525689482688904	0
1499	257	1	0.2799176573753357	0.5377441644668579	0.3602450489997864	0.4159066677093506	0.6284131407737732	0.4525689482688904	0
1500	257	2	0.3291629552841186	0.4645706415176392	0.3582449555397033	0.4159066677093506	0.6284131407737732	0.4525689482688904	0
1501	257	3	0.3102999925613403	0.6872140169143677	0.3916894495487213	0.4159066677093506	0.6284131407737732	0.4525689482688904	0
1502	258	0	0.3174738883972168	0.411288857460022	0.2963822782039642	0.5068050026893616	0.445195734500885	0.5004540681838989	0
1503	258	1	0.2989438772201538	0.3584497272968292	0.2241226285696029	0.5068050026893616	0.445195734500885	0.5004540681838989	0
1504	258	2	0.3298832774162292	0.4580437541007996	0.3212429583072662	0.5068050026893616	0.445195734500885	0.5004540681838989	0
1505	258	3	0.3273524641990661	0.551279604434967	0.404068648815155	0.5068050026893616	0.445195734500885	0.5004540681838989	0
1506	258	4	0.3052052855491638	0.3791478276252746	0.2228507846593856	0.5068050026893616	0.445195734500885	0.5004540681838989	0
1507	258	5	0.3178785443305969	0.4911371171474457	0.35215163230896	0.5068050026893616	0.445195734500885	0.5004540681838989	0
1508	259	0	0.3450524806976318	0.5929867029190063	0.4638394117355346	0.7307270765304565	0.5545915961265564	0.8300217986106873	0
1509	259	1	0.347831666469574	0.8794010877609253	0.651913046836853	0.7307270765304565	0.5545915961265564	0.8300217986106873	0
1510	259	2	0.326366126537323	0.3621050119400024	0.3502086400985718	0.7307270765304565	0.5545915961265564	0.8300217986106873	0
1511	259	3	0.358522891998291	0.4513072669506073	0.5327320694923401	0.7307270765304565	0.5545915961265564	0.8300217986106873	0
1512	259	4	0.3071577548980713	0.7336345911026001	0.5977314710617065	0.7307270765304565	0.5545915961265564	0.8300217986106873	0
1513	259	5	0.3090546727180481	0.3880878686904907	0.2972594499588013	0.7307270765304565	0.5545915961265564	0.8300217986106873	0
1514	259	6	0.317992627620697	0.3752364814281464	0.2681318819522857	0.7307270765304565	0.5545915961265564	0.8300217986106873	0
1515	260	0	0.3034321069717407	0.8557685017585754	0.7401241660118103	0.6313915848731995	0.9479010701179504	0.9750676155090332	0
1516	260	1	0.3223350048065185	0.9791615009307858	0.9786277413368224	0.6313915848731995	0.9479010701179504	0.9750676155090332	0
1517	261	0	0.3514456748962402	0.7713636755943298	0.648425281047821	0.8643579483032227	0.8349847197532654	0.8561419248580933	1
1518	261	1	0.339649498462677	0.8006348013877869	0.6278491020202637	0.8643579483032227	0.8349847197532654	0.8561419248580933	1
1519	261	2	0.3524320125579834	0.6649768948554993	0.6629147529602051	0.8643579483032227	0.8349847197532654	0.8561419248580933	1
1520	261	3	0.3612663149833679	0.7768043875694275	0.5382307171821594	0.8643579483032227	0.8349847197532654	0.8561419248580933	1
1521	261	4	0.3501149415969849	0.7950209379196167	0.5581814646720886	0.8643579483032227	0.8349847197532654	0.8561419248580933	1
1522	262	0	0.3200458288192749	0.7991582751274109	0.6699699759483337	0.6128202676773071	0.9399520754814148	0.7911651730537415	1
1523	262	1	0.3399833440780639	0.8456107378005981	0.6153306365013123	0.6128202676773071	0.9399520754814148	0.7911651730537415	1
1524	262	2	0.3321719765663147	0.8822139501571655	0.7073079347610474	0.6128202676773071	0.9399520754814148	0.7911651730537415	1
1525	262	3	0.3197236061096191	0.8705486059188843	0.7785230278968811	0.6128202676773071	0.9399520754814148	0.7911651730537415	1
1526	262	4	0.3175380229949951	0.7440892457962036	0.6152902841567993	0.6128202676773071	0.9399520754814148	0.7911651730537415	1
1527	262	5	0.3464535474777221	0.7925591468811035	0.5804383754730225	0.6128202676773071	0.9399520754814148	0.7911651730537415	1
1528	263	0	0.3121087551116943	0.4502000510692597	0.2930652201175689	0.5481167435646057	0.3313781321048737	0.2559843361377716	0
1529	263	1	0.3119217753410339	0.4077489972114563	0.238687202334404	0.5481167435646057	0.3313781321048737	0.2559843361377716	0
1530	263	2	0.3094537258148193	0.4609587788581848	0.2853275239467621	0.5481167435646057	0.3313781321048737	0.2559843361377716	0
1531	263	3	0.3179562091827393	0.4639808237552643	0.3167211413383484	0.5481167435646057	0.3313781321048737	0.2559843361377716	0
1532	263	4	0.3217903971672058	0.5920330286026001	0.3771788477897644	0.5481167435646057	0.3313781321048737	0.2559843361377716	0
1533	263	5	0.3140313029289245	0.5844817757606506	0.3692624866962433	0.5481167435646057	0.3313781321048737	0.2559843361377716	0
1534	263	6	0.3136504292488098	0.469436526298523	0.3084374070167541	0.5481167435646057	0.3313781321048737	0.2559843361377716	0
1535	263	7	0.3256785273551941	0.4882932901382446	0.279398649930954	0.5481167435646057	0.3313781321048737	0.2559843361377716	0
1536	264	0	0.3032642006874084	0.5582020282745361	0.4424675703048706	0.4982828795909882	0.6189053654670715	0.7297648787498474	1
1537	264	1	0.3386358618736267	0.8509130477905273	0.8115242123603821	0.4982828795909882	0.6189053654670715	0.7297648787498474	1
1538	264	2	0.2898628115653992	0.5039638280868529	0.3115845620632172	0.4982828795909882	0.6189053654670715	0.7297648787498474	1
1539	265	0	0.2996448874473572	0.5439617633819579	0.4540414810180664	0.3284749984741211	0.4685408771038056	0.3706812560558319	0
1540	265	1	0.2973021268844604	0.6153528094291687	0.389438271522522	0.3284749984741211	0.4685408771038056	0.3706812560558319	0
1541	265	2	0.2905201911926269	0.5688768029212952	0.3960896730422973	0.3284749984741211	0.4685408771038056	0.3706812560558319	0
1542	265	3	0.301044762134552	0.5680325627326965	0.4110279083251953	0.3284749984741211	0.4685408771038056	0.3706812560558319	1
1543	265	4	0.296712338924408	0.5736525058746338	0.4575040638446808	0.3284749984741211	0.4685408771038056	0.3706812560558319	1
1544	265	5	0.3144200444221497	0.5223956704139711	0.5614605545997621	0.3284749984741211	0.4685408771038056	0.3706812560558319	1
1545	265	6	0.297732412815094	0.5050875544548035	0.2887508869171142	0.3284749984741211	0.4685408771038056	0.3706812560558319	0
1546	265	7	0.2770116925239563	0.5786040425300598	0.3325991332530975	0.3284749984741211	0.4685408771038056	0.3706812560558319	0
1547	266	0	0.3372209072113037	0.698064386844635	0.522628903388977	0.4468678236007689	0.698711097240448	0.6079656481742859	0
1548	266	1	0.319779634475708	0.6827219128608704	0.4480376839637756	0.4468678236007689	0.698711097240448	0.6079656481742859	0
1549	266	2	0.3126317262649536	0.672960102558136	0.4796373546123505	0.4468678236007689	0.698711097240448	0.6079656481742859	0
1550	266	3	0.3253284692764282	0.7149908542633057	0.6176031231880188	0.4468678236007689	0.698711097240448	0.6079656481742859	0
1551	266	4	0.3011263012886047	0.6816696524620056	0.7075909972190857	0.4468678236007689	0.698711097240448	0.6079656481742859	0
1552	266	5	0.3262330293655395	0.6028585433959961	0.4196039438247681	0.4468678236007689	0.698711097240448	0.6079656481742859	0
1553	267	0	0.2850845456123352	0.3700535595417023	0.196014866232872	0.336670458316803	0.259413331747055	0.1438673287630081	0
1554	267	1	0.2991679906845093	0.4055776596069336	0.1951609551906585	0.336670458316803	0.259413331747055	0.1438673287630081	0
1555	267	2	0.3046457171440124	0.4323052167892456	0.1944330334663391	0.336670458316803	0.259413331747055	0.1438673287630081	0
1556	267	3	0.3025620579719543	0.4076054394245148	0.2179896086454391	0.336670458316803	0.259413331747055	0.1438673287630081	0
1557	267	4	0.3097162842750549	0.4003608226776123	0.2748008370399475	0.336670458316803	0.259413331747055	0.1438673287630081	0
1558	267	5	0.3119319081306457	0.3259821236133575	0.1654428243637085	0.336670458316803	0.259413331747055	0.1438673287630081	0
1559	267	6	0.3016379475593567	0.3880009353160858	0.1767590790987014	0.336670458316803	0.259413331747055	0.1438673287630081	0
1560	267	7	0.2912743091583252	0.2495333105325699	0.130229964852333	0.336670458316803	0.259413331747055	0.1438673287630081	0
1561	268	0	0.3331018686294556	0.7055578827857971	0.5444400310516357	0.8058933019638062	0.7062163352966309	0.7683449387550354	0
1562	268	1	0.3230134844779968	0.6956549882888794	0.5603855848312378	0.8058933019638062	0.7062163352966309	0.7683449387550354	0
1563	268	2	0.3092511892318725	0.6542611718177795	0.5121498703956604	0.8058933019638062	0.7062163352966309	0.7683449387550354	0
1564	268	3	0.2889426350593567	0.6574630737304688	0.4981572926044464	0.8058933019638062	0.7062163352966309	0.7683449387550354	0
1565	268	4	0.3253169059753418	0.6525266766548157	0.4667647182941437	0.8058933019638062	0.7062163352966309	0.7683449387550354	0
1566	268	5	0.3423582911491394	0.7199438214302063	0.5079825520515442	0.8058933019638062	0.7062163352966309	0.7683449387550354	0
1567	269	0	0.3184018731117248	0.5232165455818176	0.3855043351650238	0.6264582276344299	0.3046209216117859	0.2703016996383667	0
1568	269	1	0.3387331366539001	0.5963478684425354	0.4589530527591705	0.6264582276344299	0.3046209216117859	0.2703016996383667	0
1569	269	2	0.3236523866653442	0.5275142788887024	0.3909125924110413	0.6264582276344299	0.3046209216117859	0.2703016996383667	0
1570	269	3	0.3279977440834045	0.5285800099372864	0.3881405889987945	0.6264582276344299	0.3046209216117859	0.2703016996383667	0
1571	269	4	0.3235725164413452	0.5781894326210022	0.4392150640487671	0.6264582276344299	0.3046209216117859	0.2703016996383667	0
1572	269	5	0.31885826587677	0.580322802066803	0.4612624645233154	0.6264582276344299	0.3046209216117859	0.2703016996383667	0
1573	269	6	0.3298945426940918	0.8603384494781494	0.658397376537323	0.6264582276344299	0.3046209216117859	0.2703016996383667	0
1574	269	7	0.3139930367469788	0.6706201434135437	0.5513942837715149	0.6264582276344299	0.3046209216117859	0.2703016996383667	0
1575	270	0	0.2998069524765014	0.5346637964248657	0.3733433187007904	0.4488677680492401	0.405350387096405	0.4056143164634705	0
1576	270	1	0.2973097562789917	0.502203106880188	0.3511396050453186	0.4488677680492401	0.405350387096405	0.4056143164634705	1
1577	270	2	0.3119999766349792	0.5192975997924805	0.3740200698375702	0.4488677680492401	0.405350387096405	0.4056143164634705	1
1578	270	3	0.2947142720222473	0.5094927549362183	0.3376966416835785	0.4488677680492401	0.405350387096405	0.4056143164634705	0
1579	270	4	0.3128003478050232	0.5068027377128601	0.3621760308742523	0.4488677680492401	0.405350387096405	0.4056143164634705	0
1580	270	5	0.309384286403656	0.5410640835762024	0.3568049967288971	0.4488677680492401	0.405350387096405	0.4056143164634705	0
1581	271	0	0.3533180952072144	0.5685447454452515	0.4107745289802551	0.6873277425765991	0.5596513748168945	0.4331942796707153	0
1582	271	1	0.3604442477226257	0.611315131187439	0.4033251404762268	0.6873277425765991	0.5596513748168945	0.4331942796707153	0
1583	271	2	0.343185544013977	0.5495954155921936	0.3894364833831787	0.6873277425765991	0.5596513748168945	0.4331942796707153	0
1584	271	3	0.3452880382537842	0.5502364635467529	0.390689343214035	0.6873277425765991	0.5596513748168945	0.4331942796707153	0
1585	271	4	0.3625620603561401	0.582350492477417	0.4146710634231568	0.6873277425765991	0.5596513748168945	0.4331942796707153	0
1586	271	5	0.3508673906326294	0.6290330290794373	0.4482357203960418	0.6873277425765991	0.5596513748168945	0.4331942796707153	0
1587	271	6	0.3224396109580993	0.7741103172302246	0.5047205090522766	0.6873277425765991	0.5596513748168945	0.4331942796707153	0
1588	271	7	0.3581793904304504	0.7514997720718384	0.4845459163188934	0.6873277425765991	0.5596513748168945	0.4331942796707153	0
1589	272	0	0.2727060914039612	0.4754596054553986	0.3256578743457794	0.7516881227493286	0.6894853115081787	0.7858251333236694	1
1590	272	1	0.3261932730674744	0.5182117223739624	0.3907169401645661	0.7516881227493286	0.6894853115081787	0.7858251333236694	1
1591	272	2	0.2941964268684387	0.6811178922653198	0.5576446652412415	0.7516881227493286	0.6894853115081787	0.7858251333236694	1
1592	273	0	0.2965911030769348	0.8254595994949341	0.5182443857192993	0.3549655377864837	0.9475664496421814	0.7972136139869691	0
1593	273	1	0.2870389819145202	0.8786664009094238	0.6328147053718567	0.3549655377864837	0.9475664496421814	0.7972136139869691	0
1594	273	2	0.2991361021995544	0.8692407608032227	0.701804518699646	0.3549655377864837	0.9475664496421814	0.7972136139869691	1
1595	273	3	0.284764289855957	0.86855548620224	0.6870275735855103	0.3549655377864837	0.9475664496421814	0.7972136139869691	1
1596	273	4	0.3189650774002075	0.8435312509536743	0.6689600348472595	0.3549655377864837	0.9475664496421814	0.7972136139869691	1
1597	273	5	0.2879951000213623	0.7749315500259399	0.7155562043190002	0.3549655377864837	0.9475664496421814	0.7972136139869691	1
1598	273	6	0.3131189942359924	0.730518102645874	0.4335891604423523	0.3549655377864837	0.9475664496421814	0.7972136139869691	0
1599	273	7	0.2638005614280701	0.8450102806091309	0.4020315706729889	0.3549655377864837	0.9475664496421814	0.7972136139869691	0
1600	274	0	0.3276994228363037	0.4939396679401398	0.3131482005119324	0.4308256506919861	0.4697331488132477	0.8563205599784851	1
1601	274	1	0.3124780058860779	0.4627346992492676	0.2437653690576553	0.4308256506919861	0.4697331488132477	0.8563205599784851	1
1602	274	2	0.3287638425827026	0.5889237523078918	0.3707816600799561	0.4308256506919861	0.4697331488132477	0.8563205599784851	1
1603	274	3	0.3312020301818848	0.5867839455604553	0.3757542371749878	0.4308256506919861	0.4697331488132477	0.8563205599784851	1
1604	274	4	0.341616153717041	0.6489462852478027	0.7953177690505981	0.4308256506919861	0.4697331488132477	0.8563205599784851	1
1605	274	5	0.3309583663940429	0.5292219519615173	0.3342544138431549	0.4308256506919861	0.4697331488132477	0.8563205599784851	0
1606	274	6	0.3173941373825073	0.4941115677356721	0.2431690394878387	0.4308256506919861	0.4697331488132477	0.8563205599784851	1
1607	275	0	0.3053852319717407	0.4018697440624237	0.2714848816394806	0.6857257485389711	0.5491266846656799	0.4713587164878845	1
1608	275	1	0.283255934715271	0.4129705429077149	0.2259686291217804	0.6857257485389711	0.5491266846656799	0.4713587164878845	1
1609	275	2	0.2786015868186951	0.4224525690078736	0.2510544657707214	0.6857257485389711	0.5491266846656799	0.4713587164878845	1
1610	275	3	0.3044458627700805	0.3930753171443939	0.2306484580039978	0.6857257485389711	0.5491266846656799	0.4713587164878845	1
1611	276	0	0.3148430585861206	0.7355885505676271	0.5494360327720642	0.4720546901226044	0.7905476689338684	0.6297622323036194	0
1612	276	1	0.329032838344574	0.8366768956184387	0.5306874513626099	0.4720546901226044	0.7905476689338684	0.6297622323036194	0
1613	276	2	0.3411851525306701	0.7648632526397705	0.5846710205078125	0.4720546901226044	0.7905476689338684	0.6297622323036194	0
1614	276	3	0.3278996944427489	0.7775338292121887	0.6306540966033936	0.4720546901226044	0.7905476689338684	0.6297622323036194	1
1615	276	4	0.3302054405212402	0.7537133097648621	0.6734612584114075	0.4720546901226044	0.7905476689338684	0.6297622323036194	1
1616	276	5	0.3335899710655212	0.6183865070343018	0.3789235055446625	0.4720546901226044	0.7905476689338684	0.6297622323036194	0
1617	276	6	0.3414255380630493	0.7077779769897461	0.4546624124050141	0.4720546901226044	0.7905476689338684	0.6297622323036194	0
1618	276	7	0.3260865211486816	0.8155754804611206	0.4444497227668762	0.4720546901226044	0.7905476689338684	0.6297622323036194	0
1619	277	0	0.3307639956474304	0.4879092574119568	0.2859178483486175	0.7881730794906616	0.7194989323616028	0.6281790733337402	0
1620	277	1	0.3425405621528625	0.8396220207214355	0.5813683867454529	0.7881730794906616	0.7194989323616028	0.6281790733337402	0
1621	278	2	0.3309839963912964	0.604846715927124	0.4359954297542572	0.768250048160553	0.6923812031745911	0.7675977945327759	0
1622	278	3	0.3440160751342773	0.6682377457618713	0.5445718169212341	0.768250048160553	0.6923812031745911	0.7675977945327759	0
1623	278	2	0.3309839963912964	0.604846715927124	0.4359954297542572	0.768250048160553	0.6923812031745911	0.7675977945327759	0
1624	278	3	0.3440160751342773	0.6673691868782043	0.5421752333641052	0.768250048160553	0.6923812031745911	0.7675977945327759	0
1625	279	0	0.3481221199035644	0.6299623847007751	0.4340087175369263	0.5232675671577454	0.6619758009910583	0.7860187292098999	0
1626	279	1	0.3343631625175476	0.7055681943893433	0.3859786093235016	0.5232675671577454	0.6619758009910583	0.7860187292098999	1
1627	279	2	0.3459104299545288	0.6966468691825867	0.4748370349407196	0.5232675671577454	0.6619758009910583	0.7860187292098999	1
1628	279	3	0.340237557888031	0.6955762505531311	0.4476243257522583	0.5232675671577454	0.6619758009910583	0.7860187292098999	1
1629	279	4	0.3515845537185669	0.7409290671348572	0.6276552677154541	0.5232675671577454	0.6619758009910583	0.7860187292098999	1
1630	279	5	0.3505902886390686	0.7481176853179932	0.7445591688156128	0.5232675671577454	0.6619758009910583	0.7860187292098999	1
1631	279	6	0.3529756665229797	0.6386051177978516	0.4140283167362213	0.5232675671577454	0.6619758009910583	0.7860187292098999	0
1632	279	7	0.3468238711357117	0.7046275734901428	0.3616683483123779	0.5232675671577454	0.6619758009910583	0.7860187292098999	0
1633	280	5	0.3559657335281372	0.6587892174720764	0.4673748314380646	0.7645161747932434	0.6473391056060791	0.6952971816062927	0
1634	280	1	0.3636326789855957	0.7229554653167725	0.5737556219100952	0.7645161747932434	0.6473391056060791	0.6952971816062927	0
1635	280	2	0.3535592555999756	0.7106097936630249	0.6304767727851868	0.7645161747932434	0.6473391056060791	0.6952971816062927	0
1636	280	3	0.3620683550834656	0.6720299124717712	0.5431966185569763	0.7645161747932434	0.6473391056060791	0.6952971816062927	0
1637	280	4	0.3675321340560913	0.6851207613945007	0.4716070294380188	0.7645161747932434	0.6473391056060791	0.6952971816062927	0
1638	280	5	0.3559657335281372	0.6587892174720764	0.4673748314380646	0.7645161747932434	0.6473391056060791	0.6952971816062927	0
1639	280	6	0.3334289193153381	0.7107931971549988	0.3800122141838074	0.7645161747932434	0.6473391056060791	0.6952971816062927	0
1640	281	0	0.2996588349342346	0.7667655944824219	0.4948115348815918	0.4823740422725678	0.7878432869911194	0.8265050649642944	0
1641	281	1	0.2933168411254883	0.7672294378280641	0.4939509034156799	0.4823740422725678	0.7878432869911194	0.8265050649642944	0
1642	281	2	0.286109447479248	0.7204134464263916	0.6036651134490967	0.4823740422725678	0.7878432869911194	0.8265050649642944	0
1643	281	3	0.2810422778129577	0.8185552358627319	0.7308523058891296	0.4823740422725678	0.7878432869911194	0.8265050649642944	0
1644	281	4	0.2803943157196045	0.6056119799613953	0.4098469018936157	0.4823740422725678	0.7878432869911194	0.8265050649642944	0
1645	281	5	0.2898690700531006	0.6127012372016907	0.4251736998558045	0.4823740422725678	0.7878432869911194	0.8265050649642944	0
1646	281	6	0.2897643446922302	0.6441264152526855	0.454657256603241	0.4823740422725678	0.7878432869911194	0.8265050649642944	0
1647	282	0	0.3147045373916626	0.6415980458259583	0.5500518679618835	0.5342066884040833	0.7020532488822937	0.8185407519340515	0
1648	282	1	0.3190385103225708	0.6447487473487854	0.5420486927032471	0.5342066884040833	0.7020532488822937	0.8185407519340515	0
1649	282	2	0.3010885119438171	0.6275498867034912	0.4197500944137573	0.5342066884040833	0.7020532488822937	0.8185407519340515	0
1650	282	3	0.301443874835968	0.6604667901992798	0.4035159349441528	0.5342066884040833	0.7020532488822937	0.8185407519340515	0
1651	283	0	0.3107815980911255	0.5425156354904175	0.5415141582489014	0.7544212937355042	0.7704612612724304	0.7958888411521912	1
1652	283	1	0.3330695629119873	0.7052778005599976	0.4429770112037658	0.7544212937355042	0.7704612612724304	0.7958888411521912	1
1653	283	2	0.3556285500526428	0.5214445590972899	0.5431737899780273	0.7544212937355042	0.7704612612724304	0.7958888411521912	1
1654	283	3	0.332148015499115	0.6239805817604065	0.494729220867157	0.7544212937355042	0.7704612612724304	0.7958888411521912	1
1655	283	4	0.3485243320465088	0.7408255934715271	0.6163652539253235	0.7544212937355042	0.7704612612724304	0.7958888411521912	1
1656	283	5	0.2994496822357178	0.7087380886077881	0.4682451486587525	0.7544212937355042	0.7704612612724304	0.7958888411521912	1
1657	284	0	0.3455752730369568	0.7589356303215027	0.6699040532112122	0.877040684223175	0.8842867612838745	0.9408972263336182	1
1658	284	1	0.3567530512809753	0.7606341242790222	0.6990057229995728	0.877040684223175	0.8842867612838745	0.9408972263336182	1
1659	284	2	0.364175796508789	0.8805673122406006	0.6452933549880981	0.877040684223175	0.8842867612838745	0.9408972263336182	1
1660	284	3	0.3624388575553894	0.7152193188667297	0.555107057094574	0.877040684223175	0.8842867612838745	0.9408972263336182	1
1661	284	4	0.3625931739807129	0.7590376734733582	0.6447877883911133	0.877040684223175	0.8842867612838745	0.9408972263336182	1
1662	285	0	0.3544350862503052	0.6751741766929626	0.5719193816184998	0.879031777381897	0.7095068097114563	0.7433602809906006	1
1663	285	1	0.3676180839538574	0.7100578546524048	0.5031247735023499	0.879031777381897	0.7095068097114563	0.7433602809906006	1
1664	285	2	0.3653130531311035	0.6580079793930054	0.555582582950592	0.879031777381897	0.7095068097114563	0.7433602809906006	1
1665	285	3	0.372391402721405	0.4671916365623474	0.7188781499862671	0.879031777381897	0.7095068097114563	0.7433602809906006	1
1666	285	4	0.3634989261627197	0.5597602725028992	0.4541369974613189	0.879031777381897	0.7095068097114563	0.7433602809906006	1
1667	285	5	0.3436273336410522	0.5713860988616943	0.4270498156547545	0.879031777381897	0.7095068097114563	0.7433602809906006	1
1668	286	0	0.3281695246696472	0.8212149143218994	0.6556776165962219	0.565917432308197	0.8322880268096924	0.8109251856803894	0
1669	286	1	0.3276127576828003	0.838209331035614	0.6724302768707275	0.565917432308197	0.8322880268096924	0.8109251856803894	1
1670	286	2	0.3395009040832519	0.7855785489082336	0.572066605091095	0.565917432308197	0.8322880268096924	0.8109251856803894	1
1671	286	3	0.3397821187973022	0.781630277633667	0.5916246175765991	0.565917432308197	0.8322880268096924	0.8109251856803894	1
1672	286	4	0.3588210344314575	0.7039029002189636	0.6249104738235474	0.565917432308197	0.8322880268096924	0.8109251856803894	1
1673	286	5	0.3265359997749329	0.7931106686592102	0.6950700879096985	0.565917432308197	0.8322880268096924	0.8109251856803894	1
1674	286	6	0.3548917174339294	0.5282593369483948	0.4209431707859039	0.565917432308197	0.8322880268096924	0.8109251856803894	0
1675	286	7	0.333729088306427	0.6338537335395813	0.3960207104682921	0.565917432308197	0.8322880268096924	0.8109251856803894	0
1676	287	0	0.3598082661628723	0.8432750105857849	0.8348489999771118	0.8623115420341492	0.940677285194397	0.9827162027359008	1
1677	287	1	0.3749236464500427	0.9607251286506652	0.9679489731788636	0.8623115420341492	0.940677285194397	0.9827162027359008	1
1678	287	2	0.3736364245414734	0.7295806407928467	0.7370560765266418	0.8623115420341492	0.940677285194397	0.9827162027359008	1
1679	288	0	0.3435208797454834	0.6421966552734375	0.4687525033950806	0.6876538395881653	0.7074988484382629	0.8859112858772278	0
1680	288	1	0.354760468006134	0.6144773960113525	0.3875721991062164	0.6876538395881653	0.7074988484382629	0.8859112858772278	0
1681	288	2	0.3389785289764404	0.6784689426422119	0.6606824398040771	0.6876538395881653	0.7074988484382629	0.8859112858772278	0
1682	288	3	0.348891019821167	0.6794747710227966	0.6126027703285217	0.6876538395881653	0.7074988484382629	0.8859112858772278	0
1683	288	4	0.3636253476142883	0.7451969385147095	0.6367706060409546	0.6876538395881653	0.7074988484382629	0.8859112858772278	0
1684	288	5	0.337698757648468	0.7277957201004028	0.6763320565223694	0.6876538395881653	0.7074988484382629	0.8859112858772278	0
1685	288	6	0.3375706076622009	0.6169760227203369	0.4511893391609192	0.6876538395881653	0.7074988484382629	0.8859112858772278	0
1686	288	7	0.339433491230011	0.6158842444419861	0.3647972643375397	0.6876538395881653	0.7074988484382629	0.8859112858772278	0
1687	289	0	0.286401629447937	0.6073371767997742	0.3060218393802643	0.4696936309337616	0.4186985194683075	0.4332177340984345	0
1688	289	1	0.2857527732849121	0.5256924629211426	0.2937060296535492	0.4696936309337616	0.4186985194683075	0.4332177340984345	0
1689	289	2	0.2760825157165527	0.4726838171482086	0.3517208397388458	0.4696936309337616	0.4186985194683075	0.4332177340984345	0
1690	289	3	0.2866114974021912	0.4640010893344879	0.2662150263786316	0.4696936309337616	0.4186985194683075	0.4332177340984345	0
1691	289	4	0.2846629023551941	0.2309615910053253	0.1176145672798156	0.4696936309337616	0.4186985194683075	0.4332177340984345	0
1692	289	5	0.3092334270477295	0.2330587804317474	0.1140040531754493	0.4696936309337616	0.4186985194683075	0.4332177340984345	0
1693	290	0	0.3458157181739807	0.4977523386478424	0.3378661274909973	0.6272353529930115	0.3510648906230926	0.299050360918045	0
1694	290	1	0.3391167521476745	0.4343624711036682	0.2492088228464126	0.6272353529930115	0.3510648906230926	0.299050360918045	0
1695	290	2	0.3460588455200195	0.53397136926651	0.3722506463527679	0.6272353529930115	0.3510648906230926	0.299050360918045	0
1696	290	3	0.3557633757591248	0.5344157814979553	0.3814566135406494	0.6272353529930115	0.3510648906230926	0.299050360918045	0
1697	290	4	0.3530958294868469	0.5561262369155884	0.3854501843452453	0.6272353529930115	0.3510648906230926	0.299050360918045	0
1698	290	5	0.3435298204421997	0.5719280242919922	0.4073339700698853	0.6272353529930115	0.3510648906230926	0.299050360918045	0
1699	290	6	0.3450390100479126	0.5718773603439331	0.3612285256385803	0.6272353529930115	0.3510648906230926	0.299050360918045	0
1700	290	7	0.3383412957191467	0.5160422921180725	0.3112382888793945	0.6272353529930115	0.3510648906230926	0.299050360918045	0
1701	291	0	0.3360263109207153	0.9524983167648317	0.7292413115501404	0.4806331098079682	0.8390628695487976	0.815089225769043	1
1702	292	0	0.31215500831604	0.5737119317054749	0.3975547552108765	0.4801506400108338	0.6052607893943787	0.459309995174408	0
1703	292	1	0.2865420579910278	0.5219528079032898	0.3184647858142853	0.4801506400108338	0.6052607893943787	0.459309995174408	0
1704	292	2	0.2638595700263977	0.5150445699691772	0.3048713803291321	0.4801506400108338	0.6052607893943787	0.459309995174408	0
1705	292	3	0.2793039679527283	0.4411942958831787	0.3202711343765259	0.4801506400108338	0.6052607893943787	0.459309995174408	0
1706	293	0	0.2688380479812622	0.41757932305336	0.2378745526075363	0.302919328212738	0.2951482832431793	0.3513333201408386	0
1707	293	1	0.2625883221626282	0.4938976168632507	0.2331902235746384	0.302919328212738	0.2951482832431793	0.3513333201408386	0
1708	293	2	0.2601034641265869	0.4811120331287384	0.2580154836177826	0.302919328212738	0.2951482832431793	0.3513333201408386	0
1709	293	3	0.2954399585723877	0.4838069081306458	0.3275911211967468	0.302919328212738	0.2951482832431793	0.3513333201408386	0
1710	293	4	0.2812738418579101	0.510019838809967	0.2939557135105133	0.302919328212738	0.2951482832431793	0.3513333201408386	0
1711	293	5	0.2783167958259582	0.4742246866226196	0.2722204625606537	0.302919328212738	0.2951482832431793	0.3513333201408386	0
1712	293	6	0.2789618968963623	0.4273810684680938	0.2213441878557204	0.302919328212738	0.2951482832431793	0.3513333201408386	0
1713	293	7	0.299970805644989	0.4314488768577576	0.2064389735460281	0.302919328212738	0.2951482832431793	0.3513333201408386	0
1714	294	0	0.3197890520095825	0.8583545684814453	0.6389807462692261	0.8532105088233948	0.9231394529342652	0.843138575553894	1
1715	294	1	0.3007285594940185	0.6531432271003723	0.569675087928772	0.8532105088233948	0.9231394529342652	0.843138575553894	1
1716	294	2	0.3187800049781799	0.9396929740905762	0.8949227929115295	0.8532105088233948	0.9231394529342652	0.843138575553894	1
1717	294	3	0.3162434697151184	0.6241735816001892	0.6014553904533386	0.8532105088233948	0.9231394529342652	0.843138575553894	1
1718	294	4	0.3007837533950805	0.8399531841278076	0.5747295618057251	0.8532105088233948	0.9231394529342652	0.843138575553894	1
1719	295	0	0.3602046370506286	0.8750000596046448	0.6944347620010376	0.6492800712585449	0.6643019318580627	0.8646008968353271	0
1720	295	1	0.3412370085716248	0.8020858168601991	0.5173442959785461	0.6492800712585449	0.6643019318580627	0.8646008968353271	1
1721	295	2	0.3211269378662109	0.5890059471130371	0.3771236836910248	0.6492800712585449	0.6643019318580627	0.8646008968353271	1
1722	295	3	0.3376787900924682	0.5869182944297789	0.3848414719104767	0.6492800712585449	0.6643019318580627	0.8646008968353271	1
1723	295	4	0.3511489629745483	0.6743324398994446	0.8645790815353394	0.6492800712585449	0.6643019318580627	0.8646008968353271	1
1724	295	5	0.3337287902832031	0.5278137922286987	0.3232185840606689	0.6492800712585449	0.6643019318580627	0.8646008968353271	0
1725	295	6	0.3345297574996948	0.4972803294658661	0.2767979204654693	0.6492800712585449	0.6643019318580627	0.8646008968353271	0
1726	296	0	0.3419303894042969	0.8038708567619324	0.7191373705863953	0.7737350463867188	0.8987491130828857	0.91226989030838	1
1727	296	1	0.3276661038398743	0.920432448387146	0.6694570779800415	0.7737350463867188	0.8987491130828857	0.91226989030838	1
1728	297	3	0.2623676061630249	0.3705770671367645	0.213983491063118	0.592921257019043	0.6379520893096924	0.8385547995567322	1
1729	297	1	0.3000569939613342	0.7649313807487488	0.6719081997871399	0.592921257019043	0.6379520893096924	0.8385547995567322	1
1730	297	2	0.2796647548675537	0.7474626898765564	0.7196489572525024	0.592921257019043	0.6379520893096924	0.8385547995567322	1
1731	297	3	0.2623676061630249	0.3705770671367645	0.213983491063118	0.592921257019043	0.6379520893096924	0.8385547995567322	1
1732	297	4	0.2899143695831299	0.7030530571937561	0.4285275340080261	0.592921257019043	0.6379520893096924	0.8385547995567322	1
1733	297	5	0.2861435413360596	0.6924736499786377	0.4164460301399231	0.592921257019043	0.6379520893096924	0.8385547995567322	1
1734	298	0	0.3695437908172608	0.6775499582290649	0.6114684343338013	0.8474782705307007	0.6743847131729126	0.7798424959182739	0
1735	298	1	0.3622468709945679	0.6592143774032593	0.5580933094024658	0.8474782705307007	0.6743847131729126	0.7798424959182739	0
1736	298	2	0.3655916452407837	0.7810700535774231	0.7408896088600159	0.8474782705307007	0.6743847131729126	0.7798424959182739	0
1737	298	3	0.3580261468887329	0.7789449691772461	0.6921172142028809	0.8474782705307007	0.6743847131729126	0.7798424959182739	1
1738	298	4	0.3400735259056091	0.4974451065063477	0.3927178978919983	0.8474782705307007	0.6743847131729126	0.7798424959182739	0
1739	298	5	0.3317028880119324	0.6616687178611755	0.4982854723930359	0.8474782705307007	0.6743847131729126	0.7798424959182739	0
1740	299	0	0.2666234374046325	0.3517156541347504	0.1933457255363464	0.4111400842666626	0.2930440604686737	0.1509584784507751	0
1741	299	1	0.288084328174591	0.361167311668396	0.2169881612062454	0.4111400842666626	0.2930440604686737	0.1509584784507751	0
1742	299	2	0.2743044495582581	0.3616097569465637	0.2339701652526855	0.4111400842666626	0.2930440604686737	0.1509584784507751	0
1743	299	3	0.2889468669891357	0.3617436885833739	0.2572190761566162	0.4111400842666626	0.2930440604686737	0.1509584784507751	0
1744	299	4	0.2686105966567993	0.3976951241493225	0.215511068701744	0.4111400842666626	0.2930440604686737	0.1509584784507751	0
1745	299	5	0.2827461361885071	0.3569326996803284	0.2361440658569336	0.4111400842666626	0.2930440604686737	0.1509584784507751	0
1746	299	6	0.2630358338356018	0.3567517697811127	0.1747799962759018	0.4111400842666626	0.2930440604686737	0.1509584784507751	0
1747	299	7	0.2720485329627991	0.3366429209709167	0.1924049854278564	0.4111400842666626	0.2930440604686737	0.1509584784507751	0
1748	300	0	0.2662681341171265	0.5732525587081909	0.3447566330432892	0.4497592747211456	0.5221842527389526	0.4755193293094635	0
1749	301	0	0.2787219285964966	0.5653135776519775	0.4049586355686188	0.3367165923118591	0.48307204246521	0.5386362671852112	0
1750	301	1	0.2946538925170898	0.5681638717651367	0.3824081718921661	0.3367165923118591	0.48307204246521	0.5386362671852112	0
1751	301	2	0.2733386158943176	0.4696486592292786	0.3404406309127808	0.3367165923118591	0.48307204246521	0.5386362671852112	0
1752	301	3	0.2870400547981262	0.5859112739562988	0.2637567222118377	0.3367165923118591	0.48307204246521	0.5386362671852112	0
1753	301	4	0.276983380317688	0.5970079898834229	0.3629360795021057	0.3367165923118591	0.48307204246521	0.5386362671852112	0
1754	301	5	0.285020649433136	0.3236422538757324	0.1703724265098571	0.3367165923118591	0.48307204246521	0.5386362671852112	0
1755	301	6	0.3015835881233215	0.4307175278663635	0.3017091751098633	0.3367165923118591	0.48307204246521	0.5386362671852112	0
1756	301	7	0.2713311910629272	0.5433541536331177	0.3183552026748657	0.3367165923118591	0.48307204246521	0.5386362671852112	0
1757	302	0	0.2745864987373352	0.6313917636871338	0.540080726146698	0.6855559945106506	0.6663860082626343	0.7832968831062317	0
1758	302	1	0.268385648727417	0.7458904981613159	0.5062817335128784	0.6855559945106506	0.6663860082626343	0.7832968831062317	0
1759	302	2	0.2772685885429382	0.6221122145652771	0.5583334565162659	0.6855559945106506	0.6663860082626343	0.7832968831062317	0
1760	302	3	0.2819135785102844	0.6217092275619507	0.5442230701446533	0.6855559945106506	0.6663860082626343	0.7832968831062317	1
1761	302	4	0.2793753743171692	0.5592089891433716	0.5090782642364502	0.6855559945106506	0.6663860082626343	0.7832968831062317	0
1762	302	5	0.279543936252594	0.5865415334701538	0.4888032078742981	0.6855559945106506	0.6663860082626343	0.7832968831062317	0
1763	303	0	0.3198771476745605	0.733618438243866	0.5889800190925598	0.7095145583152771	0.9113097190856934	0.959331750869751	1
1764	303	1	0.3220689296722412	0.9516635537147522	0.8824208974838257	0.7095145583152771	0.9113097190856934	0.959331750869751	1
1765	303	2	0.3082232475280761	0.8738201856613159	0.7293928861618042	0.7095145583152771	0.9113097190856934	0.959331750869751	1
1766	304	0	0.3254976272583008	0.74583899974823	0.5162336826324463	0.6410250067710876	0.7622817754745483	0.8269609212875366	1
1767	304	1	0.2874932885169983	0.7888748049736023	0.4836271107196808	0.6410250067710876	0.7622817754745483	0.8269609212875366	1
1768	304	2	0.3258696794509888	0.7340953946113586	0.6186318397521973	0.6410250067710876	0.7622817754745483	0.8269609212875366	1
1769	304	3	0.3329388499259949	0.734877347946167	0.6201902031898499	0.6410250067710876	0.7622817754745483	0.8269609212875366	1
1770	304	4	0.2913485765457153	0.6886832118034363	0.4199168384075165	0.6410250067710876	0.7622817754745483	0.8269609212875366	1
1771	304	5	0.2880231738090515	0.6486645936965942	0.4032463431358337	0.6410250067710876	0.7622817754745483	0.8269609212875366	1
1772	305	0	0.3216861486434936	0.4829613566398621	0.3346437811851501	0.5389049053192139	0.4975164532661438	0.4598620235919952	1
1773	306	0	0.3348457813262939	0.4565349221229553	0.3461090624332428	0.3813086748123169	0.646304190158844	0.6032521724700928	0
1774	307	2	0.2987140417098999	0.4152407348155975	0.3851704895496368	0.6442922353744507	0.6322951316833496	0.6467869281768799	0
1775	307	3	0.2808483242988586	0.3936200141906738	0.3358813822269439	0.6442922353744507	0.6322951316833496	0.6467869281768799	0
1776	307	2	0.2987140417098999	0.4160672426223755	0.2492587864398957	0.6442922353744507	0.6322951316833496	0.6467869281768799	0
1777	307	3	0.2808483242988586	0.4906989932060242	0.3359119892120361	0.6442922353744507	0.6322951316833496	0.6467869281768799	0
1778	308	0	0.3356232643127441	0.7891051769256592	0.7767340540885925	0.843735933303833	0.9059862494468688	0.8542575836181641	1
1779	308	1	0.3069658279418945	0.7966055274009705	0.6243977546691895	0.843735933303833	0.9059862494468688	0.8542575836181641	1
1780	308	2	0.3304911851882934	0.8171869516372681	0.6675397157669067	0.843735933303833	0.9059862494468688	0.8542575836181641	1
1781	308	3	0.3344095349311829	0.8155196309089661	0.6392760872840881	0.843735933303833	0.9059862494468688	0.8542575836181641	1
1782	308	4	0.3249557018280029	0.7367692589759827	0.6438020467758179	0.843735933303833	0.9059862494468688	0.8542575836181641	1
1783	308	5	0.3295662999153137	0.751667857170105	0.6148326992988586	0.843735933303833	0.9059862494468688	0.8542575836181641	1
1784	309	0	0.3552398681640625	0.6053529977798462	0.3938297629356384	0.7261857986450195	0.4377348124980927	0.3470021188259125	0
1785	309	1	0.3452639579772949	0.6652625203132629	0.3908578455448151	0.7261857986450195	0.4377348124980927	0.3470021188259125	0
1786	309	2	0.3668769001960753	0.5921795964241028	0.4270949661731721	0.7261857986450195	0.4377348124980927	0.3470021188259125	0
1787	309	3	0.3509320616722107	0.5887939929962158	0.3950867354869842	0.7261857986450195	0.4377348124980927	0.3470021188259125	0
1788	309	4	0.3459498882293701	0.6552165746688843	0.5087046623229979	0.7261857986450195	0.4377348124980927	0.3470021188259125	0
1789	309	5	0.3639137148857117	0.6174009442329407	0.4487284719944	0.7261857986450195	0.4377348124980927	0.3470021188259125	0
1790	309	6	0.3430189490318298	0.5501022338867188	0.3645299077033997	0.7261857986450195	0.4377348124980927	0.3470021188259125	0
1791	309	7	0.3595427274703979	0.6036191582679749	0.3459935188293457	0.7261857986450195	0.4377348124980927	0.3470021188259125	0
1792	310	5	0.345982551574707	0.587905764579773	0.3714234232902527	0.6488990783691406	0.7554078102111816	0.488400012254715	0
1793	310	6	0.3305097818374634	0.7589714527130127	0.4904361963272095	0.6488990783691406	0.7554078102111816	0.488400012254715	0
1794	310	2	0.3463522791862488	0.6368831992149353	0.6077665686607361	0.6488990783691406	0.7554078102111816	0.488400012254715	0
1795	310	3	0.3363649845123291	0.7275577783584595	0.5255619883537292	0.6488990783691406	0.7554078102111816	0.488400012254715	1
1796	310	4	0.3297463655471802	0.6681656241416931	0.6003328561782837	0.6488990783691406	0.7554078102111816	0.488400012254715	1
1797	310	5	0.345982551574707	0.587905764579773	0.3714234232902527	0.6488990783691406	0.7554078102111816	0.488400012254715	0
1798	310	6	0.3305097818374634	0.7589714527130127	0.4904361963272095	0.6488990783691406	0.7554078102111816	0.488400012254715	0
1799	310	7	0.3446484208106994	0.7914714217185974	0.4690553247928619	0.6488990783691406	0.7554078102111816	0.488400012254715	0
1800	311	0	0.313349723815918	0.7045620083808899	0.6862418055534363	0.5219674706459045	0.7961463332176208	0.6351568698883057	0
1801	311	1	0.3247967958450317	0.7459865212440491	0.6929322481155396	0.5219674706459045	0.7961463332176208	0.6351568698883057	0
1802	311	2	0.3120188117027283	0.6719942688941956	0.5376352071762085	0.5219674706459045	0.7961463332176208	0.6351568698883057	0
1803	311	3	0.3208378553390503	0.6084710955619812	0.3843087255954742	0.5219674706459045	0.7961463332176208	0.6351568698883057	1
1804	311	4	0.3184695839881897	0.7272951602935791	0.7866601347923279	0.5219674706459045	0.7961463332176208	0.6351568698883057	1
1805	311	5	0.3133702278137207	0.8905208110809326	0.7523679137229919	0.5219674706459045	0.7961463332176208	0.6351568698883057	0
1806	311	6	0.325899064540863	0.9385844469070436	0.7525123357772827	0.5219674706459045	0.7961463332176208	0.6351568698883057	0
1807	312	0	0.3264464735984802	0.5910515785217285	0.4017558395862579	0.8001161217689514	0.8599686622619629	0.7852973937988281	1
1808	312	1	0.3174747228622436	0.7590882182121277	0.4782940447330475	0.8001161217689514	0.8599686622619629	0.7852973937988281	1
1809	312	2	0.3321648836135864	0.8547890186309814	0.6803758144378662	0.8001161217689514	0.8599686622619629	0.7852973937988281	1
1810	312	3	0.3275867700576782	0.6656777858734131	0.4077199399471283	0.8001161217689514	0.8599686622619629	0.7852973937988281	1
1811	312	4	0.3090114593505859	0.699865460395813	0.4240300953388214	0.8001161217689514	0.8599686622619629	0.7852973937988281	1
1812	313	0	0.3745753765106201	0.5053937435150146	0.4427777230739593	0.9002053737640381	0.5035821795463562	0.4816678464412689	1
1813	314	0	0.3216535449028015	0.4897691905498505	0.3541019558906555	0.6105189919471741	0.6044237017631531	0.6421739459037781	0
1814	314	1	0.314464807510376	0.5693347454071045	0.3266987800598144	0.6105189919471741	0.6044237017631531	0.6421739459037781	0
1815	314	2	0.3260564208030701	0.5191242694854736	0.3600284159183502	0.6105189919471741	0.6044237017631531	0.6421739459037781	0
1816	314	3	0.3075467348098755	0.4910411834716797	0.329577773809433	0.6105189919471741	0.6044237017631531	0.6421739459037781	0
1817	314	4	0.2969986796379089	0.5341676473617554	0.3551532626152038	0.6105189919471741	0.6044237017631531	0.6421739459037781	0
1818	315	0	0.3497878313064575	0.8140851259231567	0.6126705408096313	0.4786207675933838	0.8330510258674622	0.8398045897483826	0
1819	315	1	0.3088011145591736	0.8110039234161377	0.6148898005485535	0.4786207675933838	0.8330510258674622	0.8398045897483826	0
1820	315	2	0.3626187443733215	0.4942522943019867	0.4650720059871674	0.4786207675933838	0.8330510258674622	0.8398045897483826	1
1821	315	3	0.3540047407150269	0.8601503968238831	0.7395634055137634	0.4786207675933838	0.8330510258674622	0.8398045897483826	1
1822	315	4	0.3527288436889648	0.6734232306480408	0.3753326535224914	0.4786207675933838	0.8330510258674622	0.8398045897483826	0
1823	315	5	0.33248370885849	0.7793459892272949	0.5481961965560913	0.4786207675933838	0.8330510258674622	0.8398045897483826	0
1824	315	6	0.3465343713760376	0.6281684637069702	0.3727784156799317	0.4786207675933838	0.8330510258674622	0.8398045897483826	0
1825	316	0	0.2814612984657288	0.6997319459915161	0.4351389110088349	0.4222249388694763	0.6356315612792969	0.5624300837516785	0
1826	316	1	0.3025484681129456	0.5907649397850037	0.4438743889331817	0.4222249388694763	0.6356315612792969	0.5624300837516785	0
1827	316	2	0.3056824803352356	0.6544513106346129	0.6419690251350403	0.4222249388694763	0.6356315612792969	0.5624300837516785	0
1828	316	3	0.3562177419662476	0.6279762387275696	0.5968769788742065	0.4222249388694763	0.6356315612792969	0.5624300837516785	0
1829	316	4	0.3618903756141663	0.5934976935386658	0.4963600635528565	0.4222249388694763	0.6356315612792969	0.5624300837516785	0
1830	316	5	0.3578554391860962	0.7562387585639954	0.6076033115386963	0.4222249388694763	0.6356315612792969	0.5624300837516785	0
1831	316	6	0.250578761100769	0.4490503072738648	0.2410549521446228	0.4222249388694763	0.6356315612792969	0.5624300837516785	0
1832	316	7	0.2704312205314636	0.7809322476387024	0.3390132486820221	0.4222249388694763	0.6356315612792969	0.5624300837516785	0
1833	317	0	0.3270509839057922	0.7845574021339417	0.4849148392677307	0.685982346534729	0.7163937091827393	0.7172982096672058	1
1834	317	1	0.3512983322143555	0.8297102451324463	0.4657859802246094	0.685982346534729	0.7163937091827393	0.7172982096672058	1
1835	317	2	0.3528912663459778	0.6376351118087769	0.4329780340194702	0.685982346534729	0.7163937091827393	0.7172982096672058	1
1836	317	3	0.3487216830253601	0.6388834714889526	0.4034064412117005	0.685982346534729	0.7163937091827393	0.7172982096672058	1
1837	317	4	0.3494300246238708	0.5789891481399536	0.3875062763690949	0.685982346534729	0.7163937091827393	0.7172982096672058	1
1838	317	5	0.3417837619781494	0.6836825013160706	0.3759306967258453	0.685982346534729	0.7163937091827393	0.7172982096672058	1
1839	318	0	0.2517640590667725	0.5481938719749451	0.3810895383358001	0.4247001707553864	0.2680788636207581	0.1310044229030609	0
1840	318	1	0.2916955947875977	0.5022212266921997	0.3543249666690826	0.4247001707553864	0.2680788636207581	0.1310044229030609	0
1841	318	2	0.2802729606628418	0.3487883508205414	0.1926273852586746	0.4247001707553864	0.2680788636207581	0.1310044229030609	1
1842	318	3	0.2919884920120239	0.3480687141418457	0.1911365240812301	0.4247001707553864	0.2680788636207581	0.1310044229030609	1
1843	318	4	0.2801269888877869	0.4217762649059296	0.2468228936195373	0.4247001707553864	0.2680788636207581	0.1310044229030609	1
1844	318	5	0.2671582698822021	0.0036848811432719	2.6187038648650685e-10	0.4247001707553864	0.2680788636207581	0.1310044229030609	1
1845	318	6	0.2646510601043701	0.4969452023506165	0.3066270053386688	0.4247001707553864	0.2680788636207581	0.1310044229030609	0
1846	318	7	0.3005829453468323	0.7197335362434387	0.3949037194252014	0.4247001707553864	0.2680788636207581	0.1310044229030609	0
1847	319	0	0.3310160636901855	0.6720245480537415	0.5306236743927002	0.5275477170944214	0.6211081147193909	0.6355766654014587	1
1848	319	1	0.3533453941345215	0.8088912367820741	0.6771910786628723	0.5275477170944214	0.6211081147193909	0.6355766654014587	1
1849	319	2	0.3053482174873352	0.7228177189826965	0.6446480751037598	0.5275477170944214	0.6211081147193909	0.6355766654014587	1
1850	319	3	0.2994894981384277	0.5150358080863953	0.3576903939247131	0.5275477170944214	0.6211081147193909	0.6355766654014587	1
1851	319	4	0.329958438873291	0.5059933066368103	0.35643070936203	0.5275477170944214	0.6211081147193909	0.6355766654014587	1
1852	319	5	0.311361014842987	0.6689801216125488	0.4244180321693421	0.5275477170944214	0.6211081147193909	0.6355766654014587	1
1853	320	0	0.2701148390769958	0.4768657386302948	0.2492550760507584	0.3317691683769226	0.5243484377861023	0.4432662427425385	0
1854	321	5	0.3025798797607422	0.5874433517456055	0.3779887557029724	0.6282479763031006	0.5946608781814575	0.5263206958770752	0
1855	321	6	0.3116617798805237	0.6097613573074341	0.3924485743045807	0.6282479763031006	0.5946608781814575	0.5263206958770752	0
1856	321	2	0.2952774167060852	0.6316506266593933	0.4232932329177856	0.6282479763031006	0.5946608781814575	0.5263206958770752	0
1857	321	3	0.3166883587837219	0.5833441019058228	0.3914211988449097	0.6282479763031006	0.5946608781814575	0.5263206958770752	0
1858	321	4	0.3430732488632202	0.6169857382774353	0.4802547693252564	0.6282479763031006	0.5946608781814575	0.5263206958770752	0
1859	321	5	0.3025798797607422	0.5869688987731934	0.3775714635848999	0.6282479763031006	0.5946608781814575	0.5263206958770752	0
1860	321	6	0.3116617798805237	0.6097613573074341	0.3924485743045807	0.6282479763031006	0.5946608781814575	0.5263206958770752	0
1861	321	7	0.3013952374458313	0.6894588470458984	0.4025249183177948	0.6282479763031006	0.5946608781814575	0.5263206958770752	0
1862	322	0	0.3266804218292236	0.546213686466217	0.4210415482521057	0.3497998118400574	0.5665618777275085	0.3380274474620819	0
1863	322	1	0.2656307220458984	0.7712343335151672	0.4218513965606689	0.3497998118400574	0.5665618777275085	0.3380274474620819	0
1864	322	2	0.3160293102264404	0.5466527938842773	0.3819957077503204	0.3497998118400574	0.5665618777275085	0.3380274474620819	0
1865	322	3	0.3166891932487488	0.5603371262550354	0.4113219678401947	0.3497998118400574	0.5665618777275085	0.3380274474620819	0
1866	322	4	0.3189322352409363	0.4954273104667664	0.413277268409729	0.3497998118400574	0.5665618777275085	0.3380274474620819	0
1867	322	5	0.3007813096046448	0.5159578323364258	0.3289196491241455	0.3497998118400574	0.5665618777275085	0.3380274474620819	0
1868	322	6	0.3093411326408386	0.5304379463195801	0.3967207074165344	0.3497998118400574	0.5665618777275085	0.3380274474620819	0
1869	322	7	0.317119836807251	0.7124886512756348	0.4660900831222534	0.3497998118400574	0.5665618777275085	0.3380274474620819	0
1870	323	0	0.3104069828987121	0.5579683780670166	0.3978406190872192	0.4463962018489837	0.3636648952960968	0.4306817948818207	0
1871	323	1	0.2987395524978637	0.6022207736968994	0.3948695063591003	0.4463962018489837	0.3636648952960968	0.4306817948818207	0
1872	323	2	0.3028775453567505	0.5732828378677368	0.3985905647277832	0.4463962018489837	0.3636648952960968	0.4306817948818207	0
1873	323	3	0.3130882978439331	0.5710713267326355	0.3983100056648254	0.4463962018489837	0.3636648952960968	0.4306817948818207	0
1874	323	4	0.3174435496330261	0.595191240310669	0.4062271118164063	0.4463962018489837	0.3636648952960968	0.4306817948818207	0
1875	323	5	0.3201945424079895	0.6196495294570923	0.4946841895580292	0.4463962018489837	0.3636648952960968	0.4306817948818207	0
1876	323	6	0.3085982203483581	0.6768050193786621	0.5241890549659729	0.4463962018489837	0.3636648952960968	0.4306817948818207	0
1877	323	7	0.3030610680580139	0.5753264427185059	0.3923434019088745	0.4463962018489837	0.3636648952960968	0.4306817948818207	0
1878	324	0	0.2914841771125793	0.6189543008804321	0.4076786637306213	0.5774015188217163	0.7342304587364197	0.7732786536216736	1
1879	324	1	0.3047848343849182	0.6356483697891235	0.3771986365318297	0.5774015188217163	0.7342304587364197	0.7732786536216736	1
1880	324	2	0.306175947189331	0.6464458107948303	0.4743971824645996	0.5774015188217163	0.7342304587364197	0.7732786536216736	1
1881	324	3	0.2918248176574707	0.5359446406364441	0.3493287861347198	0.5774015188217163	0.7342304587364197	0.7732786536216736	1
1882	324	4	0.2987430691719055	0.6117258667945862	0.4128693640232086	0.5774015188217163	0.7342304587364197	0.7732786536216736	1
1883	324	5	0.3094971179962158	0.5752933621406555	0.3568820655345917	0.5774015188217163	0.7342304587364197	0.7732786536216736	1
1884	325	0	0.3474288582801819	0.7874969244003296	0.6889355778694153	0.8041701912879944	0.8749995231628418	0.9062187671661376	0
1885	325	1	0.3508481383323669	0.8548943400382996	0.6972776055335999	0.8041701912879944	0.8749995231628418	0.9062187671661376	1
1886	325	2	0.3381592035293579	0.8581287264823914	0.7317224144935608	0.8041701912879944	0.8749995231628418	0.9062187671661376	1
1887	325	3	0.3449591994285583	0.8585305213928223	0.7300683259963989	0.8041701912879944	0.8749995231628418	0.9062187671661376	1
1888	325	4	0.3471180200576782	0.8723639249801636	0.7772015333175659	0.8041701912879944	0.8749995231628418	0.9062187671661376	1
1889	325	5	0.3365753889083862	0.641474187374115	0.6407451033592224	0.8041701912879944	0.8749995231628418	0.9062187671661376	0
1890	325	6	0.3395950198173523	0.6985177397727966	0.6153584122657776	0.8041701912879944	0.8749995231628418	0.9062187671661376	0
1891	326	3	0.2910981178283691	0.5097423195838928	0.3503731191158295	0.326539397239685	0.6760686039924622	0.3521678745746612	0
1892	326	4	0.2664847373962402	0.5121295452117921	0.3426152169704437	0.326539397239685	0.6760686039924622	0.3521678745746612	0
1893	326	2	0.2467715740203857	0.5395538210868835	0.3784871101379394	0.326539397239685	0.6760686039924622	0.3521678745746612	0
1894	326	3	0.2910981178283691	0.5097423195838928	0.3503731191158295	0.326539397239685	0.6760686039924622	0.3521678745746612	0
1895	326	4	0.2664847373962402	0.5121295452117921	0.3426152169704437	0.326539397239685	0.6760686039924622	0.3521678745746612	0
1896	326	5	0.2608680129051208	0.5933534502983093	0.3530086278915405	0.326539397239685	0.6760686039924622	0.3521678745746612	0
1897	327	0	0.3407290577888489	0.6124061346054077	0.6100906729698181	0.7690423727035522	0.8066986203193665	0.8070040941238403	1
1898	327	1	0.3394228816032409	0.7548894882202148	0.5949808955192566	0.7690423727035522	0.8066986203193665	0.8070040941238403	1
1899	327	2	0.3521782159805298	0.7445551753044128	0.6013761758804321	0.7690423727035522	0.8066986203193665	0.8070040941238403	1
1900	327	3	0.3549247980117798	0.6970952749252319	0.6772354245185852	0.7690423727035522	0.8066986203193665	0.8070040941238403	1
1901	327	4	0.3583725094795227	0.6996054649353027	0.6967757940292358	0.7690423727035522	0.8066986203193665	0.8070040941238403	1
1902	327	5	0.3518862724304199	0.8064318299293518	0.5621148347854614	0.7690423727035522	0.8066986203193665	0.8070040941238403	1
1903	327	6	0.3514048457145691	0.848907470703125	0.5987796187400818	0.7690423727035522	0.8066986203193665	0.8070040941238403	1
1904	328	0	0.3210096359252929	0.7258372306823729	0.670977771282196	0.7540267705917358	0.9017268419265748	0.910299837589264	1
1905	328	1	0.3353725075721741	0.7771502733230591	0.5883273482322693	0.7540267705917358	0.9017268419265748	0.910299837589264	1
1906	328	2	0.3630899786949157	0.8089247345924377	0.7942432165145874	0.7540267705917358	0.9017268419265748	0.910299837589264	1
1907	328	3	0.336338460445404	0.8075774908065796	0.7754976153373718	0.7540267705917358	0.9017268419265748	0.910299837589264	1
1908	328	4	0.3644990921020508	0.9402235746383668	0.9044312238693236	0.7540267705917358	0.9017268419265748	0.910299837589264	1
1909	328	5	0.3479356169700622	0.7485747933387756	0.6921703815460205	0.7540267705917358	0.9017268419265748	0.910299837589264	1
1910	328	6	0.3233187794685364	0.8757167458534241	0.7129327058792114	0.7540267705917358	0.9017268419265748	0.910299837589264	1
1911	329	0	0.3248613476753235	0.4675329625606537	0.3422329723834991	0.4268940389156341	0.2618941068649292	0.2137160003185272	0
1912	329	1	0.3223723769187927	0.6242578029632568	0.3895459473133087	0.4268940389156341	0.2618941068649292	0.2137160003185272	0
1913	329	2	0.3351829051971435	0.4056058824062347	0.3344656527042389	0.4268940389156341	0.2618941068649292	0.2137160003185272	0
1914	329	3	0.3291968107223511	0.4117267131805421	0.3187776803970337	0.4268940389156341	0.2618941068649292	0.2137160003185272	0
1915	329	4	0.2747147083282471	0.2293526977300644	0.2470689862966537	0.4268940389156341	0.2618941068649292	0.2137160003185272	0
1916	329	5	0.3555267453193665	0.518900990486145	0.4256580471992493	0.4268940389156341	0.2618941068649292	0.2137160003185272	0
1917	329	6	0.3416281342506409	0.4206011295318604	0.2809208333492279	0.4268940389156341	0.2618941068649292	0.2137160003185272	0
1918	330	0	0.2971882820129394	0.6754215955734253	0.4712998867034912	0.4237960875034332	0.5546949505805969	0.6061162948608398	0
1919	330	1	0.3005655407905578	0.682231068611145	0.4606045186519623	0.4237960875034332	0.5546949505805969	0.6061162948608398	0
1920	330	2	0.304632306098938	0.798844575881958	0.4984039068222046	0.4237960875034332	0.5546949505805969	0.6061162948608398	0
1921	330	3	0.3388094305992126	0.800267219543457	0.6160127520561218	0.4237960875034332	0.5546949505805969	0.6061162948608398	1
1922	330	4	0.3357758522033691	0.6279357075691223	0.5160041451454163	0.4237960875034332	0.5546949505805969	0.6061162948608398	1
1923	330	5	0.3264625072479248	0.6006742119789124	0.4077818691730499	0.4237960875034332	0.5546949505805969	0.6061162948608398	1
1924	330	6	0.3135362267494201	0.6296200752258301	0.3910478949546814	0.4237960875034332	0.5546949505805969	0.6061162948608398	0
1925	330	7	0.2998644709587097	0.5525605082511902	0.3247815668582916	0.4237960875034332	0.5546949505805969	0.6061162948608398	0
1926	331	0	0.2620183825492859	0.466254472732544	0.2604903280735016	0.3127841353416443	0.2733703851699829	0.2042178958654404	0
1927	331	1	0.2676640152931213	0.5435293912887573	0.3115591406822205	0.3127841353416443	0.2733703851699829	0.2042178958654404	0
1928	331	2	0.2837755680084228	0.4041673839092255	0.3320731222629547	0.3127841353416443	0.2733703851699829	0.2042178958654404	0
1929	331	3	0.281352698802948	0.4089570939540863	0.3547311723232269	0.3127841353416443	0.2733703851699829	0.2042178958654404	0
1930	331	4	0.2589823603630066	0.4847216904163361	0.3400526344776153	0.3127841353416443	0.2733703851699829	0.2042178958654404	0
1931	331	5	0.261260449886322	0.4133324921131134	0.363694965839386	0.3127841353416443	0.2733703851699829	0.2042178958654404	0
1932	331	6	0.2558350563049316	0.5008288621902466	0.315833181142807	0.3127841353416443	0.2733703851699829	0.2042178958654404	0
1933	331	7	0.2743428349494934	0.5404787063598633	0.2976840734481811	0.3127841353416443	0.2733703851699829	0.2042178958654404	0
1934	332	0	0.3261420130729675	0.640400767326355	0.4834419786930084	0.486128956079483	0.6600014567375183	0.9271912574768066	1
1935	332	1	0.3236685395240784	0.6974082589149475	0.4625750482082367	0.486128956079483	0.6600014567375183	0.9271912574768066	1
1936	332	2	0.3542324900627136	0.6425570249557495	0.4517375826835632	0.486128956079483	0.6600014567375183	0.9271912574768066	1
1937	332	3	0.3489336967468261	0.6429362893104553	0.4494839310646057	0.486128956079483	0.6600014567375183	0.9271912574768066	1
1938	332	4	0.3326026201248169	0.7799396514892578	0.7683339715003967	0.486128956079483	0.6600014567375183	0.9271912574768066	1
1939	332	5	0.3009045720100403	0.8101043105125427	0.950297236442566	0.486128956079483	0.6600014567375183	0.9271912574768066	1
1940	332	6	0.3375535607337952	0.5742633938789368	0.3776952922344208	0.486128956079483	0.6600014567375183	0.9271912574768066	0
1941	332	7	0.345406711101532	0.7074249982833862	0.3895983099937439	0.486128956079483	0.6600014567375183	0.9271912574768066	0
1942	333	0	0.3194594979286194	0.679029643535614	0.5398834347724915	0.3910329639911652	0.5587704181671143	0.3311930000782013	0
1943	333	1	0.3185057640075684	0.6797958016395569	0.523356556892395	0.3910329639911652	0.5587704181671143	0.3311930000782013	0
1944	333	2	0.30229651927948	0.7569621801376343	0.4848981499671936	0.3910329639911652	0.5587704181671143	0.3311930000782013	0
1945	333	3	0.3207131028175354	0.7567514777183533	0.5699502825737	0.3910329639911652	0.5587704181671143	0.3311930000782013	0
1946	333	4	0.30166095495224	0.7770869135856628	0.5574579834938049	0.3910329639911652	0.5587704181671143	0.3311930000782013	0
1947	333	5	0.3334034085273743	0.5332956910133362	0.5013240575790405	0.3910329639911652	0.5587704181671143	0.3311930000782013	0
1948	333	6	0.2977132201194763	0.6651372313499451	0.3966490626335144	0.3910329639911652	0.5587704181671143	0.3311930000782013	0
1949	333	7	0.3069479465484619	0.6629065275192261	0.3792351186275482	0.3910329639911652	0.5587704181671143	0.3311930000782013	0
1950	334	0	0.2896741032600403	0.5290742516517639	0.3277319669723511	0.453677237033844	0.6553102135658264	0.5719951987266539	0
1951	334	1	0.2853705883026123	0.7001374363899231	0.3799915909767151	0.453677237033844	0.6553102135658264	0.5719951987266539	0
1952	334	2	0.2626981139183044	0.5577549934387207	0.3412511646747589	0.453677237033844	0.6553102135658264	0.5719951987266539	0
1953	334	3	0.3044787645339966	0.6907729506492615	0.3833980262279511	0.453677237033844	0.6553102135658264	0.5719951987266539	0
1954	334	4	0.2994480729103088	0.5242272615432739	0.3515945374965668	0.453677237033844	0.6553102135658264	0.5719951987266539	0
1955	335	0	0.2480648756027221	0.4878308176994324	0.3388932347297668	0.2915999293327331	0.4151908755302429	0.3798724114894867	0
1956	335	1	0.2588664293289185	0.4376922249794006	0.3471842706203461	0.2915999293327331	0.4151908755302429	0.3798724114894867	0
1957	335	2	0.2689374089241028	0.5112394690513611	0.3669025599956513	0.2915999293327331	0.4151908755302429	0.3798724114894867	0
1958	335	3	0.2555686831474304	0.5091453790664673	0.3498171269893646	0.2915999293327331	0.4151908755302429	0.3798724114894867	1
1959	335	4	0.2574073076248169	0.5320527553558351	0.3492823243141174	0.2915999293327331	0.4151908755302429	0.3798724114894867	1
1960	335	5	0.2809650897979736	0.6582275032997131	0.5684683918952942	0.2915999293327331	0.4151908755302429	0.3798724114894867	0
1961	335	6	0.2753225564956665	0.5587743520736694	0.3258025944232941	0.2915999293327331	0.4151908755302429	0.3798724114894867	0
1962	335	7	0.2403580546379089	0.3884612619876861	0.239130288362503	0.2915999293327331	0.4151908755302429	0.3798724114894867	0
1963	336	0	0.3184799551963806	0.8055594563484192	0.6131056547164917	0.8328284025192261	0.7926676869392395	0.806849479675293	0
1964	336	1	0.3188871145248413	0.667249858379364	0.506722092628479	0.8328284025192261	0.7926676869392395	0.806849479675293	0
1965	336	2	0.3369420766830444	0.5043526887893677	0.3548281192779541	0.8328284025192261	0.7926676869392395	0.806849479675293	0
1966	337	0	0.3719697594642639	0.5907645225524902	0.385347068309784	0.754257082939148	0.570216953754425	0.6855193972587585	1
1967	337	1	0.34946608543396	0.6391650438308716	0.4730007648468018	0.754257082939148	0.570216953754425	0.6855193972587585	1
1968	337	2	0.3523533940315246	0.6379790306091309	0.4245630800724029	0.754257082939148	0.570216953754425	0.6855193972587585	1
1969	337	3	0.3447218537330627	0.5794675946235657	0.3542441129684448	0.754257082939148	0.570216953754425	0.6855193972587585	1
1970	337	4	0.3077652454376221	0.4401698708534241	0.2694987952709198	0.754257082939148	0.570216953754425	0.6855193972587585	1
1971	337	5	0.342350959777832	0.4328450858592987	0.2347006797790528	0.754257082939148	0.570216953754425	0.6855193972587585	1
1972	338	0	0.3074436783790588	0.4671328961849213	0.2642832696437836	0.5416839122772217	0.6842780709266663	0.6735365986824036	1
1973	338	1	0.3026754856109619	0.5632719993591309	0.362189918756485	0.5416839122772217	0.6842780709266663	0.6735365986824036	1
1974	339	0	0.3669719696044922	0.9224148988723756	0.8560209274291992	0.9012249112129213	0.9649736881256104	0.9904705286026	1
1975	339	1	0.3589516878128052	0.9890511035919192	0.9923762679100036	0.9012249112129213	0.9649736881256104	0.9904705286026	1
1976	340	0	0.3431069850921631	0.6163311004638672	0.4183660745620728	0.9014126062393188	0.8708941340446472	0.8768993616104126	1
1977	340	1	0.3687285184860229	0.9192904233932496	0.8350849747657776	0.9014126062393188	0.8708941340446472	0.8768993616104126	1
1978	340	2	0.3738870620727539	0.6196010112762451	0.6425840854644775	0.9014126062393188	0.8708941340446472	0.8768993616104126	0
1979	340	3	0.3607307076454162	0.6309976577758789	0.4138201475143433	0.9014126062393188	0.8708941340446472	0.8768993616104126	1
1980	341	0	0.3192276358604431	0.4036944210529328	0.3005378246307373	0.5765619874000549	0.2958739101886749	0.3175714910030365	0
1981	341	1	0.3331002593040466	0.5294018387794495	0.2552423775196075	0.5765619874000549	0.2958739101886749	0.3175714910030365	0
1982	341	2	0.3297328948974609	0.4141321182250977	0.3328766226768493	0.5765619874000549	0.2958739101886749	0.3175714910030365	1
1983	341	3	0.3357251286506653	0.4154863655567169	0.3329648673534393	0.5765619874000549	0.2958739101886749	0.3175714910030365	1
1984	341	4	0.334209144115448	0.4683246016502381	0.3288811445236206	0.5765619874000549	0.2958739101886749	0.3175714910030365	1
1985	341	5	0.3309192657470703	0.4360724091529846	0.3265449404716492	0.5765619874000549	0.2958739101886749	0.3175714910030365	1
1986	341	6	0.3187078237533569	0.4217970669269562	0.3077122867107391	0.5765619874000549	0.2958739101886749	0.3175714910030365	0
1987	341	7	0.3299374580383301	0.5060214400291443	0.2685560286045074	0.5765619874000549	0.2958739101886749	0.3175714910030365	0
1988	342	6	0.2933635115623474	0.5612324476242065	0.3311820328235626	0.6426649689674377	0.3945829570293426	0.6477091312408447	0
1989	342	7	0.3243463635444641	0.6000953316688538	0.4908232986927033	0.6426649689674377	0.3945829570293426	0.6477091312408447	0
1990	342	2	0.3415462970733642	0.5709442496299744	0.4497219026088714	0.6426649689674377	0.3945829570293426	0.6477091312408447	0
1991	342	3	0.2907249927520752	0.5491760969161987	0.388037621974945	0.6426649689674377	0.3945829570293426	0.6477091312408447	0
1992	342	4	0.3491762280464172	0.4879521429538727	0.4722995758056641	0.6426649689674377	0.3945829570293426	0.6477091312408447	0
1993	342	5	0.3554254174232483	0.6018933653831482	0.5413283705711365	0.6426649689674377	0.3945829570293426	0.6477091312408447	0
1994	342	6	0.2933635115623474	0.5612324476242065	0.3311820328235626	0.6426649689674377	0.3945829570293426	0.6477091312408447	0
1995	342	7	0.3243463635444641	0.5104379057884216	0.307720810174942	0.6426649689674377	0.3945829570293426	0.6477091312408447	0
1996	342	8	0.326376736164093	0.5408160686492921	0.3670905530452728	0.6426649689674377	0.3945829570293426	0.6477091312408447	0
1997	343	0	0.337520956993103	0.8936926126480103	0.7736101746559143	0.811697244644165	0.9625195264816284	0.9687410593032836	1
1998	343	1	0.3285149931907654	0.9292854070663452	0.8392799496650696	0.811697244644165	0.9625195264816284	0.9687410593032836	1
[truncated: 1,721 more rows]
