# Supplementary material for: Deep learning predicts all-cause mortality from longitudinal total-body DXA imaging
Source: Commun Med (Lond). 2022 Aug 16;2:102. doi: 10.1038/s43856-022-00166-9 (PMC9381587; doi:10.1038/s43856-022-00166-9)
Supplement: Supplementary file 3 — Supplementary Data 2 [file 43856_2022_166_MOESM3_ESM.csv]

	patient_id	scan_id	sequence_traditional_riskfactor_prediction	sequence_combined_modality_prediciton	ground_truth_label_(0:survived_1:died)
0	0	0	0.5671921968460083	0.3742808997631073	1
1	0	1	0.5671921968460083	0.3742808997631073	1
2	0	2	0.5671921968460083	0.3742808997631073	0
3	0	3	0.5671921968460083	0.3742808997631073	0
4	0	4	0.5671921968460083	0.3742808997631073	0
5	1	0	0.8401340842247009	0.8050206303596497	0
6	1	1	0.8401340842247009	0.8050206303596497	1
7	1	2	0.8401340842247009	0.8050206303596497	1
8	1	3	0.8401340842247009	0.8050206303596497	1
9	1	4	0.8401340842247009	0.8050206303596497	1
10	1	5	0.8401340842247009	0.8050206303596497	1
11	1	6	0.8401340842247009	0.8050206303596497	0
12	1	7	0.8401340842247009	0.8050206303596497	0
13	2	3	0.7061707377433777	0.7141680121421814	0
14	2	1	0.7061707377433777	0.7141680121421814	0
15	2	2	0.7061707377433777	0.7141680121421814	0
16	2	3	0.7061707377433777	0.7141680121421814	0
17	2	4	0.7061707377433777	0.7141680121421814	0
18	3	0	0.3716476857662201	0.490984171628952	0
19	3	1	0.3716476857662201	0.490984171628952	0
20	3	2	0.3716476857662201	0.490984171628952	1
21	3	3	0.3716476857662201	0.490984171628952	1
22	3	4	0.3716476857662201	0.490984171628952	0
23	3	5	0.3716476857662201	0.490984171628952	0
24	3	6	0.3716476857662201	0.490984171628952	0
25	4	0	0.3290543854236603	0.280201643705368	0
26	4	1	0.3290543854236603	0.280201643705368	0
27	4	2	0.3290543854236603	0.280201643705368	0
28	4	3	0.3290543854236603	0.280201643705368	0
29	4	4	0.3290543854236603	0.280201643705368	1
30	4	5	0.3290543854236603	0.280201643705368	1
31	4	6	0.3290543854236603	0.280201643705368	0
32	4	7	0.3290543854236603	0.280201643705368	0
33	5	0	0.6873770356178284	0.6356562376022339	1
34	5	1	0.6873770356178284	0.6356562376022339	1
35	5	2	0.6873770356178284	0.6356562376022339	1
36	5	3	0.6873770356178284	0.6356562376022339	1
37	5	4	0.6873770356178284	0.6356562376022339	1
38	5	5	0.6873770356178284	0.6356562376022339	1
39	6	0	0.8507218360900879	0.9183617234230042	0
40	6	1	0.8507218360900879	0.9183617234230042	0
41	6	2	0.8507218360900879	0.9183617234230042	0
42	6	3	0.8507218360900879	0.9183617234230042	0
43	6	4	0.8507218360900879	0.9183617234230042	0
44	7	0	0.8388778567314148	0.9308663010597228	1
45	7	1	0.8388778567314148	0.9308663010597228	1
46	7	2	0.8388778567314148	0.9308663010597228	1
47	7	3	0.8388778567314148	0.9308663010597228	0
48	7	4	0.8388778567314148	0.9308663010597228	1
49	7	5	0.8388778567314148	0.9308663010597228	1
50	8	0	0.3878261148929596	0.314450740814209	0
51	8	1	0.3878261148929596	0.314450740814209	0
52	8	2	0.3878261148929596	0.314450740814209	0
53	8	3	0.3878261148929596	0.314450740814209	0
54	8	4	0.3878261148929596	0.314450740814209	0
55	8	5	0.3878261148929596	0.314450740814209	0
56	8	6	0.3878261148929596	0.314450740814209	0
57	8	7	0.3878261148929596	0.314450740814209	0
58	8	8	0.3878261148929596	0.314450740814209	0
59	9	0	0.930754780769348	0.9302012324333192	1
60	9	1	0.930754780769348	0.9302012324333192	1
61	9	2	0.930754780769348	0.9302012324333192	1
62	9	3	0.930754780769348	0.9302012324333192	1
63	9	4	0.930754780769348	0.9302012324333192	1
64	9	5	0.930754780769348	0.9302012324333192	1
65	10	0	0.9663304090499878	0.930674135684967	1
66	10	1	0.9663304090499878	0.930674135684967	1
67	10	2	0.9663304090499878	0.930674135684967	1
68	10	3	0.9663304090499878	0.930674135684967	1
69	11	0	0.5319510102272034	0.7127287983894348	0
70	11	1	0.5319510102272034	0.7127287983894348	0
71	11	2	0.5319510102272034	0.7127287983894348	0
72	11	3	0.5319510102272034	0.7127287983894348	0
73	11	4	0.5319510102272034	0.7127287983894348	1
74	11	5	0.5319510102272034	0.7127287983894348	1
75	11	6	0.5319510102272034	0.7127287983894348	0
76	11	7	0.5319510102272034	0.7127287983894348	0
77	12	0	0.3865913152694702	0.3902970552444458	1
78	12	1	0.3865913152694702	0.3902970552444458	1
79	12	2	0.3865913152694702	0.3902970552444458	1
80	12	3	0.3865913152694702	0.3902970552444458	1
81	12	4	0.3865913152694702	0.3902970552444458	0
82	12	5	0.3865913152694702	0.3902970552444458	0
83	13	3	0.4691283702850342	0.4365977644920349	0
84	13	1	0.4691283702850342	0.4365977644920349	1
85	13	2	0.4691283702850342	0.4365977644920349	0
86	13	3	0.4691283702850342	0.4365977644920349	0
87	13	4	0.4691283702850342	0.4365977644920349	0
88	14	0	0.5311295986175537	0.4811984896659851	0
89	14	1	0.5311295986175537	0.4811984896659851	0
90	14	2	0.5311295986175537	0.4811984896659851	1
91	14	3	0.5311295986175537	0.4811984896659851	1
92	14	4	0.5311295986175537	0.4811984896659851	1
93	14	5	0.5311295986175537	0.4811984896659851	1
94	14	6	0.5311295986175537	0.4811984896659851	0
95	14	7	0.5311295986175537	0.4811984896659851	0
96	15	0	0.7231521010398865	0.8328195214271545	1
97	15	1	0.7231521010398865	0.8328195214271545	1
98	15	2	0.7231521010398865	0.8328195214271545	1
99	15	3	0.7231521010398865	0.8328195214271545	1
100	15	4	0.7231521010398865	0.8328195214271545	1
101	16	0	0.2761052846908569	0.1898241192102432	0
102	16	1	0.2761052846908569	0.1898241192102432	0
103	16	2	0.2761052846908569	0.1898241192102432	0
104	16	3	0.2761052846908569	0.1898241192102432	0
105	16	4	0.2761052846908569	0.1898241192102432	0
106	16	5	0.2761052846908569	0.1898241192102432	0
107	16	6	0.2761052846908569	0.1898241192102432	0
108	16	7	0.2761052846908569	0.1898241192102432	0
109	17	0	0.9348682165145874	0.9780226945877076	1
110	17	1	0.9348682165145874	0.9780226945877076	1
111	17	2	0.9348682165145874	0.9780226945877076	1
112	17	3	0.9348682165145874	0.9780226945877076	1
113	17	4	0.9348682165145874	0.9780226945877076	1
114	18	0	0.6014906167984009	0.4893144965171814	1
115	18	1	0.6014906167984009	0.4893144965171814	1
116	18	2	0.6014906167984009	0.4893144965171814	1
117	18	3	0.6014906167984009	0.4893144965171814	1
118	19	0	0.6279410123825073	0.440562516450882	0
119	19	1	0.6279410123825073	0.440562516450882	0
120	19	2	0.6279410123825073	0.440562516450882	0
121	19	3	0.6279410123825073	0.440562516450882	1
122	19	4	0.6279410123825073	0.440562516450882	0
123	19	5	0.6279410123825073	0.440562516450882	0
124	20	0	0.3136465251445769	0.4740408062934876	0
125	20	1	0.3136465251445769	0.4740408062934876	0
126	20	2	0.3136465251445769	0.4740408062934876	0
127	20	3	0.3136465251445769	0.4740408062934876	0
128	20	4	0.3136465251445769	0.4740408062934876	0
129	20	5	0.3136465251445769	0.4740408062934876	0
130	20	6	0.3136465251445769	0.4740408062934876	0
131	20	7	0.3136465251445769	0.4740408062934876	0
132	21	0	0.9330168366432192	0.9059098958969116	1
133	21	1	0.9330168366432192	0.9059098958969116	1
134	21	2	0.9330168366432192	0.9059098958969116	1
135	21	3	0.9330168366432192	0.9059098958969116	1
136	21	4	0.9330168366432192	0.9059098958969116	0
137	22	0	0.4555286169052124	0.6247431635856628	0
138	22	1	0.4555286169052124	0.6247431635856628	0
139	22	2	0.4555286169052124	0.6247431635856628	1
140	22	3	0.4555286169052124	0.6247431635856628	1
141	22	4	0.4555286169052124	0.6247431635856628	1
142	22	5	0.4555286169052124	0.6247431635856628	0
143	22	6	0.4555286169052124	0.6247431635856628	0
144	23	4	0.8904601335525513	0.8200904726982117	0
145	23	1	0.8904601335525513	0.8200904726982117	0
146	23	2	0.8904601335525513	0.8200904726982117	0
147	23	3	0.8904601335525513	0.8200904726982117	0
148	23	4	0.8904601335525513	0.8200904726982117	0
149	23	5	0.8904601335525513	0.8200904726982117	0
150	23	6	0.8904601335525513	0.8200904726982117	0
151	24	0	0.4827210009098053	0.4457993507385254	1
152	25	0	0.5203790068626404	0.6438242197036743	1
153	25	1	0.5203790068626404	0.6438242197036743	1
154	25	2	0.5203790068626404	0.6438242197036743	1
155	25	3	0.5203790068626404	0.6438242197036743	1
156	26	0	0.7282616496086121	0.6369706392288208	0
157	27	0	0.7716988921165466	0.7546456456184387	1
158	27	1	0.7716988921165466	0.7546456456184387	1
159	27	2	0.7716988921165466	0.7546456456184387	1
160	28	7	0.6119625568389893	0.613253653049469	0
161	28	8	0.6119625568389893	0.613253653049469	0
162	28	2	0.6119625568389893	0.613253653049469	0
163	28	3	0.6119625568389893	0.613253653049469	0
164	28	4	0.6119625568389893	0.613253653049469	0
165	28	5	0.6119625568389893	0.613253653049469	0
166	28	6	0.6119625568389893	0.613253653049469	0
167	28	7	0.6119625568389893	0.613253653049469	0
168	28	8	0.6119625568389893	0.613253653049469	0
169	28	9	0.6119625568389893	0.613253653049469	0
170	29	0	0.6277875304222107	0.7938345074653625	0
171	29	1	0.6277875304222107	0.7938345074653625	0
172	29	2	0.6277875304222107	0.7938345074653625	0
173	29	3	0.6277875304222107	0.7938345074653625	0
174	29	4	0.6277875304222107	0.7938345074653625	1
175	29	5	0.6277875304222107	0.7938345074653625	1
176	29	6	0.6277875304222107	0.7938345074653625	0
177	29	7	0.6277875304222107	0.7938345074653625	0
178	30	0	0.6188271641731262	0.5923840999603271	1
179	30	1	0.6188271641731262	0.5923840999603271	1
180	30	2	0.6188271641731262	0.5923840999603271	1
181	30	3	0.6188271641731262	0.5923840999603271	1
182	30	4	0.6188271641731262	0.5923840999603271	1
183	30	5	0.6188271641731262	0.5923840999603271	0
184	30	6	0.6188271641731262	0.5923840999603271	0
185	30	7	0.6188271641731262	0.5923840999603271	1
186	31	0	0.917819321155548	0.8516783118247986	1
187	31	1	0.917819321155548	0.8516783118247986	1
188	31	2	0.917819321155548	0.8516783118247986	1
189	31	3	0.917819321155548	0.8516783118247986	1
190	31	4	0.917819321155548	0.8516783118247986	1
191	32	0	0.3665987551212311	0.4149896800518036	0
192	32	1	0.3665987551212311	0.4149896800518036	0
193	32	2	0.3665987551212311	0.4149896800518036	0
194	32	3	0.3665987551212311	0.4149896800518036	0
195	32	4	0.3665987551212311	0.4149896800518036	0
196	32	5	0.3665987551212311	0.4149896800518036	0
197	32	6	0.3665987551212311	0.4149896800518036	0
198	32	7	0.3665987551212311	0.4149896800518036	0
199	33	0	0.2944167554378509	0.310794472694397	0
200	33	1	0.2944167554378509	0.310794472694397	0
201	33	2	0.2944167554378509	0.310794472694397	0
202	33	3	0.2944167554378509	0.310794472694397	0
203	33	4	0.2944167554378509	0.310794472694397	1
204	33	5	0.2944167554378509	0.310794472694397	1
205	33	6	0.2944167554378509	0.310794472694397	0
206	33	7	0.2944167554378509	0.310794472694397	0
207	34	0	0.591637909412384	0.6774668097496033	0
208	34	1	0.591637909412384	0.6774668097496033	0
209	34	2	0.591637909412384	0.6774668097496033	0
210	34	3	0.591637909412384	0.6774668097496033	0
211	34	4	0.591637909412384	0.6774668097496033	0
212	34	5	0.591637909412384	0.6774668097496033	0
213	35	0	0.3949356377124785	0.2589439749717712	0
214	35	1	0.3949356377124785	0.2589439749717712	0
215	35	2	0.3949356377124785	0.2589439749717712	0
216	35	3	0.3949356377124785	0.2589439749717712	0
217	35	4	0.3949356377124785	0.2589439749717712	0
218	35	5	0.3949356377124785	0.2589439749717712	0
219	36	0	0.7892323136329651	0.7190294861793518	0
220	36	1	0.7892323136329651	0.7190294861793518	0
221	36	2	0.7892323136329651	0.7190294861793518	0
222	36	3	0.7892323136329651	0.7190294861793518	0
223	37	0	0.6748404502868652	0.7361904978752136	1
224	37	1	0.6748404502868652	0.7361904978752136	1
225	37	2	0.6748404502868652	0.7361904978752136	1
226	37	3	0.6748404502868652	0.7361904978752136	0
227	37	4	0.6748404502868652	0.7361904978752136	1
228	37	5	0.6748404502868652	0.7361904978752136	1
229	38	2	0.6953059434890747	0.7001386880874634	0
230	38	1	0.6953059434890747	0.7001386880874634	0
231	38	2	0.6953059434890747	0.7001386880874634	0
232	39	0	0.645147979259491	0.7476008534431458	1
233	39	1	0.645147979259491	0.7476008534431458	1
234	39	2	0.645147979259491	0.7476008534431458	1
235	39	3	0.645147979259491	0.7476008534431458	1
236	39	4	0.645147979259491	0.7476008534431458	1
237	39	5	0.645147979259491	0.7476008534431458	1
238	40	0	0.7165946960449219	0.5165694952011108	1
239	40	1	0.7165946960449219	0.5165694952011108	1
240	40	2	0.7165946960449219	0.5165694952011108	1
241	41	0	0.6464441418647766	0.4582301080226898	0
242	41	1	0.6464441418647766	0.4582301080226898	0
243	41	2	0.6464441418647766	0.4582301080226898	0
244	41	3	0.6464441418647766	0.4582301080226898	0
245	41	4	0.6464441418647766	0.4582301080226898	0
246	41	5	0.6464441418647766	0.4582301080226898	0
247	41	6	0.6464441418647766	0.4582301080226898	0
248	41	7	0.6464441418647766	0.4582301080226898	0
249	42	0	0.7126128077507019	0.7146178483963013	1
250	42	1	0.7126128077507019	0.7146178483963013	1
251	42	2	0.7126128077507019	0.7146178483963013	1
252	43	0	0.6752395629882812	0.7096955180168152	1
253	44	0	0.5485053062438965	0.4645465612411499	1
254	44	1	0.5485053062438965	0.4645465612411499	1
255	45	0	0.6501911878585815	0.4166408181190491	1
256	45	1	0.6501911878585815	0.4166408181190491	1
257	45	2	0.6501911878585815	0.4166408181190491	0
258	45	3	0.6501911878585815	0.4166408181190491	0
259	46	0	0.5739381909370422	0.9655417203903198	0
260	46	1	0.5739381909370422	0.9655417203903198	0
261	46	2	0.5739381909370422	0.9655417203903198	0
262	46	3	0.5739381909370422	0.9655417203903198	0
263	46	4	0.5739381909370422	0.9655417203903198	0
264	46	5	0.5739381909370422	0.9655417203903198	0
265	46	6	0.5739381909370422	0.9655417203903198	0
266	46	7	0.5739381909370422	0.9655417203903198	0
267	47	0	0.5475813150405884	0.7004904747009277	0
268	47	1	0.5475813150405884	0.7004904747009277	0
269	47	2	0.5475813150405884	0.7004904747009277	0
270	47	3	0.5475813150405884	0.7004904747009277	0
271	47	4	0.5475813150405884	0.7004904747009277	1
272	47	5	0.5475813150405884	0.7004904747009277	1
273	47	6	0.5475813150405884	0.7004904747009277	0
274	47	7	0.5475813150405884	0.7004904747009277	0
275	48	0	0.9621203541755676	0.9675082564353944	1
276	48	1	0.9621203541755676	0.9675082564353944	1
277	48	2	0.9621203541755676	0.9675082564353944	1
278	49	0	0.9258777499198914	0.9761190414428712	1
279	49	1	0.9258777499198914	0.9761190414428712	1
280	50	0	0.4675634503364563	0.5472375750541687	0
281	50	1	0.4675634503364563	0.5472375750541687	0
282	50	2	0.4675634503364563	0.5472375750541687	1
283	50	3	0.4675634503364563	0.5472375750541687	0
284	50	4	0.4675634503364563	0.5472375750541687	0
285	51	0	0.6128386855125427	0.5888322591781616	0
286	52	4	0.5399680137634277	0.5829592943191528	0
287	52	1	0.5399680137634277	0.5829592943191528	0
288	52	2	0.5399680137634277	0.5829592943191528	1
289	52	3	0.5399680137634277	0.5829592943191528	0
290	52	4	0.5399680137634277	0.5829592943191528	0
291	52	5	0.5399680137634277	0.5829592943191528	0
292	53	0	0.7781794667243958	0.7567672729492188	0
293	53	1	0.7781794667243958	0.7567672729492188	0
294	53	2	0.7781794667243958	0.7567672729492188	0
295	53	3	0.7781794667243958	0.7567672729492188	0
296	53	4	0.7781794667243958	0.7567672729492188	0
297	53	5	0.7781794667243958	0.7567672729492188	0
298	53	6	0.7781794667243958	0.7567672729492188	0
299	53	7	0.7781794667243958	0.7567672729492188	0
300	54	0	0.4861624836921692	0.4277637600898743	0
301	54	1	0.4861624836921692	0.4277637600898743	0
302	54	2	0.4861624836921692	0.4277637600898743	1
303	54	3	0.4861624836921692	0.4277637600898743	0
304	54	4	0.4861624836921692	0.4277637600898743	0
305	55	0	0.7739667892456055	0.8866425156593323	0
306	55	1	0.7739667892456055	0.8866425156593323	0
307	55	2	0.7739667892456055	0.8866425156593323	0
308	55	3	0.7739667892456055	0.8866425156593323	0
309	56	0	0.5576386451721191	0.3848999440670013	0
310	56	1	0.5576386451721191	0.3848999440670013	0
311	56	2	0.5576386451721191	0.3848999440670013	0
312	56	3	0.5576386451721191	0.3848999440670013	0
313	56	4	0.5576386451721191	0.3848999440670013	0
314	56	5	0.5576386451721191	0.3848999440670013	0
315	56	6	0.5576386451721191	0.3848999440670013	0
316	56	7	0.5576386451721191	0.3848999440670013	0
317	57	5	0.642681896686554	0.6548746228218079	0
318	57	1	0.642681896686554	0.6548746228218079	0
319	57	2	0.642681896686554	0.6548746228218079	0
320	57	3	0.642681896686554	0.6548746228218079	0
321	57	4	0.642681896686554	0.6548746228218079	0
322	57	5	0.642681896686554	0.6548746228218079	0
323	58	7	0.3050173223018646	0.2908102869987488	0
324	58	8	0.3050173223018646	0.2908102869987488	0
325	58	2	0.3050173223018646	0.2908102869987488	0
326	58	3	0.3050173223018646	0.2908102869987488	0
327	58	4	0.3050173223018646	0.2908102869987488	0
328	58	5	0.3050173223018646	0.2908102869987488	0
329	58	6	0.3050173223018646	0.2908102869987488	0
330	58	7	0.3050173223018646	0.2908102869987488	0
331	58	8	0.3050173223018646	0.2908102869987488	0
332	58	9	0.3050173223018646	0.2908102869987488	0
333	59	4	0.5572566986083984	0.437776118516922	0
334	59	1	0.5572566986083984	0.437776118516922	0
335	59	2	0.5572566986083984	0.437776118516922	0
336	59	3	0.5572566986083984	0.437776118516922	0
337	59	4	0.5572566986083984	0.437776118516922	0
338	59	5	0.5572566986083984	0.437776118516922	0
339	59	6	0.5572566986083984	0.437776118516922	0
340	60	0	0.6193772554397583	0.6230064034461975	1
341	60	1	0.6193772554397583	0.6230064034461975	1
342	60	2	0.6193772554397583	0.6230064034461975	1
343	60	3	0.6193772554397583	0.6230064034461975	1
344	60	4	0.6193772554397583	0.6230064034461975	1
345	60	5	0.6193772554397583	0.6230064034461975	1
346	60	6	0.6193772554397583	0.6230064034461975	1
347	61	0	0.7038685083389282	0.680804431438446	0
348	61	1	0.7038685083389282	0.680804431438446	0
349	61	2	0.7038685083389282	0.680804431438446	1
350	61	3	0.7038685083389282	0.680804431438446	1
351	61	4	0.7038685083389282	0.680804431438446	1
352	61	5	0.7038685083389282	0.680804431438446	1
353	61	6	0.7038685083389282	0.680804431438446	0
354	61	7	0.7038685083389282	0.680804431438446	0
355	62	0	0.3290180265903473	0.2893798649311065	0
356	62	1	0.3290180265903473	0.2893798649311065	0
357	62	2	0.3290180265903473	0.2893798649311065	0
358	62	3	0.3290180265903473	0.2893798649311065	0
359	62	4	0.3290180265903473	0.2893798649311065	0
360	62	5	0.3290180265903473	0.2893798649311065	0
361	62	6	0.3290180265903473	0.2893798649311065	0
362	63	0	0.7691152095794678	0.6855294108390808	0
363	63	1	0.7691152095794678	0.6855294108390808	0
364	63	2	0.7691152095794678	0.6855294108390808	0
365	63	3	0.7691152095794678	0.6855294108390808	0
366	64	0	0.6689390540122986	0.7597287893295288	0
367	64	1	0.6689390540122986	0.7597287893295288	0
368	64	2	0.6689390540122986	0.7597287893295288	0
369	64	3	0.6689390540122986	0.7597287893295288	0
370	64	4	0.6689390540122986	0.7597287893295288	0
371	64	5	0.6689390540122986	0.7597287893295288	0
372	65	0	0.7099345922470093	0.8284568786621094	1
373	65	1	0.7099345922470093	0.8284568786621094	1
374	65	2	0.7099345922470093	0.8284568786621094	1
375	65	3	0.7099345922470093	0.8284568786621094	1
376	65	4	0.7099345922470093	0.8284568786621094	1
377	65	5	0.7099345922470093	0.8284568786621094	1
378	66	0	0.2795636355876922	0.2133818715810776	0
379	66	1	0.2795636355876922	0.2133818715810776	0
380	66	2	0.2795636355876922	0.2133818715810776	0
381	66	3	0.2795636355876922	0.2133818715810776	1
382	66	4	0.2795636355876922	0.2133818715810776	1
383	66	5	0.2795636355876922	0.2133818715810776	1
384	66	6	0.2795636355876922	0.2133818715810776	0
385	66	7	0.2795636355876922	0.2133818715810776	0
386	67	0	0.2672584652900696	0.2104182243347168	0
387	67	1	0.2672584652900696	0.2104182243347168	0
388	67	2	0.2672584652900696	0.2104182243347168	0
389	67	3	0.2672584652900696	0.2104182243347168	0
390	67	4	0.2672584652900696	0.2104182243347168	0
391	67	5	0.2672584652900696	0.2104182243347168	0
392	67	6	0.2672584652900696	0.2104182243347168	0
393	67	7	0.2672584652900696	0.2104182243347168	0
394	68	0	0.7848167419433594	0.8766016364097595	0
395	68	1	0.7848167419433594	0.8766016364097595	0
396	68	2	0.7848167419433594	0.8766016364097595	0
397	68	3	0.7848167419433594	0.8766016364097595	1
398	68	4	0.7848167419433594	0.8766016364097595	1
399	68	5	0.7848167419433594	0.8766016364097595	0
400	68	6	0.7848167419433594	0.8766016364097595	0
401	69	5	0.4526257812976837	0.7085362672805786	1
402	69	6	0.4526257812976837	0.7085362672805786	1
403	69	2	0.4526257812976837	0.7085362672805786	1
404	69	3	0.4526257812976837	0.7085362672805786	1
405	69	4	0.4526257812976837	0.7085362672805786	1
406	69	5	0.4526257812976837	0.7085362672805786	1
407	69	6	0.4526257812976837	0.7085362672805786	1
408	69	7	0.4526257812976837	0.7085362672805786	1
409	70	0	0.3260771930217743	0.3553110957145691	0
410	70	1	0.3260771930217743	0.3553110957145691	0
411	70	2	0.3260771930217743	0.3553110957145691	0
412	70	3	0.3260771930217743	0.3553110957145691	0
413	70	4	0.3260771930217743	0.3553110957145691	0
414	70	5	0.3260771930217743	0.3553110957145691	0
415	70	6	0.3260771930217743	0.3553110957145691	0
416	70	7	0.3260771930217743	0.3553110957145691	0
417	71	0	0.5555039048194885	0.3613235652446747	0
418	71	1	0.5555039048194885	0.3613235652446747	0
419	71	2	0.5555039048194885	0.3613235652446747	0
420	71	3	0.5555039048194885	0.3613235652446747	0
421	71	4	0.5555039048194885	0.3613235652446747	0
422	71	5	0.5555039048194885	0.3613235652446747	0
423	72	0	0.3426582217216492	0.3230839967727661	0
424	72	1	0.3426582217216492	0.3230839967727661	0
425	72	2	0.3426582217216492	0.3230839967727661	1
426	72	3	0.3426582217216492	0.3230839967727661	1
427	72	4	0.3426582217216492	0.3230839967727661	1
428	72	5	0.3426582217216492	0.3230839967727661	0
429	72	6	0.3426582217216492	0.3230839967727661	0
430	73	0	0.3373279571533203	0.2138414829969406	0
431	73	1	0.3373279571533203	0.2138414829969406	0
432	73	2	0.3373279571533203	0.2138414829969406	0
433	73	3	0.3373279571533203	0.2138414829969406	0
434	73	4	0.3373279571533203	0.2138414829969406	0
435	73	5	0.3373279571533203	0.2138414829969406	0
436	74	2	0.9293488860130308	0.9530754685401917	1
437	74	3	0.9293488860130308	0.9530754685401917	1
438	74	2	0.9293488860130308	0.9530754685401917	1
439	74	3	0.9293488860130308	0.9530754685401917	1
440	75	0	0.5327964425086975	0.6316101551055908	0
441	75	1	0.5327964425086975	0.6316101551055908	1
442	75	2	0.5327964425086975	0.6316101551055908	1
443	75	3	0.5327964425086975	0.6316101551055908	1
444	75	4	0.5327964425086975	0.6316101551055908	1
445	75	5	0.5327964425086975	0.6316101551055908	1
446	75	6	0.5327964425086975	0.6316101551055908	0
447	75	7	0.5327964425086975	0.6316101551055908	0
448	76	0	0.6582825183868408	0.7344041466712952	1
449	76	1	0.6582825183868408	0.7344041466712952	1
450	76	2	0.6582825183868408	0.7344041466712952	1
451	76	3	0.6582825183868408	0.7344041466712952	1
452	76	4	0.6582825183868408	0.7344041466712952	1
453	76	5	0.6582825183868408	0.7344041466712952	1
454	77	0	0.7351195812225342	0.7690092921257019	0
455	77	1	0.7351195812225342	0.7690092921257019	0
456	77	2	0.7351195812225342	0.7690092921257019	0
457	78	0	0.7750372290611267	0.5223343372344971	1
458	78	1	0.7750372290611267	0.5223343372344971	1
459	78	2	0.7750372290611267	0.5223343372344971	1
460	79	0	0.9608263969421388	0.897994339466095	1
461	79	1	0.9608263969421388	0.897994339466095	1
462	79	2	0.9608263969421388	0.897994339466095	1
463	79	3	0.9608263969421388	0.897994339466095	1
464	80	0	0.4936603307723999	0.793522298336029	0
465	80	1	0.4936603307723999	0.793522298336029	0
466	80	2	0.4936603307723999	0.793522298336029	0
467	80	3	0.4936603307723999	0.793522298336029	0
468	80	4	0.4936603307723999	0.793522298336029	1
469	80	5	0.4936603307723999	0.793522298336029	0
470	80	6	0.4936603307723999	0.793522298336029	0
471	81	0	0.7139273881912231	0.7422696352005005	1
472	81	1	0.7139273881912231	0.7422696352005005	1
473	81	2	0.7139273881912231	0.7422696352005005	1
474	81	3	0.7139273881912231	0.7422696352005005	1
475	81	4	0.7139273881912231	0.7422696352005005	1
476	82	0	0.7858750820159912	0.8054031729698181	0
477	82	1	0.7858750820159912	0.8054031729698181	0
478	82	2	0.7858750820159912	0.8054031729698181	0
479	82	3	0.7858750820159912	0.8054031729698181	1
480	82	4	0.7858750820159912	0.8054031729698181	1
481	82	5	0.7858750820159912	0.8054031729698181	0
482	82	6	0.7858750820159912	0.8054031729698181	0
483	82	7	0.7858750820159912	0.8054031729698181	0
484	83	0	0.9352144598960876	0.9167606234550476	1
485	83	1	0.9352144598960876	0.9167606234550476	1
486	83	2	0.9352144598960876	0.9167606234550476	1
487	83	3	0.9352144598960876	0.9167606234550476	1
488	83	4	0.9352144598960876	0.9167606234550476	1
489	83	5	0.9352144598960876	0.9167606234550476	1
490	84	0	0.4447254836559296	0.3601806163787842	0
491	84	1	0.4447254836559296	0.3601806163787842	0
492	84	2	0.4447254836559296	0.3601806163787842	0
493	84	3	0.4447254836559296	0.3601806163787842	0
494	84	4	0.4447254836559296	0.3601806163787842	0
495	84	5	0.4447254836559296	0.3601806163787842	0
496	85	0	0.8202135562896729	0.7629343271255493	1
497	85	1	0.8202135562896729	0.7629343271255493	0
498	85	2	0.8202135562896729	0.7629343271255493	1
499	85	3	0.8202135562896729	0.7629343271255493	1
500	86	0	0.7129721641540527	0.7378692030906677	1
501	86	1	0.7129721641540527	0.7378692030906677	1
502	86	2	0.7129721641540527	0.7378692030906677	1
503	86	3	0.7129721641540527	0.7378692030906677	0
504	86	4	0.7129721641540527	0.7378692030906677	1
505	86	5	0.7129721641540527	0.7378692030906677	1
506	87	0	0.6463268995285034	0.7470974922180176	0
507	87	1	0.6463268995285034	0.7470974922180176	0
508	87	2	0.6463268995285034	0.7470974922180176	0
509	87	3	0.6463268995285034	0.7470974922180176	1
510	87	4	0.6463268995285034	0.7470974922180176	0
511	88	0	0.7051178812980652	0.8016637563705444	1
512	88	1	0.7051178812980652	0.8016637563705444	1
513	88	2	0.7051178812980652	0.8016637563705444	1
514	88	3	0.7051178812980652	0.8016637563705444	1
515	88	4	0.7051178812980652	0.8016637563705444	1
516	89	0	0.7516388297080994	0.8113282918930054	1
517	89	1	0.7516388297080994	0.8113282918930054	1
518	89	2	0.7516388297080994	0.8113282918930054	1
519	89	3	0.7516388297080994	0.8113282918930054	1
520	89	4	0.7516388297080994	0.8113282918930054	1
521	90	0	0.8411688208580017	0.93278831243515	1
522	90	1	0.8411688208580017	0.93278831243515	1
523	90	2	0.8411688208580017	0.93278831243515	1
524	90	3	0.8411688208580017	0.93278831243515	1
525	90	4	0.8411688208580017	0.93278831243515	1
526	90	5	0.8411688208580017	0.93278831243515	1
527	90	6	0.8411688208580017	0.93278831243515	1
528	91	0	0.2745582163333893	0.2231166064739227	0
529	91	1	0.2745582163333893	0.2231166064739227	0
530	91	2	0.2745582163333893	0.2231166064739227	0
531	91	3	0.2745582163333893	0.2231166064739227	0
532	91	4	0.2745582163333893	0.2231166064739227	0
533	91	5	0.2745582163333893	0.2231166064739227	0
534	91	6	0.2745582163333893	0.2231166064739227	0
535	91	7	0.2745582163333893	0.2231166064739227	0
536	92	0	0.6048452854156494	0.7268930673599243	1
537	92	1	0.6048452854156494	0.7268930673599243	1
538	92	2	0.6048452854156494	0.7268930673599243	1
539	92	3	0.6048452854156494	0.7268930673599243	1
540	92	4	0.6048452854156494	0.7268930673599243	1
541	92	5	0.6048452854156494	0.7268930673599243	1
542	92	6	0.6048452854156494	0.7268930673599243	0
543	92	7	0.6048452854156494	0.7268930673599243	1
544	93	0	0.7058693766593933	0.8320051431655884	1
545	93	1	0.7058693766593933	0.8320051431655884	1
546	93	2	0.7058693766593933	0.8320051431655884	1
547	93	3	0.7058693766593933	0.8320051431655884	1
548	93	4	0.7058693766593933	0.8320051431655884	1
549	93	5	0.7058693766593933	0.8320051431655884	1
550	94	0	0.6818750500679016	0.8361867666244507	1
551	94	1	0.6818750500679016	0.8361867666244507	1
552	94	2	0.6818750500679016	0.8361867666244507	1
553	94	3	0.6818750500679016	0.8361867666244507	1
554	94	4	0.6818750500679016	0.8361867666244507	0
555	94	5	0.6818750500679016	0.8361867666244507	0
556	94	6	0.6818750500679016	0.8361867666244507	0
557	95	0	0.7237139940261841	0.5110605955123901	0
558	95	1	0.7237139940261841	0.5110605955123901	1
559	95	2	0.7237139940261841	0.5110605955123901	1
560	95	3	0.7237139940261841	0.5110605955123901	0
561	95	4	0.7237139940261841	0.5110605955123901	0
562	95	5	0.7237139940261841	0.5110605955123901	0
563	96	0	0.8145337104797363	0.8389710187911987	0
564	96	1	0.8145337104797363	0.8389710187911987	0
565	96	2	0.8145337104797363	0.8389710187911987	0
566	96	3	0.8145337104797363	0.8389710187911987	0
567	96	4	0.8145337104797363	0.8389710187911987	0
568	96	5	0.8145337104797363	0.8389710187911987	0
569	96	6	0.8145337104797363	0.8389710187911987	0
570	96	7	0.8145337104797363	0.8389710187911987	0
571	97	0	0.8641310334205627	0.751383364200592	1
572	97	1	0.8641310334205627	0.751383364200592	1
573	97	2	0.8641310334205627	0.751383364200592	1
574	97	3	0.8641310334205627	0.751383364200592	1
575	97	4	0.8641310334205627	0.751383364200592	1
576	97	5	0.8641310334205627	0.751383364200592	1
577	98	5	0.6393151879310608	0.7573922872543335	0
578	98	6	0.6393151879310608	0.7573922872543335	1
579	98	2	0.6393151879310608	0.7573922872543335	1
580	98	3	0.6393151879310608	0.7573922872543335	1
581	98	4	0.6393151879310608	0.7573922872543335	1
582	98	5	0.6393151879310608	0.7573922872543335	0
583	98	6	0.6393151879310608	0.7573922872543335	1
584	98	7	0.6393151879310608	0.7573922872543335	1
585	99	0	0.3524034917354584	0.2755908071994781	0
586	99	1	0.3524034917354584	0.2755908071994781	0
587	99	2	0.3524034917354584	0.2755908071994781	0
588	99	3	0.3524034917354584	0.2755908071994781	0
589	99	4	0.3524034917354584	0.2755908071994781	0
590	99	5	0.3524034917354584	0.2755908071994781	0
591	99	6	0.3524034917354584	0.2755908071994781	0
592	99	7	0.3524034917354584	0.2755908071994781	0
593	100	0	0.8633385300636292	0.6406407952308655	1
594	100	1	0.8633385300636292	0.6406407952308655	1
595	101	0	0.9320802688598632	0.8328202962875366	1
596	101	1	0.9320802688598632	0.8328202962875366	1
597	101	2	0.9320802688598632	0.8328202962875366	1
598	101	3	0.9320802688598632	0.8328202962875366	1
599	101	4	0.9320802688598632	0.8328202962875366	1
600	101	5	0.9320802688598632	0.8328202962875366	1
601	102	0	0.6913163661956787	0.6709451079368591	1
602	102	1	0.6913163661956787	0.6709451079368591	1
603	102	2	0.6913163661956787	0.6709451079368591	1
604	102	3	0.6913163661956787	0.6709451079368591	1
605	102	4	0.6913163661956787	0.6709451079368591	1
606	102	5	0.6913163661956787	0.6709451079368591	1
607	102	6	0.6913163661956787	0.6709451079368591	0
608	102	7	0.6913163661956787	0.6709451079368591	1
609	103	0	0.7369428277015686	0.8054202198982239	0
610	103	1	0.7369428277015686	0.8054202198982239	0
611	103	2	0.7369428277015686	0.8054202198982239	0
612	103	3	0.7369428277015686	0.8054202198982239	0
613	103	4	0.7369428277015686	0.8054202198982239	0
614	103	5	0.7369428277015686	0.8054202198982239	0
615	104	0	0.6915079355239868	0.5218102335929871	0
616	104	1	0.6915079355239868	0.5218102335929871	0
617	104	2	0.6915079355239868	0.5218102335929871	0
618	104	3	0.6915079355239868	0.5218102335929871	0
619	104	4	0.6915079355239868	0.5218102335929871	0
620	104	5	0.6915079355239868	0.5218102335929871	0
621	104	6	0.6915079355239868	0.5218102335929871	0
622	105	0	0.7353929281234741	0.7187769412994385	1
623	105	1	0.7353929281234741	0.7187769412994385	1
624	106	0	0.482267439365387	0.3303050696849823	1
625	106	1	0.482267439365387	0.3303050696849823	1
626	106	2	0.482267439365387	0.3303050696849823	1
627	106	3	0.482267439365387	0.3303050696849823	1
628	106	4	0.482267439365387	0.3303050696849823	1
629	106	5	0.482267439365387	0.3303050696849823	1
630	106	6	0.482267439365387	0.3303050696849823	1
631	106	7	0.482267439365387	0.3303050696849823	1
632	107	0	0.5618336200714111	0.5360705852508545	1
633	107	1	0.5618336200714111	0.5360705852508545	1
634	107	2	0.5618336200714111	0.5360705852508545	1
635	107	3	0.5618336200714111	0.5360705852508545	1
636	107	4	0.5618336200714111	0.5360705852508545	1
637	108	0	0.9320237636566162	0.8681482076644897	1
638	108	1	0.9320237636566162	0.8681482076644897	1
639	108	2	0.9320237636566162	0.8681482076644897	1
640	108	3	0.9320237636566162	0.8681482076644897	1
641	108	4	0.9320237636566162	0.8681482076644897	1
642	109	0	0.4677208960056305	0.5309546589851379	0
643	109	1	0.4677208960056305	0.5309546589851379	1
644	109	2	0.4677208960056305	0.5309546589851379	1
645	109	3	0.4677208960056305	0.5309546589851379	0
646	109	4	0.4677208960056305	0.5309546589851379	0
647	109	5	0.4677208960056305	0.5309546589851379	0
648	110	0	0.3397787809371948	0.2223108410835266	0
649	110	1	0.3397787809371948	0.2223108410835266	0
650	110	2	0.3397787809371948	0.2223108410835266	0
651	110	3	0.3397787809371948	0.2223108410835266	0
652	110	4	0.3397787809371948	0.2223108410835266	0
653	110	5	0.3397787809371948	0.2223108410835266	0
654	111	0	0.7420703172683716	0.8285060524940491	1
655	111	1	0.7420703172683716	0.8285060524940491	1
656	111	2	0.7420703172683716	0.8285060524940491	1
657	112	0	0.597495436668396	0.6086561679840088	0
658	112	1	0.597495436668396	0.6086561679840088	0
659	112	2	0.597495436668396	0.6086561679840088	0
660	112	3	0.597495436668396	0.6086561679840088	0
661	113	0	0.3451344072818756	0.6710035800933838	0
662	113	1	0.3451344072818756	0.6710035800933838	0
663	113	2	0.3451344072818756	0.6710035800933838	0
664	113	3	0.3451344072818756	0.6710035800933838	0
665	113	4	0.3451344072818756	0.6710035800933838	1
666	113	5	0.3451344072818756	0.6710035800933838	1
667	113	6	0.3451344072818756	0.6710035800933838	0
668	113	7	0.3451344072818756	0.6710035800933838	0
669	114	0	0.836501955986023	0.8102566599845886	1
670	114	1	0.836501955986023	0.8102566599845886	1
671	114	2	0.836501955986023	0.8102566599845886	0
672	114	3	0.836501955986023	0.8102566599845886	0
673	114	4	0.836501955986023	0.8102566599845886	0
674	115	0	0.3024473488330841	0.2509054541587829	1
675	115	1	0.3024473488330841	0.2509054541587829	1
676	115	2	0.3024473488330841	0.2509054541587829	1
677	115	3	0.3024473488330841	0.2509054541587829	1
678	115	4	0.3024473488330841	0.2509054541587829	0
679	115	5	0.3024473488330841	0.2509054541587829	1
680	115	6	0.3024473488330841	0.2509054541587829	1
681	116	0	0.6943452954292297	0.7978763580322266	0
682	116	1	0.6943452954292297	0.7978763580322266	0
683	116	2	0.6943452954292297	0.7978763580322266	0
684	116	3	0.6943452954292297	0.7978763580322266	0
685	116	4	0.6943452954292297	0.7978763580322266	0
686	116	5	0.6943452954292297	0.7978763580322266	0
687	116	6	0.6943452954292297	0.7978763580322266	0
688	116	7	0.6943452954292297	0.7978763580322266	0
689	117	6	0.6893274784088135	0.7563499808311462	1
690	117	7	0.6893274784088135	0.7563499808311462	1
691	117	2	0.6893274784088135	0.7563499808311462	1
692	117	3	0.6893274784088135	0.7563499808311462	1
693	117	4	0.6893274784088135	0.7563499808311462	1
694	117	5	0.6893274784088135	0.7563499808311462	1
695	117	6	0.6893274784088135	0.7563499808311462	1
696	117	7	0.6893274784088135	0.7563499808311462	1
697	118	0	0.5120720267295837	0.6630694270133972	0
698	118	1	0.5120720267295837	0.6630694270133972	0
699	118	2	0.5120720267295837	0.6630694270133972	0
700	118	3	0.5120720267295837	0.6630694270133972	1
701	118	4	0.5120720267295837	0.6630694270133972	1
702	118	5	0.5120720267295837	0.6630694270133972	1
703	118	6	0.5120720267295837	0.6630694270133972	0
704	118	7	0.5120720267295837	0.6630694270133972	0
705	119	0	0.7808446884155273	0.6876680850982666	0
706	119	1	0.7808446884155273	0.6876680850982666	0
707	119	2	0.7808446884155273	0.6876680850982666	0
708	119	3	0.7808446884155273	0.6876680850982666	0
709	120	0	0.2600885331630707	0.1514340341091156	0
710	120	1	0.2600885331630707	0.1514340341091156	0
711	120	2	0.2600885331630707	0.1514340341091156	0
712	120	3	0.2600885331630707	0.1514340341091156	0
713	120	4	0.2600885331630707	0.1514340341091156	0
714	120	5	0.2600885331630707	0.1514340341091156	0
715	120	6	0.2600885331630707	0.1514340341091156	0
716	120	7	0.2600885331630707	0.1514340341091156	0
717	121	0	0.6296213865280151	0.3260141313076019	0
718	121	1	0.6296213865280151	0.3260141313076019	0
719	121	2	0.6296213865280151	0.3260141313076019	0
720	121	3	0.6296213865280151	0.3260141313076019	0
721	121	4	0.6296213865280151	0.3260141313076019	0
722	121	5	0.6296213865280151	0.3260141313076019	0
723	121	6	0.6296213865280151	0.3260141313076019	0
724	121	7	0.6296213865280151	0.3260141313076019	0
725	122	0	0.8300008773803711	0.8948512077331543	1
726	122	1	0.8300008773803711	0.8948512077331543	1
727	122	2	0.8300008773803711	0.8948512077331543	1
728	122	3	0.8300008773803711	0.8948512077331543	1
729	122	4	0.8300008773803711	0.8948512077331543	1
730	123	0	0.2483812570571899	0.1928486973047256	0
731	123	1	0.2483812570571899	0.1928486973047256	0
732	123	2	0.2483812570571899	0.1928486973047256	0
733	123	3	0.2483812570571899	0.1928486973047256	0
734	123	4	0.2483812570571899	0.1928486973047256	0
735	123	5	0.2483812570571899	0.1928486973047256	0
736	123	6	0.2483812570571899	0.1928486973047256	0
737	123	7	0.2483812570571899	0.1928486973047256	0
738	124	0	0.5724585056304932	0.7806411981582642	0
739	124	1	0.5724585056304932	0.7806411981582642	0
740	124	2	0.5724585056304932	0.7806411981582642	0
741	124	3	0.5724585056304932	0.7806411981582642	0
742	124	4	0.5724585056304932	0.7806411981582642	0
743	124	5	0.5724585056304932	0.7806411981582642	0
744	125	0	0.6736207008361816	0.7617467641830444	0
745	125	1	0.6736207008361816	0.7617467641830444	0
746	125	2	0.6736207008361816	0.7617467641830444	0
747	125	3	0.6736207008361816	0.7617467641830444	0
748	125	4	0.6736207008361816	0.7617467641830444	0
749	125	5	0.6736207008361816	0.7617467641830444	0
750	125	6	0.6736207008361816	0.7617467641830444	0
751	126	0	0.3907108604907989	0.4007536768913269	0
752	126	1	0.3907108604907989	0.4007536768913269	1
753	126	2	0.3907108604907989	0.4007536768913269	1
754	126	3	0.3907108604907989	0.4007536768913269	1
755	126	4	0.3907108604907989	0.4007536768913269	1
756	126	5	0.3907108604907989	0.4007536768913269	1
757	126	6	0.3907108604907989	0.4007536768913269	0
758	126	7	0.3907108604907989	0.4007536768913269	0
759	127	0	0.4798918962478638	0.323998898267746	0
760	127	1	0.4798918962478638	0.323998898267746	0
761	127	2	0.4798918962478638	0.323998898267746	0
762	127	3	0.4798918962478638	0.323998898267746	0
763	127	4	0.4798918962478638	0.323998898267746	0
764	127	5	0.4798918962478638	0.323998898267746	0
765	128	0	0.8453831672668457	0.7986449599266052	1
766	128	1	0.8453831672668457	0.7986449599266052	1
767	128	2	0.8453831672668457	0.7986449599266052	1
768	128	3	0.8453831672668457	0.7986449599266052	1
769	128	4	0.8453831672668457	0.7986449599266052	1
770	128	5	0.8453831672668457	0.7986449599266052	1
771	128	6	0.8453831672668457	0.7986449599266052	0
772	128	7	0.8453831672668457	0.7986449599266052	1
773	129	0	0.2982528209686279	0.2456158399581909	0
774	129	1	0.2982528209686279	0.2456158399581909	0
775	129	2	0.2982528209686279	0.2456158399581909	0
776	129	3	0.2982528209686279	0.2456158399581909	1
777	129	4	0.2982528209686279	0.2456158399581909	1
778	129	5	0.2982528209686279	0.2456158399581909	1
779	129	6	0.2982528209686279	0.2456158399581909	0
780	129	7	0.2982528209686279	0.2456158399581909	0
781	130	0	0.3210315704345703	0.2943519055843353	0
782	130	1	0.3210315704345703	0.2943519055843353	0
783	130	2	0.3210315704345703	0.2943519055843353	0
784	130	3	0.3210315704345703	0.2943519055843353	0
785	130	4	0.3210315704345703	0.2943519055843353	1
786	130	5	0.3210315704345703	0.2943519055843353	1
787	130	6	0.3210315704345703	0.2943519055843353	0
788	130	7	0.3210315704345703	0.2943519055843353	0
789	131	0	0.6312769651412964	0.5848854780197144	1
790	132	0	0.2646470069885254	0.1776126325130462	0
791	132	1	0.2646470069885254	0.1776126325130462	0
792	132	2	0.2646470069885254	0.1776126325130462	0
793	132	3	0.2646470069885254	0.1776126325130462	0
794	132	4	0.2646470069885254	0.1776126325130462	0
795	132	5	0.2646470069885254	0.1776126325130462	0
796	132	6	0.2646470069885254	0.1776126325130462	0
797	132	7	0.2646470069885254	0.1776126325130462	0
798	133	1	0.7820699214935303	0.7200333476066589	1
799	133	1	0.7820699214935303	0.7200333476066589	1
800	133	2	0.7820699214935303	0.7200333476066589	1
801	134	0	0.2713369429111481	0.256888210773468	0
802	134	1	0.2713369429111481	0.256888210773468	0
803	134	2	0.2713369429111481	0.256888210773468	0
804	134	3	0.2713369429111481	0.256888210773468	0
805	134	4	0.2713369429111481	0.256888210773468	0
806	134	5	0.2713369429111481	0.256888210773468	0
807	134	6	0.2713369429111481	0.256888210773468	0
808	135	0	0.9586611390113832	0.9862874150276184	1
809	135	1	0.9586611390113832	0.9862874150276184	1
810	135	2	0.9586611390113832	0.9862874150276184	1
811	136	0	0.4173293113708496	0.7659811973571777	1
812	136	1	0.4173293113708496	0.7659811973571777	1
813	136	2	0.4173293113708496	0.7659811973571777	1
814	136	3	0.4173293113708496	0.7659811973571777	1
815	136	4	0.4173293113708496	0.7659811973571777	1
816	136	5	0.4173293113708496	0.7659811973571777	1
817	137	0	0.2536104321479797	0.2119149416685104	1
818	137	1	0.2536104321479797	0.2119149416685104	1
819	137	2	0.2536104321479797	0.2119149416685104	1
820	137	3	0.2536104321479797	0.2119149416685104	1
821	137	4	0.2536104321479797	0.2119149416685104	1
822	137	5	0.2536104321479797	0.2119149416685104	1
823	137	6	0.2536104321479797	0.2119149416685104	1
824	137	7	0.2536104321479797	0.2119149416685104	1
825	138	0	0.6353354454040527	0.5872077941894531	0
826	138	1	0.6353354454040527	0.5872077941894531	0
827	138	2	0.6353354454040527	0.5872077941894531	0
828	138	3	0.6353354454040527	0.5872077941894531	0
829	138	4	0.6353354454040527	0.5872077941894531	0
830	138	5	0.6353354454040527	0.5872077941894531	0
831	138	6	0.6353354454040527	0.5872077941894531	0
832	139	0	0.869710385799408	0.8333578109741211	0
833	139	1	0.869710385799408	0.8333578109741211	0
834	139	2	0.869710385799408	0.8333578109741211	0
835	139	3	0.869710385799408	0.8333578109741211	0
836	139	4	0.869710385799408	0.8333578109741211	0
837	140	0	0.7875676155090332	0.7123714089393616	0
838	140	1	0.7875676155090332	0.7123714089393616	1
839	140	2	0.7875676155090332	0.7123714089393616	1
840	140	3	0.7875676155090332	0.7123714089393616	1
841	140	4	0.7875676155090332	0.7123714089393616	0
842	140	5	0.7875676155090332	0.7123714089393616	0
843	141	5	0.6954615116119385	0.7674401998519897	0
844	141	6	0.6954615116119385	0.7674401998519897	0
845	141	2	0.6954615116119385	0.7674401998519897	0
846	141	3	0.6954615116119385	0.7674401998519897	0
847	141	4	0.6954615116119385	0.7674401998519897	0
848	141	5	0.6954615116119385	0.7674401998519897	0
849	141	6	0.6954615116119385	0.7674401998519897	0
850	141	7	0.6954615116119385	0.7674401998519897	0
851	142	0	0.293817788362503	0.2153482735157013	0
852	142	1	0.293817788362503	0.2153482735157013	0
853	142	2	0.293817788362503	0.2153482735157013	0
854	142	3	0.293817788362503	0.2153482735157013	0
855	142	4	0.293817788362503	0.2153482735157013	0
856	142	5	0.293817788362503	0.2153482735157013	0
857	142	6	0.293817788362503	0.2153482735157013	0
858	142	7	0.293817788362503	0.2153482735157013	0
859	143	5	0.7306870818138123	0.6324374675750732	0
860	143	6	0.7306870818138123	0.6324374675750732	1
861	143	2	0.7306870818138123	0.6324374675750732	1
862	143	3	0.7306870818138123	0.6324374675750732	1
863	143	4	0.7306870818138123	0.6324374675750732	1
864	143	5	0.7306870818138123	0.6324374675750732	0
865	143	6	0.7306870818138123	0.6324374675750732	1
866	143	7	0.7306870818138123	0.6324374675750732	1
867	144	0	0.6134479641914368	0.5199337005615234	0
868	144	1	0.6134479641914368	0.5199337005615234	0
869	144	2	0.6134479641914368	0.5199337005615234	0
870	144	3	0.6134479641914368	0.5199337005615234	0
871	144	4	0.6134479641914368	0.5199337005615234	0
872	144	5	0.6134479641914368	0.5199337005615234	0
873	144	6	0.6134479641914368	0.5199337005615234	0
874	144	7	0.6134479641914368	0.5199337005615234	0
875	145	0	0.658873438835144	0.4451311230659485	1
876	145	1	0.658873438835144	0.4451311230659485	0
877	145	2	0.658873438835144	0.4451311230659485	1
878	146	0	0.7795794010162354	0.8058661222457886	0
879	146	1	0.7795794010162354	0.8058661222457886	0
880	146	2	0.7795794010162354	0.8058661222457886	1
881	146	3	0.7795794010162354	0.8058661222457886	0
882	146	4	0.7795794010162354	0.8058661222457886	0
883	147	3	0.7628409266471863	0.8228330016136169	1
884	147	4	0.7628409266471863	0.8228330016136169	1
885	147	2	0.7628409266471863	0.8228330016136169	1
886	147	3	0.7628409266471863	0.8228330016136169	1
887	147	4	0.7628409266471863	0.8228330016136169	1
888	147	5	0.7628409266471863	0.8228330016136169	1
889	148	0	0.9491130709648132	0.8899074792861938	1
890	148	1	0.9491130709648132	0.8899074792861938	1
891	148	2	0.9491130709648132	0.8899074792861938	1
892	149	0	0.6868283152580261	0.4837127327919006	0
893	149	1	0.6868283152580261	0.4837127327919006	0
894	149	2	0.6868283152580261	0.4837127327919006	0
895	149	3	0.6868283152580261	0.4837127327919006	0
896	149	4	0.6868283152580261	0.4837127327919006	0
897	149	5	0.6868283152580261	0.4837127327919006	0
898	149	6	0.6868283152580261	0.4837127327919006	0
899	150	5	0.7695843577384949	0.790775716304779	1
900	150	6	0.7695843577384949	0.790775716304779	1
901	150	2	0.7695843577384949	0.790775716304779	1
902	150	3	0.7695843577384949	0.790775716304779	1
903	150	4	0.7695843577384949	0.790775716304779	1
904	150	5	0.7695843577384949	0.790775716304779	1
905	150	6	0.7695843577384949	0.790775716304779	1
906	150	7	0.7695843577384949	0.790775716304779	1
907	151	0	0.6625884771347046	0.7813607454299927	1
908	151	1	0.6625884771347046	0.7813607454299927	1
909	151	2	0.6625884771347046	0.7813607454299927	1
910	151	3	0.6625884771347046	0.7813607454299927	1
911	151	4	0.6625884771347046	0.7813607454299927	1
912	152	0	0.5869804620742798	0.533877432346344	0
913	152	1	0.5869804620742798	0.533877432346344	0
914	152	2	0.5869804620742798	0.533877432346344	0
915	152	3	0.5869804620742798	0.533877432346344	0
916	152	4	0.5869804620742798	0.533877432346344	0
917	153	0	0.7101840972900391	0.6211895942687988	0
918	154	0	0.3101029396057129	0.5544392466545105	0
919	154	1	0.3101029396057129	0.5544392466545105	0
920	154	2	0.3101029396057129	0.5544392466545105	0
921	154	3	0.3101029396057129	0.5544392466545105	0
922	154	4	0.3101029396057129	0.5544392466545105	0
923	154	5	0.3101029396057129	0.5544392466545105	0
924	154	6	0.3101029396057129	0.5544392466545105	0
925	155	0	0.8883520364761353	0.8603207468986511	1
926	155	1	0.8883520364761353	0.8603207468986511	1
927	155	2	0.8883520364761353	0.8603207468986511	1
928	155	3	0.8883520364761353	0.8603207468986511	1
929	155	4	0.8883520364761353	0.8603207468986511	1
930	155	5	0.8883520364761353	0.8603207468986511	1
931	156	0	0.63765549659729	0.7502496242523193	1
932	156	1	0.63765549659729	0.7502496242523193	1
933	156	2	0.63765549659729	0.7502496242523193	1
934	156	3	0.63765549659729	0.7502496242523193	1
935	156	4	0.63765549659729	0.7502496242523193	0
936	156	5	0.63765549659729	0.7502496242523193	1
937	156	6	0.63765549659729	0.7502496242523193	1
938	157	0	0.9311535954475404	0.916869342327118	1
939	157	1	0.9311535954475404	0.916869342327118	1
940	157	2	0.9311535954475404	0.916869342327118	1
941	157	3	0.9311535954475404	0.916869342327118	1
942	157	4	0.9311535954475404	0.916869342327118	1
943	157	5	0.9311535954475404	0.916869342327118	1
944	158	0	0.283371239900589	0.2502409219741821	0
945	158	1	0.283371239900589	0.2502409219741821	0
946	158	2	0.283371239900589	0.2502409219741821	0
947	158	3	0.283371239900589	0.2502409219741821	0
948	158	4	0.283371239900589	0.2502409219741821	0
949	158	5	0.283371239900589	0.2502409219741821	0
950	158	6	0.283371239900589	0.2502409219741821	0
951	158	7	0.283371239900589	0.2502409219741821	0
952	159	0	0.6745479106903076	0.684009850025177	0
953	159	1	0.6745479106903076	0.684009850025177	0
954	160	0	0.6602886915206909	0.6186115741729736	1
955	161	0	0.9413493871688844	0.9678672552108764	1
956	161	1	0.9413493871688844	0.9678672552108764	1
957	162	0	0.7421618700027466	0.4146496951580048	0
958	162	1	0.7421618700027466	0.4146496951580048	0
959	163	0	0.8414058089256287	0.8025805950164795	1
960	163	1	0.8414058089256287	0.8025805950164795	1
961	164	0	0.2708983719348907	0.2074900418519973	0
962	164	1	0.2708983719348907	0.2074900418519973	0
963	164	2	0.2708983719348907	0.2074900418519973	0
964	164	3	0.2708983719348907	0.2074900418519973	0
965	164	4	0.2708983719348907	0.2074900418519973	0
966	164	5	0.2708983719348907	0.2074900418519973	0
967	164	6	0.2708983719348907	0.2074900418519973	0
968	165	0	0.4341480731964111	0.2614865005016327	0
969	165	1	0.4341480731964111	0.2614865005016327	0
970	165	2	0.4341480731964111	0.2614865005016327	0
971	165	3	0.4341480731964111	0.2614865005016327	0
972	165	4	0.4341480731964111	0.2614865005016327	0
973	165	5	0.4341480731964111	0.2614865005016327	0
974	165	6	0.4341480731964111	0.2614865005016327	0
975	165	7	0.4341480731964111	0.2614865005016327	0
976	166	0	0.3439759016036987	0.597905158996582	0
977	166	1	0.3439759016036987	0.597905158996582	0
978	166	2	0.3439759016036987	0.597905158996582	0
979	166	3	0.3439759016036987	0.597905158996582	0
980	166	4	0.3439759016036987	0.597905158996582	0
981	166	5	0.3439759016036987	0.597905158996582	0
982	166	6	0.3439759016036987	0.597905158996582	0
983	166	7	0.3439759016036987	0.597905158996582	0
984	167	0	0.8144469261169434	0.8572951555252075	1
985	167	1	0.8144469261169434	0.8572951555252075	1
986	167	2	0.8144469261169434	0.8572951555252075	0
987	167	3	0.8144469261169434	0.8572951555252075	1
988	167	4	0.8144469261169434	0.8572951555252075	1
989	168	0	0.6180077791213989	0.5836129784584045	1
990	169	2	0.6012473702430725	0.545463502407074	0
991	169	1	0.6012473702430725	0.545463502407074	0
992	169	2	0.6012473702430725	0.545463502407074	0
993	169	3	0.6012473702430725	0.545463502407074	0
994	170	0	0.72896808385849	0.7929084897041321	0
995	170	1	0.72896808385849	0.7929084897041321	0
996	170	2	0.72896808385849	0.7929084897041321	0
997	170	3	0.72896808385849	0.7929084897041321	0
998	171	0	0.3021594882011413	0.2031588554382324	0
999	171	1	0.3021594882011413	0.2031588554382324	0
1000	171	2	0.3021594882011413	0.2031588554382324	0
1001	171	3	0.3021594882011413	0.2031588554382324	0
1002	171	4	0.3021594882011413	0.2031588554382324	0
1003	171	5	0.3021594882011413	0.2031588554382324	0
1004	171	6	0.3021594882011413	0.2031588554382324	0
1005	171	7	0.3021594882011413	0.2031588554382324	0
1006	172	0	0.7804670929908752	0.8131786584854126	0
1007	172	1	0.7804670929908752	0.8131786584854126	0
1008	172	2	0.7804670929908752	0.8131786584854126	0
1009	173	0	0.4757889211177826	0.2542023658752441	0
1010	173	1	0.4757889211177826	0.2542023658752441	0
1011	173	2	0.4757889211177826	0.2542023658752441	0
1012	173	3	0.4757889211177826	0.2542023658752441	0
1013	173	4	0.4757889211177826	0.2542023658752441	0
1014	173	5	0.4757889211177826	0.2542023658752441	0
1015	173	6	0.4757889211177826	0.2542023658752441	0
1016	173	7	0.4757889211177826	0.2542023658752441	0
1017	174	0	0.887553334236145	0.8943138718605042	1
1018	174	1	0.887553334236145	0.8943138718605042	1
1019	174	2	0.887553334236145	0.8943138718605042	1
1020	175	0	0.6038823127746582	0.8419591188430786	1
1021	175	1	0.6038823127746582	0.8419591188430786	1
1022	175	2	0.6038823127746582	0.8419591188430786	1
1023	175	3	0.6038823127746582	0.8419591188430786	1
1024	175	4	0.6038823127746582	0.8419591188430786	0
1025	175	5	0.6038823127746582	0.8419591188430786	1
1026	176	0	0.8068388104438782	0.8627749085426331	0
1027	176	1	0.8068388104438782	0.8627749085426331	1
1028	176	2	0.8068388104438782	0.8627749085426331	1
1029	176	3	0.8068388104438782	0.8627749085426331	1
1030	176	4	0.8068388104438782	0.8627749085426331	1
1031	176	5	0.8068388104438782	0.8627749085426331	0
1032	177	0	0.718847930431366	0.7571433782577515	1
1033	177	1	0.718847930431366	0.7571433782577515	1
1034	177	2	0.718847930431366	0.7571433782577515	1
1035	177	3	0.718847930431366	0.7571433782577515	1
1036	177	4	0.718847930431366	0.7571433782577515	1
1037	178	0	0.3964734077453613	0.3194016218185425	1
1038	178	1	0.3964734077453613	0.3194016218185425	1
1039	178	2	0.3964734077453613	0.3194016218185425	0
1040	178	3	0.3964734077453613	0.3194016218185425	0
1041	178	4	0.3964734077453613	0.3194016218185425	0
1042	179	0	0.5645043253898621	0.3598277270793915	0
1043	179	1	0.5645043253898621	0.3598277270793915	0
1044	179	2	0.5645043253898621	0.3598277270793915	0
1045	179	3	0.5645043253898621	0.3598277270793915	0
1046	179	4	0.5645043253898621	0.3598277270793915	0
1047	179	5	0.5645043253898621	0.3598277270793915	0
1048	179	6	0.5645043253898621	0.3598277270793915	0
1049	179	7	0.5645043253898621	0.3598277270793915	0
1050	180	0	0.72835373878479	0.4920816123485565	0
1051	180	1	0.72835373878479	0.4920816123485565	0
1052	180	2	0.72835373878479	0.4920816123485565	0
1053	180	3	0.72835373878479	0.4920816123485565	0
1054	180	4	0.72835373878479	0.4920816123485565	0
1055	180	5	0.72835373878479	0.4920816123485565	0
1056	180	6	0.72835373878479	0.4920816123485565	0
1057	180	7	0.72835373878479	0.4920816123485565	0
1058	180	8	0.72835373878479	0.4920816123485565	0
1059	181	0	0.5047300457954407	0.5265873670578003	1
1060	181	1	0.5047300457954407	0.5265873670578003	1
1061	181	2	0.5047300457954407	0.5265873670578003	1
1062	181	3	0.5047300457954407	0.5265873670578003	1
1063	181	4	0.5047300457954407	0.5265873670578003	1
1064	181	5	0.5047300457954407	0.5265873670578003	0
1065	181	6	0.5047300457954407	0.5265873670578003	0
1066	181	7	0.5047300457954407	0.5265873670578003	1
1067	182	0	0.5792988538742065	0.729512095451355	1
1068	182	1	0.5792988538742065	0.729512095451355	1
1069	182	2	0.5792988538742065	0.729512095451355	1
1070	182	3	0.5792988538742065	0.729512095451355	1
1071	183	1	0.615231990814209	0.650698721408844	0
1072	183	1	0.615231990814209	0.650698721408844	0
1073	184	0	0.7507420778274536	0.7768629193305969	1
1074	184	1	0.7507420778274536	0.7768629193305969	1
1075	184	2	0.7507420778274536	0.7768629193305969	1
1076	184	3	0.7507420778274536	0.7768629193305969	1
1077	184	4	0.7507420778274536	0.7768629193305969	1
1078	185	0	0.7319791316986084	0.7500421404838562	1
1079	185	1	0.7319791316986084	0.7500421404838562	1
1080	185	2	0.7319791316986084	0.7500421404838562	1
1081	185	3	0.7319791316986084	0.7500421404838562	0
1082	185	4	0.7319791316986084	0.7500421404838562	1
1083	185	5	0.7319791316986084	0.7500421404838562	1
1084	186	6	0.5921711921691895	0.6575255990028381	1
1085	186	7	0.5921711921691895	0.6575255990028381	1
1086	186	2	0.5921711921691895	0.6575255990028381	1
1087	186	3	0.5921711921691895	0.6575255990028381	1
1088	186	4	0.5921711921691895	0.6575255990028381	1
1089	186	5	0.5921711921691895	0.6575255990028381	1
1090	186	6	0.5921711921691895	0.6575255990028381	1
1091	186	7	0.5921711921691895	0.6575255990028381	1
1092	186	8	0.5921711921691895	0.6575255990028381	1
1093	187	0	0.8016333580017091	0.8668035864830017	1
1094	187	1	0.8016333580017091	0.8668035864830017	1
1095	187	2	0.8016333580017091	0.8668035864830017	1
1096	188	0	0.9181662201881408	0.8531455993652344	1
1097	188	1	0.9181662201881408	0.8531455993652344	1
1098	188	2	0.9181662201881408	0.8531455993652344	1
1099	189	0	0.7074705958366394	0.7931762337684631	1
1100	189	1	0.7074705958366394	0.7931762337684631	1
1101	189	2	0.7074705958366394	0.7931762337684631	1
1102	189	3	0.7074705958366394	0.7931762337684631	1
1103	189	4	0.7074705958366394	0.7931762337684631	1
1104	189	5	0.7074705958366394	0.7931762337684631	1
1105	190	0	0.7776216268539429	0.7634389996528625	1
1106	190	1	0.7776216268539429	0.7634389996528625	1
1107	190	2	0.7776216268539429	0.7634389996528625	1
1108	191	0	0.84759122133255	0.9620213508605956	1
1109	191	1	0.84759122133255	0.9620213508605956	1
1110	191	2	0.84759122133255	0.9620213508605956	1
1111	192	0	0.9132220149040222	0.9239925742149352	1
1112	192	1	0.9132220149040222	0.9239925742149352	1
1113	192	2	0.9132220149040222	0.9239925742149352	1
1114	192	3	0.9132220149040222	0.9239925742149352	1
1115	192	4	0.9132220149040222	0.9239925742149352	1
1116	193	0	0.2831935584545135	0.1717409789562225	0
1117	193	1	0.2831935584545135	0.1717409789562225	0
1118	193	2	0.2831935584545135	0.1717409789562225	0
1119	193	3	0.2831935584545135	0.1717409789562225	0
1120	193	4	0.2831935584545135	0.1717409789562225	0
1121	193	5	0.2831935584545135	0.1717409789562225	0
1122	193	6	0.2831935584545135	0.1717409789562225	0
1123	194	0	0.7270458340644836	0.7310689091682434	1
1124	194	1	0.7270458340644836	0.7310689091682434	1
1125	194	2	0.7270458340644836	0.7310689091682434	1
1126	194	3	0.7270458340644836	0.7310689091682434	1
1127	195	0	0.2803959250450134	0.3192820847034454	0
1128	195	1	0.2803959250450134	0.3192820847034454	0
1129	195	2	0.2803959250450134	0.3192820847034454	0
1130	195	3	0.2803959250450134	0.3192820847034454	0
1131	195	4	0.2803959250450134	0.3192820847034454	0
1132	195	5	0.2803959250450134	0.3192820847034454	0
1133	195	6	0.2803959250450134	0.3192820847034454	0
1134	195	7	0.2803959250450134	0.3192820847034454	0
1135	196	7	0.282032310962677	0.1566147357225418	0
1136	196	8	0.282032310962677	0.1566147357225418	0
1137	196	2	0.282032310962677	0.1566147357225418	0
1138	196	3	0.282032310962677	0.1566147357225418	0
1139	196	4	0.282032310962677	0.1566147357225418	0
1140	196	5	0.282032310962677	0.1566147357225418	0
1141	196	6	0.282032310962677	0.1566147357225418	0
1142	196	7	0.282032310962677	0.1566147357225418	0
1143	196	8	0.282032310962677	0.1566147357225418	0
1144	196	9	0.282032310962677	0.1566147357225418	0
1145	197	0	0.3984693884849548	0.4707430899143219	0
1146	197	1	0.3984693884849548	0.4707430899143219	0
1147	197	2	0.3984693884849548	0.4707430899143219	0
1148	197	3	0.3984693884849548	0.4707430899143219	1
1149	197	4	0.3984693884849548	0.4707430899143219	1
1150	197	5	0.3984693884849548	0.4707430899143219	0
1151	197	6	0.3984693884849548	0.4707430899143219	0
1152	197	7	0.3984693884849548	0.4707430899143219	0
1153	198	0	0.362440288066864	0.307906299829483	0
1154	198	1	0.362440288066864	0.307906299829483	0
1155	198	2	0.362440288066864	0.307906299829483	1
1156	198	3	0.362440288066864	0.307906299829483	1
1157	198	4	0.362440288066864	0.307906299829483	1
1158	198	5	0.362440288066864	0.307906299829483	0
1159	198	6	0.362440288066864	0.307906299829483	0
1160	198	7	0.362440288066864	0.307906299829483	0
1161	199	0	0.5209516882896423	0.6697613596916199	0
1162	199	1	0.5209516882896423	0.6697613596916199	0
1163	199	2	0.5209516882896423	0.6697613596916199	0
1164	199	3	0.5209516882896423	0.6697613596916199	0
1165	199	4	0.5209516882896423	0.6697613596916199	0
1166	199	5	0.5209516882896423	0.6697613596916199	0
1167	199	6	0.5209516882896423	0.6697613596916199	0
1168	199	7	0.5209516882896423	0.6697613596916199	0
1169	200	0	0.5395665764808655	0.5164501667022705	0
1170	200	1	0.5395665764808655	0.5164501667022705	0
1171	200	2	0.5395665764808655	0.5164501667022705	0
1172	200	3	0.5395665764808655	0.5164501667022705	0
1173	200	4	0.5395665764808655	0.5164501667022705	0
1174	200	5	0.5395665764808655	0.5164501667022705	0
1175	201	4	0.7819434404373169	0.6951307654380798	0
1176	201	1	0.7819434404373169	0.6951307654380798	0
1177	201	2	0.7819434404373169	0.6951307654380798	0
1178	201	3	0.7819434404373169	0.6951307654380798	0
1179	201	4	0.7819434404373169	0.6951307654380798	0
1180	201	5	0.7819434404373169	0.6951307654380798	0
1181	202	0	0.2765459418296814	0.162702739238739	0
1182	202	1	0.2765459418296814	0.162702739238739	0
1183	202	2	0.2765459418296814	0.162702739238739	0
1184	202	3	0.2765459418296814	0.162702739238739	0
1185	202	4	0.2765459418296814	0.162702739238739	0
1186	202	5	0.2765459418296814	0.162702739238739	0
1187	203	0	0.8859716057777405	0.9265565872192384	1
1188	203	1	0.8859716057777405	0.9265565872192384	1
1189	204	0	0.750850260257721	0.8174107074737549	1
1190	204	1	0.750850260257721	0.8174107074737549	1
1191	205	3	0.6576185822486877	0.7530263662338257	1
1192	205	4	0.6576185822486877	0.7530263662338257	1
1193	205	2	0.6576185822486877	0.7530263662338257	1
1194	205	3	0.6576185822486877	0.7530263662338257	1
1195	205	4	0.6576185822486877	0.7530263662338257	1
1196	205	5	0.6576185822486877	0.7530263662338257	1
1197	206	0	0.9499075412750244	0.894234836101532	1
1198	206	1	0.9499075412750244	0.894234836101532	1
1199	206	2	0.9499075412750244	0.894234836101532	1
1200	206	3	0.9499075412750244	0.894234836101532	1
1201	206	4	0.9499075412750244	0.894234836101532	1
1202	207	6	0.7737289071083069	0.7495334148406982	0
1203	207	7	0.7737289071083069	0.7495334148406982	0
1204	207	2	0.7737289071083069	0.7495334148406982	1
1205	207	3	0.7737289071083069	0.7495334148406982	1
1206	207	4	0.7737289071083069	0.7495334148406982	1
1207	207	5	0.7737289071083069	0.7495334148406982	1
1208	207	6	0.7737289071083069	0.7495334148406982	0
1209	207	7	0.7737289071083069	0.7495334148406982	0
1210	207	8	0.7737289071083069	0.7495334148406982	1
1211	208	7	0.2446167767047882	0.2317453473806381	0
1212	208	8	0.2446167767047882	0.2317453473806381	0
1213	208	2	0.2446167767047882	0.2317453473806381	0
1214	208	3	0.2446167767047882	0.2317453473806381	0
1215	208	4	0.2446167767047882	0.2317453473806381	0
1216	208	5	0.2446167767047882	0.2317453473806381	0
1217	208	6	0.2446167767047882	0.2317453473806381	0
1218	208	7	0.2446167767047882	0.2317453473806381	0
1219	208	8	0.2446167767047882	0.2317453473806381	0
1220	208	9	0.2446167767047882	0.2317453473806381	0
1221	209	2	0.7218320369720459	0.7832860946655273	0
1222	209	3	0.7218320369720459	0.7832860946655273	0
1223	209	2	0.7218320369720459	0.7832860946655273	0
1224	209	3	0.7218320369720459	0.7832860946655273	0
1225	210	0	0.4388130307197571	0.4481497704982757	0
1226	210	1	0.4388130307197571	0.4481497704982757	0
1227	210	2	0.4388130307197571	0.4481497704982757	0
1228	210	3	0.4388130307197571	0.4481497704982757	0
1229	210	4	0.4388130307197571	0.4481497704982757	0
1230	210	5	0.4388130307197571	0.4481497704982757	0
1231	210	6	0.4388130307197571	0.4481497704982757	0
1232	210	7	0.4388130307197571	0.4481497704982757	0
1233	211	0	0.383535385131836	0.3110193610191345	0
1234	211	1	0.383535385131836	0.3110193610191345	0
1235	211	2	0.383535385131836	0.3110193610191345	0
1236	211	3	0.383535385131836	0.3110193610191345	0
1237	211	4	0.383535385131836	0.3110193610191345	0
1238	211	5	0.383535385131836	0.3110193610191345	0
1239	211	6	0.383535385131836	0.3110193610191345	0
1240	211	7	0.383535385131836	0.3110193610191345	0
1241	212	3	0.7066015005111694	0.7816493511199951	1
1242	212	4	0.7066015005111694	0.7816493511199951	1
1243	212	2	0.7066015005111694	0.7816493511199951	1
1244	212	3	0.7066015005111694	0.7816493511199951	1
1245	212	4	0.7066015005111694	0.7816493511199951	1
1246	213	0	0.3671470582485199	0.3236566483974457	0
1247	213	1	0.3671470582485199	0.3236566483974457	0
1248	213	2	0.3671470582485199	0.3236566483974457	0
1249	213	3	0.3671470582485199	0.3236566483974457	0
1250	213	4	0.3671470582485199	0.3236566483974457	0
1251	213	5	0.3671470582485199	0.3236566483974457	0
1252	213	6	0.3671470582485199	0.3236566483974457	0
1253	214	0	0.5105706453323364	0.5558720231056213	0
1254	214	1	0.5105706453323364	0.5558720231056213	1
1255	214	2	0.5105706453323364	0.5558720231056213	1
1256	214	3	0.5105706453323364	0.5558720231056213	1
1257	214	4	0.5105706453323364	0.5558720231056213	1
1258	214	5	0.5105706453323364	0.5558720231056213	0
1259	214	6	0.5105706453323364	0.5558720231056213	0
1260	215	0	0.634412407875061	0.6668880581855774	1
1261	216	0	0.9258379936218262	0.940105140209198	1
1262	216	1	0.9258379936218262	0.940105140209198	1
1263	216	2	0.9258379936218262	0.940105140209198	1
1264	216	3	0.9258379936218262	0.940105140209198	1
1265	216	4	0.9258379936218262	0.940105140209198	1
1266	216	5	0.9258379936218262	0.940105140209198	1
1267	217	0	0.6581044793128967	0.6921820044517517	1
1268	217	1	0.6581044793128967	0.6921820044517517	1
1269	217	2	0.6581044793128967	0.6921820044517517	1
1270	217	3	0.6581044793128967	0.6921820044517517	0
1271	217	4	0.6581044793128967	0.6921820044517517	1
1272	217	5	0.6581044793128967	0.6921820044517517	1
1273	218	0	0.7475289702415466	0.7056446671485901	1
1274	218	1	0.7475289702415466	0.7056446671485901	1
1275	218	2	0.7475289702415466	0.7056446671485901	1
1276	218	3	0.7475289702415466	0.7056446671485901	1
1277	218	4	0.7475289702415466	0.7056446671485901	1
1278	218	5	0.7475289702415466	0.7056446671485901	1
1279	218	6	0.7475289702415466	0.7056446671485901	1
1280	219	0	0.3129148781299591	0.2640095055103302	0
1281	219	1	0.3129148781299591	0.2640095055103302	0
1282	219	2	0.3129148781299591	0.2640095055103302	0
1283	219	3	0.3129148781299591	0.2640095055103302	0
1284	219	4	0.3129148781299591	0.2640095055103302	0
1285	219	5	0.3129148781299591	0.2640095055103302	0
1286	219	6	0.3129148781299591	0.2640095055103302	0
1287	219	7	0.3129148781299591	0.2640095055103302	0
1288	220	2	0.7860636115074158	0.8545299768447876	1
1289	220	3	0.7860636115074158	0.8545299768447876	1
1290	220	2	0.7860636115074158	0.8545299768447876	1
1291	220	3	0.7860636115074158	0.8545299768447876	1
1292	220	4	0.7860636115074158	0.8545299768447876	1
1293	221	0	0.3570252954959869	0.3794780671596527	0
1294	221	1	0.3570252954959869	0.3794780671596527	1
1295	221	2	0.3570252954959869	0.3794780671596527	1
1296	221	3	0.3570252954959869	0.3794780671596527	1
1297	221	4	0.3570252954959869	0.3794780671596527	1
1298	221	5	0.3570252954959869	0.3794780671596527	1
1299	221	6	0.3570252954959869	0.3794780671596527	0
1300	221	7	0.3570252954959869	0.3794780671596527	0
1301	222	0	0.6449205279350281	0.7575857043266296	1
1302	222	1	0.6449205279350281	0.7575857043266296	1
1303	222	2	0.6449205279350281	0.7575857043266296	1
1304	222	3	0.6449205279350281	0.7575857043266296	1
1305	222	4	0.6449205279350281	0.7575857043266296	1
1306	222	5	0.6449205279350281	0.7575857043266296	1
1307	223	0	0.6108137965202332	0.6634509563446045	0
1308	223	1	0.6108137965202332	0.6634509563446045	0
1309	223	2	0.6108137965202332	0.6634509563446045	0
1310	223	3	0.6108137965202332	0.6634509563446045	0
1311	223	4	0.6108137965202332	0.6634509563446045	0
1312	223	5	0.6108137965202332	0.6634509563446045	0
1313	223	6	0.6108137965202332	0.6634509563446045	0
1314	223	7	0.6108137965202332	0.6634509563446045	0
1315	224	0	0.8419647812843323	0.6646007895469666	1
1316	225	7	0.2523580193519592	0.1281214952468872	0
1317	225	8	0.2523580193519592	0.1281214952468872	0
1318	225	2	0.2523580193519592	0.1281214952468872	1
1319	225	3	0.2523580193519592	0.1281214952468872	1
1320	225	4	0.2523580193519592	0.1281214952468872	1
1321	225	5	0.2523580193519592	0.1281214952468872	1
1322	225	6	0.2523580193519592	0.1281214952468872	1
1323	225	7	0.2523580193519592	0.1281214952468872	0
1324	225	8	0.2523580193519592	0.1281214952468872	0
1325	225	9	0.2523580193519592	0.1281214952468872	0
1326	226	0	0.819591224193573	0.8117199540138245	1
1327	226	1	0.819591224193573	0.8117199540138245	1
1328	226	2	0.819591224193573	0.8117199540138245	1
1329	226	3	0.819591224193573	0.8117199540138245	0
1330	226	4	0.819591224193573	0.8117199540138245	0
1331	226	5	0.819591224193573	0.8117199540138245	0
1332	227	0	0.6320646405220032	0.312128484249115	0
1333	227	1	0.6320646405220032	0.312128484249115	0
1334	227	2	0.6320646405220032	0.312128484249115	0
1335	227	3	0.6320646405220032	0.312128484249115	0
1336	227	4	0.6320646405220032	0.312128484249115	0
1337	227	5	0.6320646405220032	0.312128484249115	0
1338	227	6	0.6320646405220032	0.312128484249115	0
1339	227	7	0.6320646405220032	0.312128484249115	0
1340	228	0	0.7004156708717346	0.6473861932754517	0
1341	228	1	0.7004156708717346	0.6473861932754517	0
1342	229	0	0.3706711232662201	0.8008368015289307	1
1343	229	1	0.3706711232662201	0.8008368015289307	1
1344	229	2	0.3706711232662201	0.8008368015289307	1
1345	229	3	0.3706711232662201	0.8008368015289307	1
1346	229	4	0.3706711232662201	0.8008368015289307	1
1347	229	5	0.3706711232662201	0.8008368015289307	0
1348	229	6	0.3706711232662201	0.8008368015289307	1
1349	229	7	0.3706711232662201	0.8008368015289307	1
1350	230	0	0.6331647634506226	0.4772453308105469	1
1351	230	1	0.6331647634506226	0.4772453308105469	1
1352	230	2	0.6331647634506226	0.4772453308105469	1
1353	230	3	0.6331647634506226	0.4772453308105469	0
1354	230	4	0.6331647634506226	0.4772453308105469	0
1355	230	5	0.6331647634506226	0.4772453308105469	0
1356	231	0	0.9426391720771792	0.9169006943702698	1
1357	231	1	0.9426391720771792	0.9169006943702698	1
1358	231	2	0.9426391720771792	0.9169006943702698	1
1359	231	3	0.9426391720771792	0.9169006943702698	1
1360	232	0	0.9582025408744812	0.957740306854248	1
1361	232	1	0.9582025408744812	0.957740306854248	1
1362	232	2	0.9582025408744812	0.957740306854248	1
1363	232	3	0.9582025408744812	0.957740306854248	1
1364	232	4	0.9582025408744812	0.957740306854248	1
1365	233	0	0.6670786142349243	0.4771930873394013	0
1366	234	0	0.5198816657066345	0.369158536195755	0
1367	234	1	0.5198816657066345	0.369158536195755	0
1368	234	2	0.5198816657066345	0.369158536195755	0
1369	234	3	0.5198816657066345	0.369158536195755	0
1370	234	4	0.5198816657066345	0.369158536195755	0
1371	234	5	0.5198816657066345	0.369158536195755	0
1372	234	6	0.5198816657066345	0.369158536195755	0
1373	234	7	0.5198816657066345	0.369158536195755	0
1374	235	0	0.7876603603363037	0.8304013609886169	0
1375	235	1	0.7876603603363037	0.8304013609886169	1
1376	235	2	0.7876603603363037	0.8304013609886169	1
1377	235	3	0.7876603603363037	0.8304013609886169	0
1378	235	4	0.7876603603363037	0.8304013609886169	0
1379	236	0	0.7189562916755676	0.5573999881744385	0
1380	236	1	0.7189562916755676	0.5573999881744385	0
1381	237	0	0.5376436114311218	0.6215584874153137	1
1382	237	1	0.5376436114311218	0.6215584874153137	1
1383	237	2	0.5376436114311218	0.6215584874153137	1
1384	237	3	0.5376436114311218	0.6215584874153137	0
1385	237	4	0.5376436114311218	0.6215584874153137	0
1386	238	0	0.2850138545036316	0.7903414368629456	0
1387	238	1	0.2850138545036316	0.7903414368629456	0
1388	238	2	0.2850138545036316	0.7903414368629456	0
1389	238	3	0.2850138545036316	0.7903414368629456	0
1390	238	4	0.2850138545036316	0.7903414368629456	0
1391	238	5	0.2850138545036316	0.7903414368629456	0
1392	238	6	0.2850138545036316	0.7903414368629456	0
1393	238	7	0.2850138545036316	0.7903414368629456	0
1394	239	0	0.7256845235824585	0.3836014270782471	1
1395	239	1	0.7256845235824585	0.3836014270782471	1
1396	240	0	0.4999743700027466	0.6112895607948303	0
1397	240	1	0.4999743700027466	0.6112895607948303	0
1398	240	2	0.4999743700027466	0.6112895607948303	0
1399	240	3	0.4999743700027466	0.6112895607948303	0
1400	240	4	0.4999743700027466	0.6112895607948303	0
1401	240	5	0.4999743700027466	0.6112895607948303	0
1402	240	6	0.4999743700027466	0.6112895607948303	0
1403	240	7	0.4999743700027466	0.6112895607948303	0
1404	241	0	0.362324446439743	0.3358061015605926	0
1405	241	1	0.362324446439743	0.3358061015605926	0
1406	241	2	0.362324446439743	0.3358061015605926	0
1407	241	3	0.362324446439743	0.3358061015605926	0
1408	241	4	0.362324446439743	0.3358061015605926	0
1409	241	5	0.362324446439743	0.3358061015605926	0
1410	241	6	0.362324446439743	0.3358061015605926	0
1411	241	7	0.362324446439743	0.3358061015605926	0
1412	242	0	0.5566430687904358	0.5204315185546875	0
1413	242	1	0.5566430687904358	0.5204315185546875	0
1414	242	2	0.5566430687904358	0.5204315185546875	0
1415	242	3	0.5566430687904358	0.5204315185546875	0
1416	242	4	0.5566430687904358	0.5204315185546875	0
1417	242	5	0.5566430687904358	0.5204315185546875	0
1418	242	6	0.5566430687904358	0.5204315185546875	0
1419	242	7	0.5566430687904358	0.5204315185546875	0
1420	243	0	0.6654046773910522	0.6320993304252625	1
1421	243	1	0.6654046773910522	0.6320993304252625	1
1422	243	2	0.6654046773910522	0.6320993304252625	1
1423	243	3	0.6654046773910522	0.6320993304252625	1
1424	243	4	0.6654046773910522	0.6320993304252625	1
1425	244	0	0.8762544393539429	0.8251515626907349	1
1426	244	1	0.8762544393539429	0.8251515626907349	1
1427	244	2	0.8762544393539429	0.8251515626907349	1
1428	244	3	0.8762544393539429	0.8251515626907349	1
1429	245	0	0.3456632196903229	0.253938615322113	0
1430	245	1	0.3456632196903229	0.253938615322113	0
1431	245	2	0.3456632196903229	0.253938615322113	0
1432	245	3	0.3456632196903229	0.253938615322113	0
1433	245	4	0.3456632196903229	0.253938615322113	0
1434	245	5	0.3456632196903229	0.253938615322113	0
1435	245	6	0.3456632196903229	0.253938615322113	0
1436	245	7	0.3456632196903229	0.253938615322113	0
1437	246	2	0.618698239326477	0.6051105260848999	1
1438	246	1	0.618698239326477	0.6051105260848999	1
1439	246	2	0.618698239326477	0.6051105260848999	1
1440	246	3	0.618698239326477	0.6051105260848999	1
1441	247	0	0.7576541900634766	0.6613309383392334	1
1442	247	1	0.7576541900634766	0.6613309383392334	1
1443	248	0	0.2481259703636169	0.2618791460990906	0
1444	248	1	0.2481259703636169	0.2618791460990906	0
1445	248	2	0.2481259703636169	0.2618791460990906	0
1446	248	3	0.2481259703636169	0.2618791460990906	0
1447	248	4	0.2481259703636169	0.2618791460990906	0
1448	248	5	0.2481259703636169	0.2618791460990906	0
1449	248	6	0.2481259703636169	0.2618791460990906	0
1450	248	7	0.2481259703636169	0.2618791460990906	0
1451	249	0	0.4014794528484345	0.5390165448188782	0
1452	249	1	0.4014794528484345	0.5390165448188782	0
1453	249	2	0.4014794528484345	0.5390165448188782	0
1454	249	3	0.4014794528484345	0.5390165448188782	0
1455	249	4	0.4014794528484345	0.5390165448188782	0
1456	249	5	0.4014794528484345	0.5390165448188782	0
1457	249	6	0.4014794528484345	0.5390165448188782	0
1458	250	0	0.7644926905632019	0.7635473608970642	1
1459	250	1	0.7644926905632019	0.7635473608970642	1
1460	250	2	0.7644926905632019	0.7635473608970642	1
1461	251	0	0.3053544461727142	0.3293789625167847	1
1462	251	1	0.3053544461727142	0.3293789625167847	1
1463	251	2	0.3053544461727142	0.3293789625167847	1
1464	251	3	0.3053544461727142	0.3293789625167847	1
1465	251	4	0.3053544461727142	0.3293789625167847	1
1466	251	5	0.3053544461727142	0.3293789625167847	1
1467	252	0	0.8343832492828369	0.808451235294342	0
1468	253	0	0.4750898778438568	0.6699641346931458	0
1469	253	1	0.4750898778438568	0.6699641346931458	0
1470	253	2	0.4750898778438568	0.6699641346931458	0
1471	253	3	0.4750898778438568	0.6699641346931458	0
1472	253	4	0.4750898778438568	0.6699641346931458	0
1473	253	5	0.4750898778438568	0.6699641346931458	0
1474	253	6	0.4750898778438568	0.6699641346931458	0
1475	253	7	0.4750898778438568	0.6699641346931458	0
1476	254	0	0.6002321243286133	0.5770936608314514	1
1477	254	1	0.6002321243286133	0.5770936608314514	1
1478	254	2	0.6002321243286133	0.5770936608314514	1
1479	254	3	0.6002321243286133	0.5770936608314514	1
1480	255	5	0.3421638906002045	0.3898138403892517	0
1481	255	6	0.3421638906002045	0.3898138403892517	0
1482	255	2	0.3421638906002045	0.3898138403892517	0
1483	255	3	0.3421638906002045	0.3898138403892517	0
1484	255	4	0.3421638906002045	0.3898138403892517	0
1485	255	5	0.3421638906002045	0.3898138403892517	0
1486	255	6	0.3421638906002045	0.3898138403892517	0
1487	255	7	0.3421638906002045	0.3898138403892517	0
1488	256	7	0.5252604484558105	0.7613481879234314	0
1489	256	8	0.5252604484558105	0.7613481879234314	0
1490	256	2	0.5252604484558105	0.7613481879234314	0
1491	256	3	0.5252604484558105	0.7613481879234314	0
1492	256	4	0.5252604484558105	0.7613481879234314	0
1493	256	5	0.5252604484558105	0.7613481879234314	1
1494	256	6	0.5252604484558105	0.7613481879234314	1
1495	256	7	0.5252604484558105	0.7613481879234314	0
1496	256	8	0.5252604484558105	0.7613481879234314	0
1497	256	9	0.5252604484558105	0.7613481879234314	0
1498	257	0	0.6284131407737732	0.4525689482688904	0
1499	257	1	0.6284131407737732	0.4525689482688904	0
1500	257	2	0.6284131407737732	0.4525689482688904	0
1501	257	3	0.6284131407737732	0.4525689482688904	0
1502	258	0	0.445195734500885	0.5004540681838989	0
1503	258	1	0.445195734500885	0.5004540681838989	0
1504	258	2	0.445195734500885	0.5004540681838989	0
1505	258	3	0.445195734500885	0.5004540681838989	0
1506	258	4	0.445195734500885	0.5004540681838989	0
1507	258	5	0.445195734500885	0.5004540681838989	0
1508	259	0	0.5545915961265564	0.8300217986106873	0
1509	259	1	0.5545915961265564	0.8300217986106873	0
1510	259	2	0.5545915961265564	0.8300217986106873	0
1511	259	3	0.5545915961265564	0.8300217986106873	0
1512	259	4	0.5545915961265564	0.8300217986106873	0
1513	259	5	0.5545915961265564	0.8300217986106873	0
1514	259	6	0.5545915961265564	0.8300217986106873	0
1515	260	0	0.9479010701179504	0.9750676155090332	0
1516	260	1	0.9479010701179504	0.9750676155090332	0
1517	261	0	0.8349847197532654	0.8561419248580933	1
1518	261	1	0.8349847197532654	0.8561419248580933	1
1519	261	2	0.8349847197532654	0.8561419248580933	1
1520	261	3	0.8349847197532654	0.8561419248580933	1
1521	261	4	0.8349847197532654	0.8561419248580933	1
1522	262	0	0.9399520754814148	0.7911651730537415	1
1523	262	1	0.9399520754814148	0.7911651730537415	1
1524	262	2	0.9399520754814148	0.7911651730537415	1
1525	262	3	0.9399520754814148	0.7911651730537415	1
1526	262	4	0.9399520754814148	0.7911651730537415	1
1527	262	5	0.9399520754814148	0.7911651730537415	1
1528	263	0	0.3313781321048737	0.2559843361377716	0
1529	263	1	0.3313781321048737	0.2559843361377716	0
1530	263	2	0.3313781321048737	0.2559843361377716	0
1531	263	3	0.3313781321048737	0.2559843361377716	0
1532	263	4	0.3313781321048737	0.2559843361377716	0
1533	263	5	0.3313781321048737	0.2559843361377716	0
1534	263	6	0.3313781321048737	0.2559843361377716	0
1535	263	7	0.3313781321048737	0.2559843361377716	0
1536	264	0	0.6189053654670715	0.7297648787498474	1
1537	264	1	0.6189053654670715	0.7297648787498474	1
1538	264	2	0.6189053654670715	0.7297648787498474	1
1539	265	0	0.4685408771038056	0.3706812560558319	0
1540	265	1	0.4685408771038056	0.3706812560558319	0
1541	265	2	0.4685408771038056	0.3706812560558319	0
1542	265	3	0.4685408771038056	0.3706812560558319	1
1543	265	4	0.4685408771038056	0.3706812560558319	1
1544	265	5	0.4685408771038056	0.3706812560558319	1
1545	265	6	0.4685408771038056	0.3706812560558319	0
1546	265	7	0.4685408771038056	0.3706812560558319	0
1547	266	0	0.698711097240448	0.6079656481742859	0
1548	266	1	0.698711097240448	0.6079656481742859	0
1549	266	2	0.698711097240448	0.6079656481742859	0
1550	266	3	0.698711097240448	0.6079656481742859	0
1551	266	4	0.698711097240448	0.6079656481742859	0
1552	266	5	0.698711097240448	0.6079656481742859	0
1553	267	0	0.259413331747055	0.1438673287630081	0
1554	267	1	0.259413331747055	0.1438673287630081	0
1555	267	2	0.259413331747055	0.1438673287630081	0
1556	267	3	0.259413331747055	0.1438673287630081	0
1557	267	4	0.259413331747055	0.1438673287630081	0
1558	267	5	0.259413331747055	0.1438673287630081	0
1559	267	6	0.259413331747055	0.1438673287630081	0
1560	267	7	0.259413331747055	0.1438673287630081	0
1561	268	0	0.7062163352966309	0.7683449387550354	0
1562	268	1	0.7062163352966309	0.7683449387550354	0
1563	268	2	0.7062163352966309	0.7683449387550354	0
1564	268	3	0.7062163352966309	0.7683449387550354	0
1565	268	4	0.7062163352966309	0.7683449387550354	0
1566	268	5	0.7062163352966309	0.7683449387550354	0
1567	269	0	0.3046209216117859	0.2703016996383667	0
1568	269	1	0.3046209216117859	0.2703016996383667	0
1569	269	2	0.3046209216117859	0.2703016996383667	0
1570	269	3	0.3046209216117859	0.2703016996383667	0
1571	269	4	0.3046209216117859	0.2703016996383667	0
1572	269	5	0.3046209216117859	0.2703016996383667	0
1573	269	6	0.3046209216117859	0.2703016996383667	0
1574	269	7	0.3046209216117859	0.2703016996383667	0
1575	270	0	0.405350387096405	0.4056143164634705	0
1576	270	1	0.405350387096405	0.4056143164634705	1
1577	270	2	0.405350387096405	0.4056143164634705	1
1578	270	3	0.405350387096405	0.4056143164634705	0
1579	270	4	0.405350387096405	0.4056143164634705	0
1580	270	5	0.405350387096405	0.4056143164634705	0
1581	271	0	0.5596513748168945	0.4331942796707153	0
1582	271	1	0.5596513748168945	0.4331942796707153	0
1583	271	2	0.5596513748168945	0.4331942796707153	0
1584	271	3	0.5596513748168945	0.4331942796707153	0
1585	271	4	0.5596513748168945	0.4331942796707153	0
1586	271	5	0.5596513748168945	0.4331942796707153	0
1587	271	6	0.5596513748168945	0.4331942796707153	0
1588	271	7	0.5596513748168945	0.4331942796707153	0
1589	272	0	0.6894853115081787	0.7858251333236694	1
1590	272	1	0.6894853115081787	0.7858251333236694	1
1591	272	2	0.6894853115081787	0.7858251333236694	1
1592	273	0	0.9475664496421814	0.7972136139869691	0
1593	273	1	0.9475664496421814	0.7972136139869691	0
1594	273	2	0.9475664496421814	0.7972136139869691	1
1595	273	3	0.9475664496421814	0.7972136139869691	1
1596	273	4	0.9475664496421814	0.7972136139869691	1
1597	273	5	0.9475664496421814	0.7972136139869691	1
1598	273	6	0.9475664496421814	0.7972136139869691	0
1599	273	7	0.9475664496421814	0.7972136139869691	0
1600	274	0	0.4697331488132477	0.8563205599784851	1
1601	274	1	0.4697331488132477	0.8563205599784851	1
1602	274	2	0.4697331488132477	0.8563205599784851	1
1603	274	3	0.4697331488132477	0.8563205599784851	1
1604	274	4	0.4697331488132477	0.8563205599784851	1
1605	274	5	0.4697331488132477	0.8563205599784851	0
1606	274	6	0.4697331488132477	0.8563205599784851	1
1607	275	0	0.5491266846656799	0.4713587164878845	1
1608	275	1	0.5491266846656799	0.4713587164878845	1
1609	275	2	0.5491266846656799	0.4713587164878845	1
1610	275	3	0.5491266846656799	0.4713587164878845	1
1611	276	0	0.7905476689338684	0.6297622323036194	0
1612	276	1	0.7905476689338684	0.6297622323036194	0
1613	276	2	0.7905476689338684	0.6297622323036194	0
1614	276	3	0.7905476689338684	0.6297622323036194	1
1615	276	4	0.7905476689338684	0.6297622323036194	1
1616	276	5	0.7905476689338684	0.6297622323036194	0
1617	276	6	0.7905476689338684	0.6297622323036194	0
1618	276	7	0.7905476689338684	0.6297622323036194	0
1619	277	0	0.7194989323616028	0.6281790733337402	0
1620	277	1	0.7194989323616028	0.6281790733337402	0
1621	278	2	0.6923812031745911	0.7675977945327759	0
1622	278	3	0.6923812031745911	0.7675977945327759	0
1623	278	2	0.6923812031745911	0.7675977945327759	0
1624	278	3	0.6923812031745911	0.7675977945327759	0
1625	279	0	0.6619758009910583	0.7860187292098999	0
1626	279	1	0.6619758009910583	0.7860187292098999	1
1627	279	2	0.6619758009910583	0.7860187292098999	1
1628	279	3	0.6619758009910583	0.7860187292098999	1
1629	279	4	0.6619758009910583	0.7860187292098999	1
1630	279	5	0.6619758009910583	0.7860187292098999	1
1631	279	6	0.6619758009910583	0.7860187292098999	0
1632	279	7	0.6619758009910583	0.7860187292098999	0
1633	280	5	0.6473391056060791	0.6952971816062927	0
1634	280	1	0.6473391056060791	0.6952971816062927	0
1635	280	2	0.6473391056060791	0.6952971816062927	0
1636	280	3	0.6473391056060791	0.6952971816062927	0
1637	280	4	0.6473391056060791	0.6952971816062927	0
1638	280	5	0.6473391056060791	0.6952971816062927	0
1639	280	6	0.6473391056060791	0.6952971816062927	0
1640	281	0	0.7878432869911194	0.8265050649642944	0
1641	281	1	0.7878432869911194	0.8265050649642944	0
1642	281	2	0.7878432869911194	0.8265050649642944	0
1643	281	3	0.7878432869911194	0.8265050649642944	0
1644	281	4	0.7878432869911194	0.8265050649642944	0
1645	281	5	0.7878432869911194	0.8265050649642944	0
1646	281	6	0.7878432869911194	0.8265050649642944	0
1647	282	0	0.7020532488822937	0.8185407519340515	0
1648	282	1	0.7020532488822937	0.8185407519340515	0
1649	282	2	0.7020532488822937	0.8185407519340515	0
1650	282	3	0.7020532488822937	0.8185407519340515	0
1651	283	0	0.7704612612724304	0.7958888411521912	1
1652	283	1	0.7704612612724304	0.7958888411521912	1
1653	283	2	0.7704612612724304	0.7958888411521912	1
1654	283	3	0.7704612612724304	0.7958888411521912	1
1655	283	4	0.7704612612724304	0.7958888411521912	1
1656	283	5	0.7704612612724304	0.7958888411521912	1
1657	284	0	0.8842867612838745	0.9408972263336182	1
1658	284	1	0.8842867612838745	0.9408972263336182	1
1659	284	2	0.8842867612838745	0.9408972263336182	1
1660	284	3	0.8842867612838745	0.9408972263336182	1
1661	284	4	0.8842867612838745	0.9408972263336182	1
1662	285	0	0.7095068097114563	0.7433602809906006	1
1663	285	1	0.7095068097114563	0.7433602809906006	1
1664	285	2	0.7095068097114563	0.7433602809906006	1
1665	285	3	0.7095068097114563	0.7433602809906006	1
1666	285	4	0.7095068097114563	0.7433602809906006	1
1667	285	5	0.7095068097114563	0.7433602809906006	1
1668	286	0	0.8322880268096924	0.8109251856803894	0
1669	286	1	0.8322880268096924	0.8109251856803894	1
1670	286	2	0.8322880268096924	0.8109251856803894	1
1671	286	3	0.8322880268096924	0.8109251856803894	1
1672	286	4	0.8322880268096924	0.8109251856803894	1
1673	286	5	0.8322880268096924	0.8109251856803894	1
1674	286	6	0.8322880268096924	0.8109251856803894	0
1675	286	7	0.8322880268096924	0.8109251856803894	0
1676	287	0	0.940677285194397	0.9827162027359008	1
1677	287	1	0.940677285194397	0.9827162027359008	1
1678	287	2	0.940677285194397	0.9827162027359008	1
1679	288	0	0.7074988484382629	0.8859112858772278	0
1680	288	1	0.7074988484382629	0.8859112858772278	0
1681	288	2	0.7074988484382629	0.8859112858772278	0
1682	288	3	0.7074988484382629	0.8859112858772278	0
1683	288	4	0.7074988484382629	0.8859112858772278	0
1684	288	5	0.7074988484382629	0.8859112858772278	0
1685	288	6	0.7074988484382629	0.8859112858772278	0
1686	288	7	0.7074988484382629	0.8859112858772278	0
1687	289	0	0.4186985194683075	0.4332177340984345	0
1688	289	1	0.4186985194683075	0.4332177340984345	0
1689	289	2	0.4186985194683075	0.4332177340984345	0
1690	289	3	0.4186985194683075	0.4332177340984345	0
1691	289	4	0.4186985194683075	0.4332177340984345	0
1692	289	5	0.4186985194683075	0.4332177340984345	0
1693	290	0	0.3510648906230926	0.299050360918045	0
1694	290	1	0.3510648906230926	0.299050360918045	0
1695	290	2	0.3510648906230926	0.299050360918045	0
1696	290	3	0.3510648906230926	0.299050360918045	0
1697	290	4	0.3510648906230926	0.299050360918045	0
1698	290	5	0.3510648906230926	0.299050360918045	0
1699	290	6	0.3510648906230926	0.299050360918045	0
1700	290	7	0.3510648906230926	0.299050360918045	0
1701	291	0	0.8390628695487976	0.815089225769043	1
1702	292	0	0.6052607893943787	0.459309995174408	0
1703	292	1	0.6052607893943787	0.459309995174408	0
1704	292	2	0.6052607893943787	0.459309995174408	0
1705	292	3	0.6052607893943787	0.459309995174408	0
1706	293	0	0.2951482832431793	0.3513333201408386	0
1707	293	1	0.2951482832431793	0.3513333201408386	0
1708	293	2	0.2951482832431793	0.3513333201408386	0
1709	293	3	0.2951482832431793	0.3513333201408386	0
1710	293	4	0.2951482832431793	0.3513333201408386	0
1711	293	5	0.2951482832431793	0.3513333201408386	0
1712	293	6	0.2951482832431793	0.3513333201408386	0
1713	293	7	0.2951482832431793	0.3513333201408386	0
1714	294	0	0.9231394529342652	0.843138575553894	1
1715	294	1	0.9231394529342652	0.843138575553894	1
1716	294	2	0.9231394529342652	0.843138575553894	1
1717	294	3	0.9231394529342652	0.843138575553894	1
1718	294	4	0.9231394529342652	0.843138575553894	1
1719	295	0	0.6643019318580627	0.8646008968353271	0
1720	295	1	0.6643019318580627	0.8646008968353271	1
1721	295	2	0.6643019318580627	0.8646008968353271	1
1722	295	3	0.6643019318580627	0.8646008968353271	1
1723	295	4	0.6643019318580627	0.8646008968353271	1
1724	295	5	0.6643019318580627	0.8646008968353271	0
1725	295	6	0.6643019318580627	0.8646008968353271	0
1726	296	0	0.8987491130828857	0.91226989030838	1
1727	296	1	0.8987491130828857	0.91226989030838	1
1728	297	3	0.6379520893096924	0.8385547995567322	1
1729	297	1	0.6379520893096924	0.8385547995567322	1
1730	297	2	0.6379520893096924	0.8385547995567322	1
1731	297	3	0.6379520893096924	0.8385547995567322	1
1732	297	4	0.6379520893096924	0.8385547995567322	1
1733	297	5	0.6379520893096924	0.8385547995567322	1
1734	298	0	0.6743847131729126	0.7798424959182739	0
1735	298	1	0.6743847131729126	0.7798424959182739	0
1736	298	2	0.6743847131729126	0.7798424959182739	0
1737	298	3	0.6743847131729126	0.7798424959182739	1
1738	298	4	0.6743847131729126	0.7798424959182739	0
1739	298	5	0.6743847131729126	0.7798424959182739	0
1740	299	0	0.2930440604686737	0.1509584784507751	0
1741	299	1	0.2930440604686737	0.1509584784507751	0
1742	299	2	0.2930440604686737	0.1509584784507751	0
1743	299	3	0.2930440604686737	0.1509584784507751	0
1744	299	4	0.2930440604686737	0.1509584784507751	0
1745	299	5	0.2930440604686737	0.1509584784507751	0
1746	299	6	0.2930440604686737	0.1509584784507751	0
1747	299	7	0.2930440604686737	0.1509584784507751	0
1748	300	0	0.5221842527389526	0.4755193293094635	0
1749	301	0	0.48307204246521	0.5386362671852112	0
1750	301	1	0.48307204246521	0.5386362671852112	0
1751	301	2	0.48307204246521	0.5386362671852112	0
1752	301	3	0.48307204246521	0.5386362671852112	0
1753	301	4	0.48307204246521	0.5386362671852112	0
1754	301	5	0.48307204246521	0.5386362671852112	0
1755	301	6	0.48307204246521	0.5386362671852112	0
1756	301	7	0.48307204246521	0.5386362671852112	0
1757	302	0	0.6663860082626343	0.7832968831062317	0
1758	302	1	0.6663860082626343	0.7832968831062317	0
1759	302	2	0.6663860082626343	0.7832968831062317	0
1760	302	3	0.6663860082626343	0.7832968831062317	1
1761	302	4	0.6663860082626343	0.7832968831062317	0
1762	302	5	0.6663860082626343	0.7832968831062317	0
1763	303	0	0.9113097190856934	0.959331750869751	1
1764	303	1	0.9113097190856934	0.959331750869751	1
1765	303	2	0.9113097190856934	0.959331750869751	1
1766	304	0	0.7622817754745483	0.8269609212875366	1
1767	304	1	0.7622817754745483	0.8269609212875366	1
1768	304	2	0.7622817754745483	0.8269609212875366	1
1769	304	3	0.7622817754745483	0.8269609212875366	1
1770	304	4	0.7622817754745483	0.8269609212875366	1
1771	304	5	0.7622817754745483	0.8269609212875366	1
1772	305	0	0.4975164532661438	0.4598620235919952	1
1773	306	0	0.646304190158844	0.6032521724700928	0
1774	307	2	0.6322951316833496	0.6467869281768799	0
1775	307	3	0.6322951316833496	0.6467869281768799	0
1776	307	2	0.6322951316833496	0.6467869281768799	0
1777	307	3	0.6322951316833496	0.6467869281768799	0
1778	308	0	0.9059862494468688	0.8542575836181641	1
1779	308	1	0.9059862494468688	0.8542575836181641	1
1780	308	2	0.9059862494468688	0.8542575836181641	1
1781	308	3	0.9059862494468688	0.8542575836181641	1
1782	308	4	0.9059862494468688	0.8542575836181641	1
1783	308	5	0.9059862494468688	0.8542575836181641	1
1784	309	0	0.4377348124980927	0.3470021188259125	0
1785	309	1	0.4377348124980927	0.3470021188259125	0
1786	309	2	0.4377348124980927	0.3470021188259125	0
1787	309	3	0.4377348124980927	0.3470021188259125	0
1788	309	4	0.4377348124980927	0.3470021188259125	0
1789	309	5	0.4377348124980927	0.3470021188259125	0
1790	309	6	0.4377348124980927	0.3470021188259125	0
1791	309	7	0.4377348124980927	0.3470021188259125	0
1792	310	5	0.7554078102111816	0.488400012254715	0
1793	310	6	0.7554078102111816	0.488400012254715	0
1794	310	2	0.7554078102111816	0.488400012254715	0
1795	310	3	0.7554078102111816	0.488400012254715	1
1796	310	4	0.7554078102111816	0.488400012254715	1
1797	310	5	0.7554078102111816	0.488400012254715	0
1798	310	6	0.7554078102111816	0.488400012254715	0
1799	310	7	0.7554078102111816	0.488400012254715	0
1800	311	0	0.7961463332176208	0.6351568698883057	0
1801	311	1	0.7961463332176208	0.6351568698883057	0
1802	311	2	0.7961463332176208	0.6351568698883057	0
1803	311	3	0.7961463332176208	0.6351568698883057	1
1804	311	4	0.7961463332176208	0.6351568698883057	1
1805	311	5	0.7961463332176208	0.6351568698883057	0
1806	311	6	0.7961463332176208	0.6351568698883057	0
1807	312	0	0.8599686622619629	0.7852973937988281	1
1808	312	1	0.8599686622619629	0.7852973937988281	1
1809	312	2	0.8599686622619629	0.7852973937988281	1
1810	312	3	0.8599686622619629	0.7852973937988281	1
1811	312	4	0.8599686622619629	0.7852973937988281	1
1812	313	0	0.5035821795463562	0.4816678464412689	1
1813	314	0	0.6044237017631531	0.6421739459037781	0
1814	314	1	0.6044237017631531	0.6421739459037781	0
1815	314	2	0.6044237017631531	0.6421739459037781	0
1816	314	3	0.6044237017631531	0.6421739459037781	0
1817	314	4	0.6044237017631531	0.6421739459037781	0
1818	315	0	0.8330510258674622	0.8398045897483826	0
1819	315	1	0.8330510258674622	0.8398045897483826	0
1820	315	2	0.8330510258674622	0.8398045897483826	1
1821	315	3	0.8330510258674622	0.8398045897483826	1
1822	315	4	0.8330510258674622	0.8398045897483826	0
1823	315	5	0.8330510258674622	0.8398045897483826	0
1824	315	6	0.8330510258674622	0.8398045897483826	0
1825	316	0	0.6356315612792969	0.5624300837516785	0
1826	316	1	0.6356315612792969	0.5624300837516785	0
1827	316	2	0.6356315612792969	0.5624300837516785	0
1828	316	3	0.6356315612792969	0.5624300837516785	0
1829	316	4	0.6356315612792969	0.5624300837516785	0
1830	316	5	0.6356315612792969	0.5624300837516785	0
1831	316	6	0.6356315612792969	0.5624300837516785	0
1832	316	7	0.6356315612792969	0.5624300837516785	0
1833	317	0	0.7163937091827393	0.7172982096672058	1
1834	317	1	0.7163937091827393	0.7172982096672058	1
1835	317	2	0.7163937091827393	0.7172982096672058	1
1836	317	3	0.7163937091827393	0.7172982096672058	1
1837	317	4	0.7163937091827393	0.7172982096672058	1
1838	317	5	0.7163937091827393	0.7172982096672058	1
1839	318	0	0.2680788636207581	0.1310044229030609	0
1840	318	1	0.2680788636207581	0.1310044229030609	0
1841	318	2	0.2680788636207581	0.1310044229030609	1
1842	318	3	0.2680788636207581	0.1310044229030609	1
1843	318	4	0.2680788636207581	0.1310044229030609	1
1844	318	5	0.2680788636207581	0.1310044229030609	1
1845	318	6	0.2680788636207581	0.1310044229030609	0
1846	318	7	0.2680788636207581	0.1310044229030609	0
1847	319	0	0.6211081147193909	0.6355766654014587	1
1848	319	1	0.6211081147193909	0.6355766654014587	1
1849	319	2	0.6211081147193909	0.6355766654014587	1
1850	319	3	0.6211081147193909	0.6355766654014587	1
1851	319	4	0.6211081147193909	0.6355766654014587	1
1852	319	5	0.6211081147193909	0.6355766654014587	1
1853	320	0	0.5243484377861023	0.4432662427425385	0
1854	321	5	0.5946608781814575	0.5263206958770752	0
1855	321	6	0.5946608781814575	0.5263206958770752	0
1856	321	2	0.5946608781814575	0.5263206958770752	0
1857	321	3	0.5946608781814575	0.5263206958770752	0
1858	321	4	0.5946608781814575	0.5263206958770752	0
1859	321	5	0.5946608781814575	0.5263206958770752	0
1860	321	6	0.5946608781814575	0.5263206958770752	0
1861	321	7	0.5946608781814575	0.5263206958770752	0
1862	322	0	0.5665618777275085	0.3380274474620819	0
1863	322	1	0.5665618777275085	0.3380274474620819	0
1864	322	2	0.5665618777275085	0.3380274474620819	0
1865	322	3	0.5665618777275085	0.3380274474620819	0
1866	322	4	0.5665618777275085	0.3380274474620819	0
1867	322	5	0.5665618777275085	0.3380274474620819	0
1868	322	6	0.5665618777275085	0.3380274474620819	0
1869	322	7	0.5665618777275085	0.3380274474620819	0
1870	323	0	0.3636648952960968	0.4306817948818207	0
1871	323	1	0.3636648952960968	0.4306817948818207	0
1872	323	2	0.3636648952960968	0.4306817948818207	0
1873	323	3	0.3636648952960968	0.4306817948818207	0
1874	323	4	0.3636648952960968	0.4306817948818207	0
1875	323	5	0.3636648952960968	0.4306817948818207	0
1876	323	6	0.3636648952960968	0.4306817948818207	0
1877	323	7	0.3636648952960968	0.4306817948818207	0
1878	324	0	0.7342304587364197	0.7732786536216736	1
1879	324	1	0.7342304587364197	0.7732786536216736	1
1880	324	2	0.7342304587364197	0.7732786536216736	1
1881	324	3	0.7342304587364197	0.7732786536216736	1
1882	324	4	0.7342304587364197	0.7732786536216736	1
1883	324	5	0.7342304587364197	0.7732786536216736	1
1884	325	0	0.8749995231628418	0.9062187671661376	0
1885	325	1	0.8749995231628418	0.9062187671661376	1
1886	325	2	0.8749995231628418	0.9062187671661376	1
1887	325	3	0.8749995231628418	0.9062187671661376	1
1888	325	4	0.8749995231628418	0.9062187671661376	1
1889	325	5	0.8749995231628418	0.9062187671661376	0
1890	325	6	0.8749995231628418	0.9062187671661376	0
1891	326	3	0.6760686039924622	0.3521678745746612	0
1892	326	4	0.6760686039924622	0.3521678745746612	0
1893	326	2	0.6760686039924622	0.3521678745746612	0
1894	326	3	0.6760686039924622	0.3521678745746612	0
1895	326	4	0.6760686039924622	0.3521678745746612	0
1896	326	5	0.6760686039924622	0.3521678745746612	0
1897	327	0	0.8066986203193665	0.8070040941238403	1
1898	327	1	0.8066986203193665	0.8070040941238403	1
1899	327	2	0.8066986203193665	0.8070040941238403	1
1900	327	3	0.8066986203193665	0.8070040941238403	1
1901	327	4	0.8066986203193665	0.8070040941238403	1
1902	327	5	0.8066986203193665	0.8070040941238403	1
1903	327	6	0.8066986203193665	0.8070040941238403	1
1904	328	0	0.9017268419265748	0.910299837589264	1
1905	328	1	0.9017268419265748	0.910299837589264	1
1906	328	2	0.9017268419265748	0.910299837589264	1
1907	328	3	0.9017268419265748	0.910299837589264	1
1908	328	4	0.9017268419265748	0.910299837589264	1
1909	328	5	0.9017268419265748	0.910299837589264	1
1910	328	6	0.9017268419265748	0.910299837589264	1
1911	329	0	0.2618941068649292	0.2137160003185272	0
1912	329	1	0.2618941068649292	0.2137160003185272	0
1913	329	2	0.2618941068649292	0.2137160003185272	0
1914	329	3	0.2618941068649292	0.2137160003185272	0
1915	329	4	0.2618941068649292	0.2137160003185272	0
1916	329	5	0.2618941068649292	0.2137160003185272	0
1917	329	6	0.2618941068649292	0.2137160003185272	0
1918	330	0	0.5546949505805969	0.6061162948608398	0
1919	330	1	0.5546949505805969	0.6061162948608398	0
1920	330	2	0.5546949505805969	0.6061162948608398	0
1921	330	3	0.5546949505805969	0.6061162948608398	1
1922	330	4	0.5546949505805969	0.6061162948608398	1
1923	330	5	0.5546949505805969	0.6061162948608398	1
1924	330	6	0.5546949505805969	0.6061162948608398	0
1925	330	7	0.5546949505805969	0.6061162948608398	0
1926	331	0	0.2733703851699829	0.2042178958654404	0
1927	331	1	0.2733703851699829	0.2042178958654404	0
1928	331	2	0.2733703851699829	0.2042178958654404	0
1929	331	3	0.2733703851699829	0.2042178958654404	0
1930	331	4	0.2733703851699829	0.2042178958654404	0
1931	331	5	0.2733703851699829	0.2042178958654404	0
1932	331	6	0.2733703851699829	0.2042178958654404	0
1933	331	7	0.2733703851699829	0.2042178958654404	0
1934	332	0	0.6600014567375183	0.9271912574768066	1
1935	332	1	0.6600014567375183	0.9271912574768066	1
1936	332	2	0.6600014567375183	0.9271912574768066	1
1937	332	3	0.6600014567375183	0.9271912574768066	1
1938	332	4	0.6600014567375183	0.9271912574768066	1
1939	332	5	0.6600014567375183	0.9271912574768066	1
1940	332	6	0.6600014567375183	0.9271912574768066	0
1941	332	7	0.6600014567375183	0.9271912574768066	0
1942	333	0	0.5587704181671143	0.3311930000782013	0
1943	333	1	0.5587704181671143	0.3311930000782013	0
1944	333	2	0.5587704181671143	0.3311930000782013	0
1945	333	3	0.5587704181671143	0.3311930000782013	0
1946	333	4	0.5587704181671143	0.3311930000782013	0
1947	333	5	0.5587704181671143	0.3311930000782013	0
1948	333	6	0.5587704181671143	0.3311930000782013	0
1949	333	7	0.5587704181671143	0.3311930000782013	0
1950	334	0	0.6553102135658264	0.5719951987266539	0
1951	334	1	0.6553102135658264	0.5719951987266539	0
1952	334	2	0.6553102135658264	0.5719951987266539	0
1953	334	3	0.6553102135658264	0.5719951987266539	0
1954	334	4	0.6553102135658264	0.5719951987266539	0
1955	335	0	0.4151908755302429	0.3798724114894867	0
1956	335	1	0.4151908755302429	0.3798724114894867	0
1957	335	2	0.4151908755302429	0.3798724114894867	0
1958	335	3	0.4151908755302429	0.3798724114894867	1
1959	335	4	0.4151908755302429	0.3798724114894867	1
1960	335	5	0.4151908755302429	0.3798724114894867	0
1961	335	6	0.4151908755302429	0.3798724114894867	0
1962	335	7	0.4151908755302429	0.3798724114894867	0
1963	336	0	0.7926676869392395	0.806849479675293	0
1964	336	1	0.7926676869392395	0.806849479675293	0
1965	336	2	0.7926676869392395	0.806849479675293	0
1966	337	0	0.570216953754425	0.6855193972587585	1
1967	337	1	0.570216953754425	0.6855193972587585	1
1968	337	2	0.570216953754425	0.6855193972587585	1
1969	337	3	0.570216953754425	0.6855193972587585	1
1970	337	4	0.570216953754425	0.6855193972587585	1
1971	337	5	0.570216953754425	0.6855193972587585	1
1972	338	0	0.6842780709266663	0.6735365986824036	1
1973	338	1	0.6842780709266663	0.6735365986824036	1
1974	339	0	0.9649736881256104	0.9904705286026	1
1975	339	1	0.9649736881256104	0.9904705286026	1
1976	340	0	0.8708941340446472	0.8768993616104126	1
1977	340	1	0.8708941340446472	0.8768993616104126	1
1978	340	2	0.8708941340446472	0.8768993616104126	0
1979	340	3	0.8708941340446472	0.8768993616104126	1
1980	341	0	0.2958739101886749	0.3175714910030365	0
1981	341	1	0.2958739101886749	0.3175714910030365	0
1982	341	2	0.2958739101886749	0.3175714910030365	1
1983	341	3	0.2958739101886749	0.3175714910030365	1
1984	341	4	0.2958739101886749	0.3175714910030365	1
1985	341	5	0.2958739101886749	0.3175714910030365	1
1986	341	6	0.2958739101886749	0.3175714910030365	0
1987	341	7	0.2958739101886749	0.3175714910030365	0
1988	342	6	0.3945829570293426	0.6477091312408447	0
1989	342	7	0.3945829570293426	0.6477091312408447	0
1990	342	2	0.3945829570293426	0.6477091312408447	0
1991	342	3	0.3945829570293426	0.6477091312408447	0
1992	342	4	0.3945829570293426	0.6477091312408447	0
1993	342	5	0.3945829570293426	0.6477091312408447	0
1994	342	6	0.3945829570293426	0.6477091312408447	0
1995	342	7	0.3945829570293426	0.6477091312408447	0
1996	342	8	0.3945829570293426	0.6477091312408447	0
1997	343	0	0.9625195264816284	0.9687410593032836	1
1998	343	1	0.9625195264816284	0.9687410593032836	1
[truncated: 1,721 more rows]
