# Supplementary material for: Deep learning predicts all-cause mortality from longitudinal total-body DXA imaging
Source: Commun Med (Lond). 2022 Aug 16;2:102. doi: 10.1038/s43856-022-00166-9 (PMC9381587; doi:10.1038/s43856-022-00166-9)
Supplement: Supplementary file 4 — Supplementary Data 3 [file 43856_2022_166_MOESM4_ESM.csv]

	patient_id	number_available_scans	combined_modality_prediciton	sequence_combined_modality_prediciton	ground_truth_label_(0:survived_1:died)
0	0	5	0.3486436307430267	0.3742808997631073	1
1	1	8	0.8035654425621033	0.8050206303596497	1
2	2	5	0.4805935323238373	0.7141680121421814	0
3	3	7	0.3626439869403839	0.490984171628952	1
4	4	8	0.4009824693202973	0.280201643705368	1
5	5	6	0.6128703355789185	0.6356562376022339	1
6	6	5	0.8076691031455994	0.9183617234230042	0
7	7	6	0.7882921695709229	0.9308663010597228	1
8	9	6	0.8125718235969543	0.9302012324333192	1
9	10	4	0.8024635910987854	0.930674135684967	1
10	11	8	0.6195537447929382	0.7127287983894348	1
11	12	6	0.4100033640861511	0.3902970552444458	1
12	13	5	0.2646916210651397	0.4365977644920349	1
13	14	8	0.3554107546806335	0.4811984896659851	1
14	15	5	0.6375414729118347	0.8328195214271545	1
15	16	8	0.301861971616745	0.1898241192102432	0
16	17	5	0.862160325050354	0.9780226945877076	1
17	18	4	0.4496041536331177	0.4893144965171814	1
18	19	6	0.4264970421791077	0.440562516450882	1
19	20	8	0.4710774421691895	0.4740408062934876	0
20	21	5	0.8890886306762695	0.9059098958969116	1
21	22	7	0.5390020608901978	0.6247431635856628	1
22	23	7	0.7840933203697205	0.8200904726982117	0
23	24	1	0.3191370368003845	0.4457993507385254	1
24	25	4	0.3865850567817688	0.6438242197036743	1
25	26	1	0.4557661414146423	0.6369706392288208	0
26	27	3	0.3881753087043762	0.7546456456184387	1
27	28	4			1
28	30	8	0.698931097984314	0.7938345074653625	1
29	31	8	0.5836048722267151	0.5923840999603271	1
30	32	5	0.6986269354820251	0.8516783118247986	1
31	33	8	0.467986524105072	0.4149896800518036	0
32	34	8	0.3820878267288208	0.310794472694397	1
33	35	6	0.4116637110710144	0.6774668097496033	0
34	36	6	0.3155600428581238	0.2589439749717712	0
35	37	4	0.4525336027145386	0.7190294861793518	0
36	38	6	0.4559772610664368	0.7361904978752136	1
37	39	3	0.4809103608131409	0.7001386880874634	0
38	40	6	0.507335364818573	0.7476008534431458	1
39	41	3	0.4000315964221953	0.5165694952011108	1
40	42	8	0.3015547394752502	0.4582301080226898	0
41	43	3	0.4426060020923615	0.7146178483963013	1
42	44	1	0.4765742719173432	0.7096955180168152	1
43	45	2	0.3898089826107025	0.4645465612411499	1
44	46	4	0.464285135269165	0.4166408181190491	1
45	47	8	0.852283239364624	0.9655417203903198	0
46	48	8	0.775002121925354	0.7004904747009277	1
47	49	3	0.9384781122207642	0.9675082564353944	1
48	50	2	0.9488009214401244	0.9761190414428712	1
49	51	5	0.7782866954803467	0.5472375750541687	1
50	52	1	0.2805666923522949	0.5888322591781616	0
51	53	6	0.6391268968582153	0.5829592943191528	1
52	54	8	0.5874854326248169	0.7567672729492188	0
53	55	5	0.5007740259170532	0.4277637600898743	1
54	56	4	0.5893317461013794	0.8866425156593323	0
55	57	8	0.4315465390682221	0.3848999440670013	0
56	58	6	0.6070644855499268	0.6548746228218079	0
57	60	7	0.3422197997570038	0.437776118516922	0
58	61	7	0.705479085445404	0.6230064034461975	1
59	62	8	0.6448200345039368	0.680804431438446	1
60	63	7	0.4320912659168243	0.2893798649311065	0
61	64	4	0.4033361971378326	0.6855294108390808	0
62	65	6	0.7448541522026062	0.7597287893295288	0
63	66	6	0.6983789801597595	0.8284568786621094	1
64	67	8	0.3509235382080078	0.2133818715810776	1
65	68	8	0.3809266984462738	0.2104182243347168	0
66	69	7	0.9376016855239868	0.8766016364097595	1
67	70	8	0.2443584352731705	0.7085362672805786	1
68	71	8	0.4223592877388001	0.3553110957145691	0
69	72	6	0.352750301361084	0.3613235652446747	0
70	73	7	0.388861745595932	0.3230839967727661	1
71	74	6	0.3255749940872192	0.2138414829969406	0
72	75	4	0.8688239455223083	0.9530754685401917	1
73	76	8	0.6870155334472656	0.6316101551055908	1
74	77	6	0.3740392327308655	0.7344041466712952	1
75	78	3	0.4381917417049408	0.7690092921257019	0
76	79	3	0.565289318561554	0.5223343372344971	1
77	80	4	0.8941574692726135	0.897994339466095	1
78	81	7	0.7352043390274048	0.793522298336029	1
79	82	5	0.3648374378681183	0.7422696352005005	1
80	83	8	0.7996982932090759	0.8054031729698181	1
81	84	6	0.7768810987472534	0.9167606234550476	1
82	85	6	0.4975476264953613	0.3601806163787842	0
83	86	4	0.7706913948059082	0.7629343271255493	1
84	87	6	0.5624074339866638	0.7378692030906677	1
85	88	5	0.5032561421394348	0.7470974922180176	1
86	89	5	0.5758970975875854	0.8016637563705444	1
87	90	5	0.8551781177520752	0.8113282918930054	1
88	91	7	0.9694473147392272	0.93278831243515	1
89	92	8	0.2527875900268555	0.2231166064739227	0
90	93	8	0.6974943280220032	0.7268930673599243	1
91	94	6	0.6632648706436157	0.8320051431655884	1
92	95	7	0.7357094883918762	0.8361867666244507	1
93	96	6	0.5240013003349304	0.5110605955123901	1
94	97	8	0.6882369518280029	0.8389710187911987	0
95	98	6	0.6033326387405396	0.751383364200592	1
96	99	8	0.5773582458496094	0.7573922872543335	1
97	100	8	0.4705336093902588	0.2755908071994781	0
98	101	2	0.6041683554649353	0.6406407952308655	1
99	102	6	0.6020222306251526	0.8328202962875366	1
100	103	8	0.7167847752571106	0.6709451079368591	1
101	104	6	0.5519827008247375	0.8054202198982239	0
102	105	7	0.3386405110359192	0.5218102335929871	0
103	106	2	0.820790708065033	0.7187769412994385	1
104	107	8	0.4146695435047149	0.3303050696849823	1
105	108	5	0.2579188346862793	0.5360705852508545	1
106	109	5	0.8097482323646545	0.8681482076644897	1
107	110	6	0.3876201510429382	0.5309546589851379	1
108	111	6	0.2672788500785828	0.2223108410835266	0
109	112	3	0.7974435687065125	0.8285060524940491	1
110	113	4	0.3393771946430206	0.6086561679840088	0
111	114	8	0.4112878143787384	0.6710035800933838	1
112	115	5	0.6835103631019592	0.8102566599845886	1
113	116	7	0.2685574889183044	0.2509054541587829	1
114	117	8	0.6334109306335449	0.7978763580322266	0
115	118	8	0.4605907797813416	0.7563499808311462	1
116	119	8	0.6976996064186096	0.6630694270133972	1
117	120	4	0.4208786487579345	0.6876680850982666	0
118	121	8	0.2216735631227493	0.1514340341091156	0
119	122	8	0.4243075251579285	0.3260141313076019	0
120	123	5	0.9272155165672302	0.8948512077331543	1
121	124	8	0.2398575246334076	0.1928486973047256	0
122	125	6	0.684204638004303	0.7806411981582642	0
123	126	7	0.7220283746719359	0.7617467641830444	0
124	127	8	0.3875007331371307	0.4007536768913269	1
125	128	6	0.4594553411006928	0.323998898267746	0
126	129	8	0.7651559710502625	0.7986449599266052	1
127	130	8	0.3945521414279938	0.2456158399581909	1
128	131	8	0.4191829562187195	0.2943519055843353	1
129	132	1	0.6522404551506042	0.5848854780197144	1
130	133	8	0.3153586089611053	0.1776126325130462	0
131	134	3	0.5487164258956909	0.7200333476066589	1
132	135	7	0.2945258617401123	0.256888210773468	0
133	136	3	0.9899222254753112	0.9862874150276184	1
134	137	6	0.3960428833961487	0.7659811973571777	1
135	138	8	0.5799136161804199	0.2119149416685104	1
136	139	7	0.4825558364391327	0.5872077941894531	0
137	140	5	0.6412997245788574	0.8333578109741211	0
138	141	6	0.6171949505805969	0.7123714089393616	1
139	142	8	0.599496066570282	0.7674401998519897	0
140	143	8	0.4144025444984436	0.2153482735157013	0
141	144	8	0.5534178614616394	0.6324374675750732	1
142	145	8	0.5727737545967102	0.5199337005615234	0
143	146	3	0.4589941203594208	0.4451311230659485	1
144	147	5	0.6027958989143372	0.8058661222457886	1
145	148	6	0.6220958828926086	0.8228330016136169	1
146	149	3	0.6955004930496216	0.8899074792861938	1
147	150	7	0.4146299064159393	0.4837127327919006	0
148	151	8	0.4488381743431091	0.790775716304779	1
149	152	5	0.659773051738739	0.7813607454299927	1
150	153	5	0.5263740420341492	0.533877432346344	0
151	154	1	0.4331131875514984	0.6211895942687988	0
152	155	7	0.4538094699382782	0.5544392466545105	0
153	156	6	0.8480157256126404	0.8603207468986511	1
154	157	7	0.6145435571670532	0.7502496242523193	1
155	158	6	0.8870878815650941	0.916869342327118	1
156	159	8	0.3162827491760254	0.2502409219741821	0
157	160	2	0.3936032056808472	0.684009850025177	0
158	161	1	0.3310308754444122	0.6186115741729736	1
159	162	2	0.8615956306457521	0.9678672552108764	1
160	163	2	0.3843290209770202	0.4146496951580048	0
161	164	2	0.4403555691242218	0.8025805950164795	1
162	165	7	0.2326801270246505	0.2074900418519973	0
163	166	8	0.5703092217445374	0.2614865005016327	0
164	167	8	0.6296793818473816	0.597905158996582	0
165	168	5	0.8287944197654724	0.8572951555252075	1
166	169	1	0.3055416345596313	0.5836129784584045	1
167	170	4	0.2893369495868683	0.545463502407074	0
168	171	4	0.7275915145874023	0.7929084897041321	0
169	172	8	0.282067060470581	0.2031588554382324	0
170	173	3	0.7576580643653871	0.8131786584854126	0
171	174	8	0.4323841631412506	0.2542023658752441	0
172	175	3	0.9563130736351012	0.8943138718605042	1
173	176	6	0.6326816082000732	0.8419591188430786	1
174	177	6	0.7662854194641113	0.8627749085426331	1
175	178	5	0.6281492114067078	0.7571433782577515	1
176	179	5	0.3011634647846222	0.3194016218185425	1
177	180	8	0.4577470421791077	0.3598277270793915	0
178	182	8	0.5496829152107239	0.5265873670578003	1
179	183	4	0.3886258602142334	0.729512095451355	1
180	184	2	0.3711364865303039	0.650698721408844	0
181	185	5	0.5547344088554382	0.7768629193305969	1
182	186	6	0.7252416014671326	0.7500421404838562	1
183	188	3	0.5455135107040405	0.8668035864830017	1
184	189	3	0.897846519947052	0.8531455993652344	1
185	190	6	0.5508778691291809	0.7931762337684631	1
186	191	3	0.5928642749786377	0.7634389996528625	1
187	192	3	0.8115811944007874	0.9620213508605956	1
188	193	5	0.9320411682128906	0.9239925742149352	1
189	194	7	0.310848593711853	0.1717409789562225	0
190	195	4	0.4408613741397857	0.7310689091682434	1
191	196	8	0.3536884188652038	0.3192820847034454	0
192	198	8	0.4190303385257721	0.4707430899143219	1
193	199	8	0.3260508477687836	0.307906299829483	1
194	200	8	0.687550961971283	0.6697613596916199	0
195	201	6	0.4673886895179749	0.5164501667022705	0
196	202	6	0.6152312755584717	0.6951307654380798	0
197	203	6	0.264102429151535	0.162702739238739	0
198	204	2	0.8135405778884888	0.9265565872192384	1
199	205	2	0.6415019631385803	0.8174107074737549	1
200	206	6	0.4179325401782989	0.7530263662338257	1
201	207	5	0.6115590929985046	0.894234836101532	1
202	210	4	0.5944784283638	0.7832860946655273	0
203	211	8	0.558303713798523	0.4481497704982757	0
204	212	8	0.6104435324668884	0.3110193610191345	0
205	213	5	0.8887203335762024	0.7816493511199951	1
206	214	7	0.387241929769516	0.3236566483974457	0
207	215	7	0.7146497964859009	0.5558720231056213	1
208	216	1	0.4131057858467102	0.6668880581855774	1
209	217	6	0.8021067380905151	0.940105140209198	1
210	218	6	0.6541198492050171	0.6921820044517517	1
211	219	7	0.7798559665679932	0.7056446671485901	1
212	220	8	0.3711897730827332	0.2640095055103302	0
213	221	5	0.6564459204673767	0.8545299768447876	1
214	222	8	0.4098695814609528	0.3794780671596527	1
215	223	6	0.6247654557228088	0.7575857043266296	1
216	224	8	0.6459052562713623	0.6634509563446045	0
217	225	1	0.5459594130516052	0.6646007895469666	1
218	227	6	0.6754134893417358	0.8117199540138245	1
219	228	8	0.4163196682929993	0.312128484249115	0
220	229	2	0.3758425116539001	0.6473861932754517	0
221	230	8	0.757074773311615	0.8008368015289307	1
222	231	6	0.5645424723625183	0.4772453308105469	1
223	232	4	0.7802291512489319	0.9169006943702698	1
224	233	5	0.6788785457611084	0.957740306854248	1
225	234	1	0.3036192953586578	0.4771930873394013	0
226	235	8	0.5173711180686951	0.369158536195755	0
227	236	5	0.6163578629493713	0.8304013609886169	1
228	237	2	0.4348692893981933	0.5573999881744385	0
229	238	5	0.4572674930095673	0.6215584874153137	1
230	239	8	0.6271837949752808	0.7903414368629456	0
231	240	2	0.3653906881809234	0.3836014270782471	1
232	241	8	0.4724778532981873	0.6112895607948303	0
233	242	8	0.2864542007446289	0.3358061015605926	0
234	243	8	0.5251641273498535	0.5204315185546875	0
235	244	5	0.3124450147151947	0.6320993304252625	1
236	245	4	0.7654805779457092	0.8251515626907349	1
237	246	8	0.4399728178977966	0.253938615322113	0
238	247	4	0.2330241352319717	0.6051105260848999	1
239	248	2	0.350088506937027	0.6613309383392334	1
240	249	8	0.2893313765525818	0.2618791460990906	0
241	250	7	0.6359529495239258	0.5390165448188782	0
242	251	3	0.5271384119987488	0.7635473608970642	1
243	252	6	0.4421829283237457	0.3293789625167847	1
244	253	1	0.8303996324539185	0.808451235294342	0
245	254	8	0.4908328354358673	0.6699641346931458	0
246	255	4	0.358189046382904	0.5770936608314514	1
247	256	8	0.3365834057331085	0.3898138403892517	0
248	258	4	0.3602450489997864	0.4525689482688904	0
249	259	6	0.404068648815155	0.5004540681838989	0
250	260	7	0.5977314710617065	0.8300217986106873	0
251	261	2	0.9786277413368224	0.9750676155090332	0
252	262	5	0.6629147529602051	0.8561419248580933	1
253	263	6	0.7785230278968811	0.7911651730537415	1
254	264	8	0.3692624866962433	0.2559843361377716	0
255	265	3	0.8115242123603821	0.7297648787498474	1
256	266	8	0.5614605545997621	0.3706812560558319	1
257	267	6	0.7075909972190857	0.6079656481742859	0
258	268	8	0.2748008370399475	0.1438673287630081	0
259	269	6	0.4981572926044464	0.7683449387550354	0
260	270	8	0.4612624645233154	0.2703016996383667	0
261	271	6	0.3740200698375702	0.4056143164634705	1
262	272	8	0.4482357203960418	0.4331942796707153	0
263	273	3	0.5576446652412415	0.7858251333236694	1
264	274	8	0.7155562043190002	0.7972136139869691	1
265	275	7	0.7953177690505981	0.8563205599784851	1
266	276	4	0.2714848816394806	0.4713587164878845	1
267	277	8	0.6734612584114075	0.6297622323036194	1
268	278	2	0.2859178483486175	0.6281790733337402	0
269	279	4	0.5421752333641052	0.7675977945327759	0
270	280	8	0.7445591688156128	0.7860187292098999	1
271	281	7	0.5431966185569763	0.6952971816062927	0
272	282	7	0.7308523058891296	0.8265050649642944	0
273	283	4	0.5420486927032471	0.8185407519340515	0
274	284	6	0.5431737899780273	0.7958888411521912	1
275	285	5	0.6452933549880981	0.9408972263336182	1
276	286	6	0.7188781499862671	0.7433602809906006	1
277	287	8	0.6950700879096985	0.8109251856803894	1
278	288	3	0.9679489731788636	0.9827162027359008	1
279	289	8	0.6763320565223694	0.8859112858772278	0
280	290	6	0.3517208397388458	0.4332177340984345	0
281	291	8	0.4073339700698853	0.299050360918045	0
282	292	1	0.7292413115501404	0.815089225769043	1
283	293	4	0.3975547552108765	0.459309995174408	0
284	294	8	0.2722204625606537	0.3513333201408386	0
285	295	5	0.8949227929115295	0.843138575553894	1
286	296	4			1
287	297	7	0.8645790815353394	0.8646008968353271	1
288	298	2	0.6694570779800415	0.91226989030838	1
289	299	6	0.7196489572525024	0.8385547995567322	1
290	300	6	0.6921172142028809	0.7798424959182739	1
291	301	8	0.2361440658569336	0.1509584784507751	0
292	302	1	0.3447566330432892	0.4755193293094635	0
293	303	8	0.3629360795021057	0.5386362671852112	0
294	304	6	0.5442230701446533	0.7832968831062317	1
295	305	3	0.5889800190925598	0.959331750869751	1
296	306	6	0.6201902031898499	0.8269609212875366	1
297	307	1	0.3346437811851501	0.4598620235919952	1
298	308	1	0.3461090624332428	0.6032521724700928	0
299	309	4	0.3359119892120361	0.6467869281768799	0
300	310	6	0.6392760872840881	0.8542575836181641	1
301	311	8	0.4487284719944	0.3470021188259125	0
302	312	8	0.6003328561782837	0.488400012254715	1
303	313	7	0.7866601347923279	0.6351568698883057	1
304	314	5	0.6803758144378662	0.7852973937988281	1
305	315	1	0.4427777230739593	0.4816678464412689	1
306	316	5	0.3600284159183502	0.6421739459037781	0
307	317	7	0.7395634055137634	0.8398045897483826	1
308	318	8	0.6076033115386963	0.5624300837516785	0
309	319	6	0.4034064412117005	0.7172982096672058	1
310	320	8	2.6187038648650685e-10	0.1310044229030609	1
311	321	6	0.6446480751037598	0.6355766654014587	1
312	322	1	0.2492550760507584	0.4432662427425385	0
313	323	8	0.4802547693252564	0.5263206958770752	0
314	324	8	0.413277268409729	0.3380274474620819	0
315	325	8	0.4946841895580292	0.4306817948818207	0
316	326	6	0.4743971824645996	0.7732786536216736	1
317	327	7	0.7772015333175659	0.9062187671661376	1
318	328	6	0.3784871101379394	0.3521678745746612	0
319	329	7	0.6967757940292358	0.8070040941238403	1
320	330	7	0.9044312238693236	0.910299837589264	1
321	331	7	0.4256580471992493	0.2137160003185272	0
322	332	8	0.4077818691730499	0.6061162948608398	1
323	333	8	0.363694965839386	0.2042178958654404	0
324	334	8	0.950297236442566	0.9271912574768066	1
325	335	8	0.5013240575790405	0.3311930000782013	0
326	336	5	0.3412511646747589	0.5719951987266539	0
327	337	8	0.3492823243141174	0.3798724114894867	1
328	338	3	0.6131056547164917	0.806849479675293	0
329	339	6	0.4245630800724029	0.6855193972587585	1
330	340	2	0.362189918756485	0.6735365986824036	1
331	341	2	0.9923762679100036	0.9904705286026	1
332	342	4	0.8350849747657776	0.8768993616104126	1
333	343	8	0.3265449404716492	0.3175714910030365	1
334	345	3	0.8571640849113464	0.9687410593032836	1
335	347	8	0.3613200783729553	0.3134001791477203	0
336	348	8	0.7585956454277039	0.77609783411026	1
337	349	6	0.4570503532886505	0.5967636108398438	1
338	350	6	0.7243908643722534	0.6597986817359924	1
339	351	2	0.3852515816688537	0.6077549457550049	0
340	352	6	0.8899405598640442	0.9841768741607666	1
341	353	7	0.6543627977371216	0.7924135327339172	1
342	354	8	0.4492680430412293	0.3574848473072052	1
343	355	4	0.5609912872314453	0.732188880443573	0
344	357	3	0.4060038626194	0.7500600814819336	1
345	358	6	0.4412055611610413	0.7929901480674744	1
346	359	8	0.6733489632606506	0.4778558313846588	1
347	360	7	0.7264955043792725	0.964167058467865	1
348	361	3	0.5669896006584167	0.7178694009780884	0
349	362	8	0.5611897110939026	0.7537105083465576	1
350	363	8	0.7412799596786499	0.7648288607597351	1
351	364	8	0.3904921710491181	0.348156601190567	1
352	365	7	0.8472213745117188	0.8627702593803406	1
353	366	6	0.5016050934791565	0.6782262921333313	0
354	367	4	0.6511563658714294	0.8483063578605652	1
355	368	7	0.5148701071739197	0.5379416942596436	0
356	369	3	0.4282177686691284	0.8259397745132446	1
357	370	7	0.5212011933326721	0.7410593628883362	1
358	371	5	0.8934152126312256	0.9283041954040528	1
359	372	3	0.4621529281139374	0.6897912621498108	1
360	373	1	0.3446509838104248	0.4509686231613159	0
361	374	5	0.5453466773033142	0.8469052314758301	1
362	375	3	0.9171629548072816	0.9406250715255736	1
363	376	1	0.7299162745475769	0.5540635585784912	1
364	377	8	0.8089844584465027	0.839120090007782	1
365	378	2	0.4667809307575226	0.7436269521713257	0
366	379	5	0.5015296936035156	0.8411755561828613	1
367	380	7	0.5070514082908629	0.4809984862804413	0
368	381	7	0.2380688935518265	0.4923333525657654	0
369	382	8	0.3317506313323974	0.3078787922859192	0
370	383	6	0.4350235462188721	0.7763474583625793	1
371	384	6	0.7970596551895142	0.8982977271080017	1
372	385	6	0.6883943676948547	0.5566363930702211	1
373	386	4	0.7836188077926636	0.8171354532241821	1
374	387	4	0.536084771156311	0.6057319641113281	0
375	388	6	0.8971285820007324	0.8472921252250671	0
376	390	8	0.2532323896884918	0.2629267275333404	0
377	391	3	0.4148682057857513	0.7999834418296814	0
378	392	3	0.4533145129680634	0.3740881383419037	0
379	393	7	0.6015006899833679	0.6047934293746948	1
380	394	5	0.5232973098754883	0.7536466717720032	1
381	395	5	0.6576406955718994	0.8585060834884644	1
382	396	6	0.3850021660327912	0.72553950548172	0
383	397	3	0.8729689121246338	0.9023844003677368	1
384	398	1	0.5450726747512817	0.7501063942909241	1
385	399	8	0.5104271769523621	0.7416650056838989	0
386	400	7	0.5115022659301758	0.6573915481567383	1
387	401	2	0.4566695094108582	0.6111079454421997	0
388	403	8	0.3562462329864502	0.288600742816925	0
389	404	1	0.7870420217514038	0.771342396736145	1
390	405	1	0.4621540606021881	0.6325030326843262	1
391	406	7	0.9217705726623536	0.915679931640625	1
392	407	8	0.3997213542461395	0.3250768780708313	0
393	408	5	0.4935906231403351	0.6849179267883301	1
394	409	5	0.4209257662296295	0.5024813413619995	0
395	410	6	0.5684211254119873	0.6757246851921082	1
396	411	7	0.6573898196220398	0.7315290570259094	1
397	412	8	0.3106222152709961	0.267449676990509	0
398	413	7	0.3598692417144775	0.4631325006484986	0
399	414	4	0.8516755104064941	0.9645310044288636	1
400	415	8	0.6208815574645996	0.2962872087955475	0
401	416	8	0.4846446812152863	0.217667356133461	0
402	417	4	0.4549863040447235	0.6794977784156799	0
403	418	7	0.4210504293441773	0.439454585313797	0
404	419	6	0.6343593001365662	0.7487555146217346	1
405	420	8	0.5127339363098145	0.4831717610359192	0
406	421	2			1
407	422	2	0.4169480502605438	0.8199779391288757	1
408	423	7	0.3630270957946777	0.4422059059143065	0
409	424	6	0.3951730132102966	0.6424329876899719	1
410	425	8	0.3159998059272766	0.1321890950202942	0
411	426	3	0.7377062439918518	0.7891862392425537	0
412	427	3	0.88614821434021	0.8904396891593933	1
413	428	4	0.6578748822212219	0.9002987146377563	1
414	429	4	0.2934758663177489	0.563464879989624	1
415	430	4	0.2294658571481705	0.3219035565853119	0
416	431	6	0.7108647227287292	0.8023146986961365	1
417	432	8	0.3570563197135925	0.3458790183067322	0
418	433	6	0.8117728233337402	0.9242985248565674	1
419	434	6	0.4780328273773194	0.7193036079406738	1
420	435	7	0.271822452545166	0.2559425234794617	0
421	437	5	0.5890616774559021	0.8060141205787659	0
422	438	4	0.7956650853157043	0.9155787825584412	1
423	439	8	0.634662926197052	0.2874065041542053	1
424	440	1	0.3504805266857147	0.6103882193565369	1
425	441	6	0.5686091780662537	0.8511538505554199	1
426	442	8	0.721588134765625	0.8524938225746155	1
427	443	3	0.9469910860061646	0.928801655769348	1
428	444	7	0.6327494978904724	0.8145959973335266	1
429	445	8	0.2713248133659363	0.287250816822052	0
430	446	7	0.6926664710044861	0.8105441927909851	1
431	447	8	0.3039439618587494	0.3086244761943817	0
432	448	8	0.3750794231891632	0.6612700819969177	1
433	449	5	0.5617610812187195	0.6389429569244385	0
434	450	6	0.3234511911869049	0.3096546232700348	1
435	451	6	0.5867422223091125	0.8197736144065857	1
436	452	6	0.667993426322937	0.7782765030860901	1
437	453	6	0.6430752277374268	0.7828236818313599	1
438	454	7	0.4155037999153137	0.272203266620636	0
439	455	5	0.5354015231132507	0.8146109580993652	1
440	456	2	0.3847059309482575	0.7433215975761414	1
441	457	7	0.6615790128707886	0.5344378352165222	1
442	458	1	0.3297319710254669	0.6113500595092773	1
443	459	8	0.7192803025245667	0.7727919816970825	1
444	460	1	0.4875918328762054	0.5123271942138672	1
445	461	7	0.7471135854721069	0.726028561592102	1
446	462	8	0.4876608252525329	0.5459134578704834	0
447	463	4	0.4103801250457764	0.6663104891777039	1
448	464	2	0.6659564971923828	0.7469839453697205	1
449	465	2	0.983680248260498	0.9865084886550904	1
450	466	7	0.2741598784923553	0.3575013875961304	1
451	467	8	0.6435712575912476	0.4673604965209961	1
452	468	2	0.8329411745071411	0.8935198187828064	0
453	469	8	0.5503054261207581	0.9076508283615112	1
454	470	4	0.3530980348587036	0.6893970370292664	0
455	471	8	0.6442508101463318	0.7531585693359375	1
456	472	6	0.6727553606033325	0.6881681680679321	0
457	473	8	0.1820790618658064	0.0925459414720535	0
458	474	3	0.5723478198051453	0.8224884867668152	1
459	475	5	0.9650200009346008	0.9859262108802797	1
460	477	2	0.3523986339569092	0.7037717700004578	0
461	478	6	0.5406876802444458	0.587904155254364	0
462	479	7	0.2463153451681137	0.2363681197166443	0
463	480	5	0.5915443897247314	0.8589097261428833	1
464	481	7	0.3340016603469849	0.4472756385803223	1
465	482	7	0.3834340572357178	0.4015390276908874	0
466	483	8	0.3658697009086609	0.2547557651996612	0
467	484	7	0.2778619825839996	0.4265710413455963	1
468	485	8	0.3585308492183685	0.222392126917839	1
469	486	8	0.8896126747131348	0.930605173110962	1
470	487	6	0.4105238318443297	0.6287847757339478	0
471	488	8	0.627117931842804	0.8096491694450378	1
472	489	6	0.7888803482055664	0.8952560424804688	1
473	490	8	0.478034257888794	0.6236298084259033	1
474	491	6	0.7696202993392944	0.910277247428894	1
475	492	6	0.4180326163768768	0.5491763353347778	1
476	493	8	0.7903656959533691	0.7320353984832764	1
477	494	4	0.7147032618522644	0.9008386135101318	1
478	495	6	0.3952912986278534	0.4098942875862121	0
479	496	6	0.3824506998062134	0.2924891710281372	1
480	497	1	0.7188360095024109	0.7992703318595886	1
481	498	4	0.5128109455108643	0.7810381054878235	1
482	499	8	0.2815995514392853	0.2889522016048431	0
483	501	8	0.6439405083656311	0.7841062545776367	1
484	502	7	0.3809510767459869	0.35189488530159	0
485	503	8	0.5975003242492676	0.7088929414749146	1
486	504	5	0.2885157465934753	0.3271842300891876	0
487	505	8	0.4498050212860107	0.4888956844806671	0
488	506	8	0.3799626231193543	0.2330359667539597	0
489	507	8	0.3880023062229157	0.2830572128295898	0
490	508	4	0.9701806902885436	0.9640070199966432	1
491	509	8	0.3633047044277191	0.3737053275108337	0
492	510	1	0.3579797744750977	0.4070986211299896	1
493	511	2	0.3975925445556641	0.6200035214424133	0
494	512	5	0.5130696892738342	0.4602772295475006	1
495	513	6	0.5079883337020874	0.4401673078536987	0
496	514	8	0.5207147002220154	0.4882492125034332	1
497	515	7	0.4683671891689301	0.3518589735031128	0
498	516	8	0.4079968631267548	0.4086669385433197	1
499	517	8	0.4243847131729126	0.2357538342475891	0
500	518	6	0.5370110273361206	0.7323206067085266	1
501	519	8	0.5502212047576904	0.3529805243015289	0
502	520	8	0.4607850313186646	0.2729259729385376	0
503	521	8	0.5260682106018066	0.3377274572849273	1
504	522	1	0.3934172689914704	0.6625860333442688	1
505	523	6	0.3029675483703613	0.2875243127346039	0
506	524	8	0.3322865962982178	0.2377445250749588	0
507	525	7	0.6975345611572266	0.7580422163009644	1
508	526	4	0.6893832683563232	0.7900024056434631	1
509	527	6	0.4329697191715241	0.7500426769256592	1
510	528	8	0.5694923996925354	0.366249144077301	1
511	529	5	0.3957126438617706	0.7168740630149841	0
512	530	8	0.6551233530044556	0.7398959398269653	1
513	531	4	0.9588513374328612	0.7769951224327087	1
514	532	8	0.4836986064910889	0.5137691497802734	0
515	533	5	0.6054302453994751	0.8190294504165649	1
516	534	7	0.4067657887935638	0.5314415097236633	1
517	535	8	0.7536977529525757	0.8084183335304259	1
518	536	7	0.9172881841659546	0.8709505200386047	1
519	537	3	0.4012563228607178	0.6084721684455872	1
520	538	6	0.6084875464439392	0.698562502861023	1
521	539	6	0.3145536780357361	0.6515809893608093	1
522	540	6	0.3422770500183105	0.5143916010856628	1
523	541	8	0.6397089958190918	0.4848240613937378	1
524	542	8	0.6055126786231995	0.4106283485889435	0
525	543	6	0.3778136372566223	0.3121291100978851	0
526	544	3	0.5101909041404724	0.6709986925125122	1
527	545	8	0.3499837517738342	0.1611157804727554	0
528	546	5	0.7757802009582521	0.9135289192199708	1
529	547	6	0.3008669316768646	0.3344863355159759	1
530	548	6	0.3065355122089386	0.3439436852931976	0
531	549	8	0.3615930080413817	0.4858063757419586	0
532	550	7	0.6296330690383911	0.7557725310325623	1
533	551	8	0.6837841868400574	0.3747419714927673	0
534	552	6	0.7165229916572571	0.8679483532905579	1
535	553	2	0.6932817101478577	0.8147293925285339	1
536	554	6	0.319959819316864	0.6087221503257751	1
537	555	3	0.2674302756786346	0.5550910234451294	0
538	556	7	0.3819980919361114	0.3563412725925445	0
539	557	5	0.7396380305290222	0.8126272559165955	1
540	558	1	0.696816086769104	0.758976936340332	0
541	559	6	0.4536177515983582	0.3024210631847381	0
542	560	8	0.3409580588340759	0.2514082491397857	0
543	561	8	0.4458693861961365	0.4084613025188446	1
544	562	5	0.2959021627902985	0.5133183598518372	0
545	563	5	0.9603667855262756	0.9630560278892516	1
546	564	4	0.6605870723724365	0.7264711856842041	1
547	567	5	0.5927552580833435	0.8693473935127258	1
548	568	6	0.8690054416656494	0.9614109992980956	1
549	569	8	0.5204128026962279	0.4590224623680115	0
550	570	5	0.8109381198883057	0.9809447526931764	1
551	571	3	0.3496942520141601	0.3033080995082855	0
552	572	7	0.7063723802566528	0.8255155682563782	0
553	573	3	0.2718546986579895	0.6599741578102112	0
554	574	5	0.7508217692375183	0.8185834884643555	1
555	575	8	0.2799820899963379	0.5892447829246521	1
556	576	4	0.4111556112766266	0.7199877500534058	1
557	577	2	0.396699607372284	0.6151546835899353	1
558	578	3	0.6093655824661255	0.6845870018005371	0
559	579	5	0.7834916114807129	0.8824107646942139	1
560	580	4	0.5646256804466248	0.6658526659011841	0
561	581	6	0.3787852227687836	0.3987012803554535	0
562	582	8	0.8408270478248596	0.8142638206481934	0
563	583	1	0.4342770278453827	0.5372754335403442	1
564	585	2	0.9625825881958008	0.96286940574646	1
565	586	7	0.2697847187519073	0.2291878163814545	0
566	587	8	0.6801032423973083	0.6207752823829651	0
567	588	5	0.7745562195777893	0.8219180107116699	1
568	589	7	0.5004156231880188	0.7907215356826782	1
569	590	6	0.2831600606441498	0.2930139005184173	0
570	591	2	0.7433843016624451	0.7451322078704834	1
571	592	3	0.5533248782157898	0.7855072021484375	1
572	594	6	0.4172723889350891	0.6692801117897034	1
573	595	3	0.8730949163436891	0.9604222178459167	1
574	596	6	0.4861833751201629	0.6650521755218506	1
575	597	8	0.6880542039871216	0.705973207950592	1
576	598	4	0.4775774478912354	0.7031754851341248	1
577	599	8	0.6622245907783508	0.3183684647083282	1
578	600	5	0.4287748634815216	0.6893438696861267	1
579	601	7	0.3947065472602844	0.3587024509906769	1
580	602	1	0.5266289114952087	0.6557449698448181	1
581	603	7	0.7054963111877441	0.7355292439460754	0
582	604	8	0.4852522611618042	0.5396666526794434	1
583	605	3	0.3121233880519867	0.650786280632019	1
584	606	7	0.6727882623672485	0.7580316662788391	1
585	607	6	0.5805675387382507	0.7015860676765442	1
586	608	6	0.3650068640708923	0.1989731639623642	0
587	609	6	0.357937753200531	0.6176477670669556	0
588	610	8	0.832839846611023	0.8652381300926208	1
589	611	1	0.5490766763687134	0.6051564216613771	1
590	612	6	0.6988803744316101	0.7941334843635559	1
591	613	3	0.7420499324798584	0.829075038433075	1
592	614	8	0.3195310831069946	0.2987170815467834	1
593	615	2	0.3893112242221832	0.6904544830322266	1
594	616	8	0.5425004959106445	0.5667398571968079	1
595	617	8	0.3817964494228363	0.3921340703964233	0
596	618	6	0.7253249883651733	0.8287338614463806	1
597	619	5	0.7192507982254028	0.9678781628608704	1
598	620	8	0.4627870619297028	0.3486938178539276	0
599	621	6	0.3489048779010773	0.3608739078044891	0
600	622	8	0.3727539181709289	0.2726153135299682	0
601	623	7	0.3911525011062622	0.3986773788928985	0
602	624	2	0.8516175150871277	0.8575981259346008	1
603	625	6	0.3273666501045227	0.4415504336357117	0
604	626	6	0.4419876337051392	0.8394548892974854	1
605	627	8	0.90147066116333	0.8502188920974731	1
606	628	7	0.8541259765625	0.939809262752533	1
607	629	8	0.6794008612632751	0.7229457497596741	0
608	630	4	0.8965615034103394	0.916698694229126	1
609	631	8	0.6903204321861267	0.8109280467033386	1
610	632	7	0.965792179107666	0.8994556069374084	1
611	633	8	0.4591304957866669	0.3670865595340729	0
612	634	8	0.6017118692398071	0.4434081315994263	0
613	635	7	0.5923678278923035	0.279178649187088	1
614	636	7	0.4558873474597931	0.2329278141260147	1
615	637	5	0.5132431387901306	0.7925398349761963	1
616	638	4	0.3410906195640564	0.6836280822753906	1
617	639	6	0.6040951013565063	0.7620803713798523	1
618	640	5	0.6378901600837708	0.9569677710533142	1
619	642	6	0.3186418116092682	0.3511280119419098	0
620	643	2	0.2602052390575409	0.5635398626327515	0
