# Supplementary material for: Deep learning predicts all-cause mortality from longitudinal total-body DXA imaging
Source: Commun Med (Lond). 2022 Aug 16;2:102. doi: 10.1038/s43856-022-00166-9 (PMC9381587; doi:10.1038/s43856-022-00166-9)
Supplement: Supplementary file 5 — Supplementary Data 4 [file 43856_2022_166_MOESM5_ESM.csv]

	patient_id	scan_id	height_ablated_pred	weight_ablated_pred	ethnicity_ablated_pred	sex_ablated_pred	bmi_ablated_pred	fasting_serum_glucose_ablated_pred	serum_glucose_ablated_pred	fasting_serum_insulin_ablated_pred	serum_insulin_ablated_pred	hemoglobin_a1c_ablated_pred	interleukin6_ablated_pred	walking_speed_short_ablated_pred	walking_speed_medium_ablated_pred	walking_speed_long_ablated_pred	adl_disability_ablated_pred	stair_disability_ablated_pred	walking_disability_ablated_pred	recent_falls_ablated_pred	number_of_recent_falls_ablated_pred	10yr_death
0	0	0	0.3379401	0.3609350025653839	0.33849993348121643	0.29141664505004883	0.3458232879638672	0.3423803448677063	0.4103449583053589	0.3628195822238922	0.3471658229827881	0.3587214946746826	0.3958178758621216	0.3888796269893646	0.4004248380661011	0.39125779271125793	0.3468599021434784	0.3637249171733856	0.354931503534317	0.36672234535217285	0.36506688594818115	0
1	1	0	0.37636328	0.3653237521648407	0.3646077513694763	0.33324703574180603	0.3839760422706604	0.39585360884666443	0.3754254877567291	0.41827231645584106	0.38066402077674866	0.3876173198223114	0.3833688795566559	0.37579771876335144	0.42029163241386414	0.41020044684410095	0.39403507113456726	0.3748806118965149	0.3587256968021393	0.3805997371673584	0.36929160356521606	0
2	2	0	0.51201093	0.4705190360546112	0.580589771270752	0.5379430651664734	0.479484498500824	0.5060053467750549	0.5321873426437378	0.5290326476097107	0.5163496136665344	0.5115631818771362	0.5124008655548096	0.49535635113716125	0.40029093623161316	0.4584571123123169	0.5411666631698608	0.5485435128211975	0.5354913473129272	0.5132307410240173	0.47167468070983887	0
3	3	0	0.27031508	0.24748347699642181	0.26599711179733276	0.3466718792915344	0.29325348138809204	0.2724418640136719	0.23049534857273102	0.264635294675827	0.2701634168624878	0.2993314564228058	0.26920363306999207	0.26659584045410156	0.29942023754119873	0.2551445960998535	0.2863994240760803	0.2403194010257721	0.2660350799560547	0.2490917146205902	0.239455908536911	0
4	4	0	0.19660759	0.2316756397485733	0.20075394213199615	0.16466955840587616	0.19390355050563812	0.18734994530677795	0.2272203415632248	0.20509456098079681	0.20881129801273346	0.20019707083702087	0.1872771680355072	0.20047439634799957	0.20533499121665955	0.2150948941707611	0.1796349436044693	0.21331745386123657	0.19446006417274475	0.18843673169612885	0.19075018167495728	1
5	5	0	0.20339207	0.22004832327365875	0.1871584951877594	0.15041974186897278	0.1826409101486206	0.17877383530139923	0.22116206586360931	0.25913479924201965	0.20804311335086823	0.211269810795784	0.2027433067560196	0.20996150374412537	0.19566351175308228	0.19923558831214905	0.22644996643066406	0.229369655251503	0.18052689731121063	0.19590924680233002	0.17408055067062378	0
6	6	0	0.37788484	0.3875787556171417	0.37580716609954834	0.40682655572891235	0.39438727498054504	0.38726165890693665	0.34987202286720276	0.3830496370792389	0.36214369535446167	0.3719703257083893	0.43042269349098206	0.3724239468574524	0.38834309577941895	0.38956061005592346	0.38025668263435364	0.37742727994918823	0.3682120144367218	0.38302600383758545	0.38142138719558716	0
7	7	0	0.194774	0.22396482527256012	0.19301673769950867	0.17760200798511505	0.18776576220989227	0.17763540148735046	0.2065436840057373	0.19088870286941528	0.20743577182292938	0.18741290271282196	0.15983794629573822	0.1867661327123642	0.2092357724905014	0.20777322351932526	0.1780790090560913	0.19458572566509247	0.19484765827655792	0.18113617599010468	0.19145549833774567	0
8	8	0	0.1558654	0.2264038771390915	0.15858960151672363	0.16934379935264587	0.19570834934711456	0.20280790328979492	0.23875488340854645	0.19193464517593384	0.20110248029232025	0.19846877455711365	0.24162140488624573	0.25416243076324463	0.12803564965724945	0.16867393255233765	0.23617033660411835	0.2239198535680771	0.1685504913330078	0.20602211356163025	0.2735488712787628	0
9	9	0	0.6205053	0.6252763867378235	0.6541796922683716	0.5824612975120544	0.5646935701370239	0.6573161482810974	0.6614269614219666	0.6338710188865662	0.6422082185745239	0.6513358354568481	0.5763855576515198	0.603827953338623	0.6655836701393127	0.6594614386558533	0.6131245493888855	0.6295608878135681	0.6263854503631592	0.672552764415741	0.6307044625282288	1
10	10	0	0.43728054	0.43049073219299316	0.4811878800392151	0.4423764646053314	0.4338536858558655	0.45586147904396057	0.45529794692993164	0.45821595191955566	0.42530083656311035	0.4461219608783722	0.4472983479499817	0.428020179271698	0.44774556159973145	0.4479624629020691	0.4779335856437683	0.4670281410217285	0.43731144070625305	0.4576917886734009	0.42544928193092346	1
11	11	8	0.36545157	0.3731016218662262	0.37019968032836914	0.2836567163467407	0.38567930459976196	0.3500722646713257	0.3715159296989441	0.37396013736724854	0.3628671169281006	0.32451990246772766	0.42036929726600647	0.37373974919319153	0.36378541588783264	0.3754121959209442	0.3386968672275543	0.35255637764930725	0.3699081540107727	0.3887022137641907	0.36019018292427063	0
12	12	0	0.34305358	0.3440507650375366	0.35258978605270386	0.3435232937335968	0.3546428978443146	0.3447430729866028	0.3632332682609558	0.37944409251213074	0.36936965584754944	0.34427642822265625	0.3598324656486511	0.38932332396507263	0.3760029077529907	0.3848334848880768	0.3551916480064392	0.358224093914032	0.3436976671218872	0.34396371245384216	0.3537759780883789	0
13	13	0	0.4047874	0.3833502531051636	0.4107933044433594	0.48124369978904724	0.40079987049102783	0.4122907519340515	0.4026934802532196	0.4187965989112854	0.4043372869491577	0.3939386010169983	0.3261603116989136	0.39213109016418457	0.4255804717540741	0.39656850695610046	0.4141366183757782	0.40691524744033813	0.4067525863647461	0.4024394750595093	0.388775497674942	0
14	14	0	0.39575785	0.40249621868133545	0.3969034254550934	0.3824302852153778	0.42960113286972046	0.3917560577392578	0.4367109537124634	0.3921690881252289	0.40325433015823364	0.368131160736084	0.44145336747169495	0.3896855413913727	0.4170367419719696	0.38736262917518616	0.40063509345054626	0.39092448353767395	0.403068482875824	0.38741546869277954	0.3844604790210724	1
15	2	1	0.25388163	0.28211510181427	0.27105602622032166	0.21193695068359375	0.24714131653308868	0.2507815361022949	0.2556334137916565	0.2581346929073334	0.29214102029800415	0.23896804451942444	0.26370567083358765	0.26665258407592773	0.18600961565971375	0.24548478424549103	0.25036537647247314	0.25997859239578247	0.2630786597728729	0.24864959716796875	0.24443009495735168	0
16	15	5	0.21331128	0.22870279848575592	0.19483661651611328	0.18696188926696777	0.19458885490894318	0.18092963099479675	0.2354924976825714	0.19590134918689728	0.22635208070278168	0.1932995766401291	0.17812244594097137	0.2456698715686798	0.19262796640396118	0.2228836566209793	0.1661195009946823	0.22099070250988007	0.18424396216869354	0.18603993952274323	0.1853017359972	0
17	16	0	0.29239982	0.3220514953136444	0.3242720365524292	0.31120726466178894	0.2729640305042267	0.3037227988243103	0.30240073800086975	0.29566580057144165	0.3070770502090454	0.29008033871650696	0.35025614500045776	0.27638357877731323	0.2559930682182312	0.33585411310195923	0.31117957830429077	0.2810121178627014	0.31356146931648254	0.32897689938545227	0.2731090784072876	0
18	17	0	0.21162131	0.2617206871509552	0.20559704303741455	0.31280791759490967	0.22091005742549896	0.21091781556606293	0.2373102754354477	0.21478085219860077	0.22335247695446014	0.22692225873470306	0.1781834363937378	0.25638991594314575	0.20444975793361664	0.26503613591194153	0.23076243698596954	0.2218788117170334	0.21065622568130493	0.21331575512886047	0.2031770795583725	0
19	18	0	0.3368665	0.3487648069858551	0.33414557576179504	0.27107736468315125	0.3337116837501526	0.3578667938709259	0.3384692966938019	0.35643136501312256	0.35386526584625244	0.32740354537963867	0.392350971698761	0.35162609815597534	0.34268471598625183	0.37648820877075195	0.3357519507408142	0.32186082005500793	0.32645857334136963	0.3364253640174866	0.3383999764919281	0
20	19	0	0.4107785	0.3981979191303253	0.4571322798728943	0.39711514115333557	0.4297316372394562	0.4465051293373108	0.44293659925460815	0.4465655982494354	0.4286094605922699	0.41797542572021484	0.44420766830444336	0.3988519012928009	0.4496414363384247	0.43184685707092285	0.454716295003891	0.41989895701408386	0.42884597182273865	0.4488788843154907	0.4123280942440033	0
21	20	0	0.556627	0.47092267870903015	0.598717212677002	0.6522469520568848	0.5390870571136475	0.6009417176246643	0.6124537587165833	0.520402729511261	0.5302094221115112	0.5105323791503906	0.41701412200927734	0.5543379783630371	0.6201456785202026	0.47782501578330994	0.5944462418556213	0.6117648482322693	0.5346524119377136	0.5047892928123474	0.5231612920761108	0
22	21	0	0.1509118	0.17369669675827026	0.1185678094625473	0.17437244951725006	0.14370490610599518	0.19772478938102722	0.1579568088054657	0.13239948451519012	0.14597325026988983	0.15433385968208313	0.12422705441713333	0.17090164124965668	0.16374187171459198	0.19025824964046478	0.1428096741437912	0.1428878754377365	0.11113797128200531	0.14154525101184845	0.15180769562721252	0
23	22	0	0.3016272	0.2845477759838104	0.285367488861084	0.13514558970928192	0.2845149040222168	0.27164360880851746	0.30542904138565063	0.30233797430992126	0.29055699706077576	0.2869627773761749	0.3584974408149719	0.3147141635417938	0.34543704986572266	0.2878817319869995	0.2970139980316162	0.2912715673446655	0.28054219484329224	0.31091803312301636	0.28443625569343567	0
24	23	0	0.17538325	0.19668708741664886	0.16084809601306915	0.13298213481903076	0.18382124602794647	0.15450455248355865	0.226033017039299	0.17160482704639435	0.16414858400821686	0.155737966299057	0.15140092372894287	0.25150495767593384	0.19111017882823944	0.19089770317077637	0.16985058784484863	0.17108170688152313	0.1702784299850464	0.18297219276428223	0.17445212602615356	0
25	24	0	0.48336828	0.4773327708244324	0.5718535780906677	0.4949930012226105	0.5304079055786133	0.5375776290893555	0.5583416223526001	0.5334545969963074	0.5245246887207031	0.47517120838165283	0.4594905376434326	0.47346946597099304	0.5254157781600952	0.48345747590065	0.524314820766449	0.5227435827255249	0.5135761499404907	0.5204421877861023	0.47365841269493103	1
26	25	0	0.6829859	0.615911602973938	0.6727292537689209	0.6570019125938416	0.6349769234657288	0.6456466317176819	0.6837027072906494	0.6510231494903564	0.6594383716583252	0.6163095235824585	0.6511802077293396	0.5567083954811096	0.726483166217804	0.6882460117340088	0.6667718291282654	0.6503137946128845	0.6934967041015625	0.6462574601173401	0.6752716302871704	0
27	26	0	0.15685989	0.18757154047489166	0.16567081212997437	0.18414123356342316	0.18773232400417328	0.15786316990852356	0.21559488773345947	0.16986602544784546	0.16781918704509735	0.16819126904010773	0.17143039405345917	0.1721634566783905	0.19698576629161835	0.18597924709320068	0.13795205950737	0.18131640553474426	0.1520386040210724	0.1507207602262497	0.14314766228199005	0
28	27	0	0.30770573	0.27808767557144165	0.2737659513950348	0.27940118312835693	0.31193292140960693	0.29519030451774597	0.2771218419075012	0.3054613471031189	0.282488077878952	0.25563526153564453	0.2752479612827301	0.28826048970222473	0.2701801657676697	0.27169257402420044	0.2911999821662903	0.24794505536556244	0.284812867641449	0.2742201089859009	0.2802031338214874	1
29	28	0	0.40329784	0.41338106989860535	0.40330690145492554	0.556132435798645	0.40938594937324524	0.4072214961051941	0.43999534845352173	0.4216473698616028	0.3817415237426758	0.3880326449871063	0.4391752779483795	0.34882810711860657	0.4168272018432617	0.41906797885894775	0.44202595949172974	0.4242996573448181	0.3990674316883087	0.3906805217266083	0.35241150856018066	0
30	29	0	0.2270809	0.2580043077468872	0.20018456876277924	0.3842659592628479	0.2642107605934143	0.21155820786952972	0.2733002305030823	0.21314425766468048	0.23607878386974335	0.22759215533733368	0.1819523125886917	0.24386973679065704	0.25704002380371094	0.2855704724788666	0.2639214098453522	0.24886435270309448	0.22477692365646362	0.2568590044975281	0.20833754539489746	1
31	30	0	0.5620386	0.5099506974220276	0.5926599502563477	0.579034686088562	0.479596346616745	0.535055935382843	0.5974417328834534	0.5138853192329407	0.5330943465232849	0.583823025226593	0.4589596688747406	0.5530708432197571	0.4980277419090271	0.5550314784049988	0.5814636945724487	0.591388463973999	0.5328493118286133	0.5659045577049255	0.5401700139045715	1
32	31	0	0.5111751	0.5351908206939697	0.5445282459259033	0.45039090514183044	0.4839928150177002	0.5254223942756653	0.5308442115783691	0.5439938306808472	0.523775577545166	0.5322290658950806	0.5466282367706299	0.46998319029808044	0.5587565898895264	0.5164130926132202	0.5254968404769897	0.5582926273345947	0.5151014924049377	0.5002053380012512	0.5175088047981262	0
33	32	4	0.40451714	0.3954949378967285	0.3847809433937073	0.3267405331134796	0.39902886748313904	0.3822159469127655	0.44429096579551697	0.39419618248939514	0.3894178867340088	0.3893442749977112	0.4369160532951355	0.4098097085952759	0.4166186451911926	0.4348800480365753	0.3705717921257019	0.40331149101257324	0.4185597896575928	0.389566034078598	0.38986095786094666	0
34	33	0	0.20670891	0.22096604108810425	0.20254381000995636	0.2408086061477661	0.21680565178394318	0.18282940983772278	0.19639791548252106	0.19921085238456726	0.20732347667217255	0.18419019877910614	0.14886529743671417	0.20781226456165314	0.19273816049098969	0.18227975070476532	0.17349503934383392	0.1740579605102539	0.19143208861351013	0.18311433494091034	0.18480801582336426	0
35	34	0	0.28820327	0.2698145806789398	0.26800984144210815	0.2728363573551178	0.2862405776977539	0.27914002537727356	0.2536090314388275	0.297289103269577	0.26327013969421387	0.28065818548202515	0.25234854221343994	0.2974821925163269	0.25804010033607483	0.2702328562736511	0.2943337559700012	0.27409014105796814	0.2762894034385681	0.2812013626098633	0.2556043565273285	0
36	35	0	0.4119728	0.3886058032512665	0.4362727999687195	0.39212003350257874	0.35599640011787415	0.41444045305252075	0.37277865409851074	0.412649005651474	0.4349960684776306	0.37619444727897644	0.4308122992515564	0.40389886498451233	0.4402654469013214	0.3851097524166107	0.391839861869812	0.385751873254776	0.4062393307685852	0.4268105626106262	0.38612276315689087	1
37	36	0	0.36726192	0.3717431128025055	0.32572096586227417	0.5225052833557129	0.3872348368167877	0.3875247836112976	0.4116628170013428	0.36466482281684875	0.38301360607147217	0.38617032766342163	0.3812675178050995	0.3891936242580414	0.42978978157043457	0.4207450747489929	0.3647273778915405	0.36750367283821106	0.3486466705799103	0.3869415819644928	0.36943191289901733	1
38	37	0	0.6303629	0.6019070148468018	0.6538938879966736	0.5467089414596558	0.5486244559288025	0.6224269866943359	0.6430972218513489	0.6073347926139832	0.5979864001274109	0.6298915147781372	0.484548419713974	0.5740736126899719	0.5822225213050842	0.5752867460250854	0.6139671206474304	0.6267892122268677	0.5737416744232178	0.6774284839630127	0.6112715601921082	1
39	38	0	0.2813439	0.2681766450405121	0.24742114543914795	0.3469553589820862	0.28298088908195496	0.2745228409767151	0.28202784061431885	0.275299996137619	0.26686981320381165	0.27350807189941406	0.36291879415512085	0.26337119936943054	0.2643813490867615	0.31786033511161804	0.31888794898986816	0.2803138494491577	0.2768535017967224	0.309967041015625	0.2996894419193268	0
40	39	0	0.18218577	0.2293444722890854	0.16008320450782776	0.14604680240154266	0.151464581489563	0.15288658440113068	0.20424877107143402	0.17839302122592926	0.1672602742910385	0.16519412398338318	0.16339439153671265	0.17901678383350372	0.1850568652153015	0.1949157416820526	0.12911097705364227	0.18324624001979828	0.16113783419132233	0.14947734773159027	0.17618152499198914	0
41	40	0	0.33709913	0.33095312118530273	0.362723171710968	0.4097590744495392	0.36017194390296936	0.34361448884010315	0.32787492871284485	0.36742985248565674	0.37752440571784973	0.33456289768218994	0.32544219493865967	0.36037948727607727	0.3329160809516907	0.3617929220199585	0.35376670956611633	0.33857983350753784	0.34240150451660156	0.33748602867126465	0.33637505769729614	0
42	41	0	0.38828194	0.40735548734664917	0.4197993576526642	0.4975287914276123	0.41019874811172485	0.4132324159145355	0.4082302749156952	0.40821024775505066	0.3968140482902527	0.40058979392051697	0.4375987946987152	0.386913001537323	0.3965231776237488	0.42708465456962585	0.41376593708992004	0.40235379338264465	0.40046218037605286	0.4226256310939789	0.4072984457015991	1
43	42	0	0.2267736	0.2817719578742981	0.23364552855491638	0.24411281943321228	0.2255823016166687	0.257874071598053	0.2757381200790405	0.2353121042251587	0.2247486412525177	0.2765469551086426	0.2986302375793457	0.2238737791776657	0.22982975840568542	0.2714768350124359	0.23979978263378143	0.24221833050251007	0.21971270442008972	0.23703940212726593	0.2531440258026123	0
44	43	0	0.1827978	0.20699185132980347	0.1911863535642624	0.19639000296592712	0.1948041319847107	0.20560209453105927	0.21295545995235443	0.18450480699539185	0.20950259268283844	0.1963321417570114	0.2315119057893753	0.17933867871761322	0.18180076777935028	0.22386790812015533	0.21848730742931366	0.18967033922672272	0.17112238705158234	0.19625267386436462	0.20266422629356384	0
45	44	0	0.68719167	0.7206829786300659	0.7163901329040527	0.6608678102493286	0.6058948636054993	0.6996752619743347	0.6771839261054993	0.6507934927940369	0.6614989638328552	0.6900217533111572	0.6700158715248108	0.6651740670204163	0.4636697769165039	0.6524627804756165	0.6802834868431091	0.6721729636192322	0.657231867313385	0.7181323170661926	0.6709999442100525	0
46	45	0	0.17081371	0.19707992672920227	0.16304539144039154	0.16132356226444244	0.17783643305301666	0.15020497143268585	0.19318540394306183	0.1668361872434616	0.1775539219379425	0.16557994484901428	0.13887222111225128	0.17346879839897156	0.19096699357032776	0.1962086409330368	0.16171884536743164	0.17669743299484253	0.15470796823501587	0.1557852029800415	0.14965806901454926	0
47	46	0	0.4171651	0.42842939496040344	0.45546576380729675	0.5022908449172974	0.4229339361190796	0.42601004242897034	0.5113664865493774	0.44891101121902466	0.4578811526298523	0.40384742617607117	0.4553806483745575	0.5091391205787659	0.5056681036949158	0.42810702323913574	0.436422199010849	0.4445422291755676	0.4275141656398773	0.4604322612285614	0.4253976345062256	0
48	34	1	0.22374086	0.24785631895065308	0.21320636570453644	0.14183317124843597	0.2165369838476181	0.20753972232341766	0.26467427611351013	0.22272227704524994	0.22087477147579193	0.23344860970973969	0.2836858928203583	0.3139537572860718	0.25970539450645447	0.25499239563941956	0.23218974471092224	0.21777869760990143	0.20538467168807983	0.2337212711572647	0.23102305829524994	0
49	47	0	0.28640237	0.29475587606430054	0.2649664878845215	0.33156633377075195	0.25455161929130554	0.2213798314332962	0.2856025695800781	0.2871566116809845	0.2544126510620117	0.24047233164310455	0.2630974054336548	0.303230881690979	0.3101973533630371	0.28285670280456543	0.2578555941581726	0.25571557879447937	0.2851041257381439	0.284963995218277	0.24332237243652344	0
50	48	0	0.60288894	0.6002324819564819	0.6612333059310913	0.559946596622467	0.6607344746589661	0.661342442035675	0.547978937625885	0.5223303437232971	0.6305673718452454	0.5504549145698547	0.5407953262329102	0.5687234401702881	0.6216593384742737	0.5214840173721313	0.501887321472168	0.5988008379936218	0.6345477104187012	0.608924925327301	0.5260326266288757	1
51	49	0	0.41259298	0.37480640411376953	0.3970220386981964	0.4559467136859894	0.4015807807445526	0.39865657687187195	0.4185177683830261	0.4083123803138733	0.39717912673950195	0.38496607542037964	0.4294467270374298	0.4044002294540405	0.44510966539382935	0.40289226174354553	0.3966066837310791	0.3939206004142761	0.39908891916275024	0.3940482437610626	0.39393529295921326	0
52	50	0	0.4573405	0.470439076423645	0.5210414528846741	0.5588006973266602	0.42689377069473267	0.4728968143463135	0.5649086833000183	0.46683934330940247	0.46418190002441406	0.5455530285835266	0.44628793001174927	0.48227742314338684	0.5205752849578857	0.48490095138549805	0.5063234567642212	0.525003969669342	0.46261659264564514	0.47864359617233276	0.5019686222076416	0
53	51	0	0.27842206	0.3159758448600769	0.3021225035190582	0.22399599850177765	0.28565093874931335	0.2928255796432495	0.3112446665763855	0.2990962266921997	0.3120790421962738	0.29671624302864075	0.3751828372478485	0.274055153131485	0.2891189754009247	0.3076404631137848	0.3029770255088806	0.2901231646537781	0.2849971652030945	0.2976379692554474	0.29988592863082886	1
54	52	0	0.335991	0.32858043909072876	0.3408336341381073	0.339366614818573	0.34434109926223755	0.32844996452331543	0.343771368265152	0.3392118215560913	0.3600989282131195	0.34069275856018066	0.38686951994895935	0.3249969780445099	0.3639712929725647	0.356378972530365	0.31776994466781616	0.32591667771339417	0.31990480422973633	0.34576714038848877	0.33273306488990784	1
55	53	0	0.30798823	0.3440203070640564	0.33929315209388733	0.3672705292701721	0.3148302137851715	0.319612592458725	0.30040982365608215	0.32766199111938477	0.3241823613643646	0.315871000289917	0.34677061438560486	0.3160586655139923	0.3045766353607178	0.3149902820587158	0.34071213006973267	0.30025625228881836	0.30987802147865295	0.3014034330844879	0.3119785785675049	0
56	54	0	0.21139337	0.2126336544752121	0.2087154984474182	0.3005101680755615	0.27812349796295166	0.23236672580242157	0.25133970379829407	0.1984694004058838	0.24232155084609985	0.2109229415655136	0.1950228363275528	0.1791219860315323	0.15152066946029663	0.2392720729112625	0.23760986328125	0.2461249828338623	0.22213047742843628	0.18998517096042633	0.15520550310611725	1
57	41	1	0.41580525	0.404848575592041	0.4638565480709076	0.42235687375068665	0.4547593295574188	0.44274139404296875	0.4409494400024414	0.44129475951194763	0.4497092366218567	0.4284631311893463	0.44923311471939087	0.43233221769332886	0.42802727222442627	0.4646260738372803	0.44585034251213074	0.40718626976013184	0.4297736883163452	0.4620262682437897	0.4379994869232178	1
58	55	0	0.34389755	0.33895355463027954	0.3297902047634125	0.5106945633888245	0.3798307776451111	0.35391613841056824	0.34669485688209534	0.363720178604126	0.35062599182128906	0.3455219864845276	0.33616143465042114	0.3609375059604645	0.365456223487854	0.34237074851989746	0.37280964851379395	0.33810487389564514	0.35167205333709717	0.3562144935131073	0.3449379503726959	0
59	56	0	0.37190247	0.37284570932388306	0.3830661475658417	0.2211008369922638	0.3792065978050232	0.3880748748779297	0.3882792294025421	0.38034045696258545	0.3946053385734558	0.35305386781692505	0.4187956750392914	0.4117286801338196	0.3879765272140503	0.3449733555316925	0.37789151072502136	0.3664660155773163	0.38494932651519775	0.40456342697143555	0.35675516724586487	1
60	57	0	0.44318053	0.4308467209339142	0.477811336517334	0.42718473076820374	0.3995318114757538	0.442090779542923	0.4619908928871155	0.4549068510532379	0.42615818977355957	0.4487307071685791	0.44150346517562866	0.3575689196586609	0.5100480914115906	0.43897244334220886	0.4720022976398468	0.4803021550178528	0.4422633945941925	0.42773810029029846	0.4412909746170044	0
61	58	0	0.23944277	0.27764031291007996	0.2295573502779007	0.332123726606369	0.23209752142429352	0.23225489258766174	0.24901345372200012	0.23303645849227905	0.24252499639987946	0.2505618929862976	0.21097204089164734	0.256123423576355	0.20021411776542664	0.2642042338848114	0.24969689548015594	0.23451516032218933	0.23351407051086426	0.22242958843708038	0.2127780169248581	0
62	59	0	0.27144945	0.27509966492652893	0.24950385093688965	0.2731022834777832	0.2523541748523712	0.244932159781456	0.26975175738334656	0.25379273295402527	0.27752935886383057	0.28598013520240784	0.20583346486091614	0.28236469626426697	0.3058287501335144	0.24505718052387238	0.25381559133529663	0.2717415988445282	0.25756651163101196	0.27489757537841797	0.24046915769577026	0
63	60	0	0.5896265	0.5568047165870667	0.5423200726509094	0.5818747282028198	0.49419572949409485	0.5718647837638855	0.5591812133789062	0.5293002128601074	0.6029459834098816	0.5634234547615051	0.459763765335083	0.5866209268569946	0.5810203552246094	0.5472732782363892	0.498718798160553	0.5554608702659607	0.5945855379104614	0.5531810522079468	0.5691904425621033	1
64	61	0	0.20627908	0.21606767177581787	0.1944258213043213	0.17849524319171906	0.22418873012065887	0.21354715526103973	0.21599183976650238	0.21487094461917877	0.20503191649913788	0.21408143639564514	0.2583279013633728	0.23022978007793427	0.18210209906101227	0.2190416008234024	0.20572839677333832	0.20576463639736176	0.1943291276693344	0.21744926273822784	0.18477796018123627	0
65	62	0	0.28303334	0.31816086173057556	0.31321287155151367	0.2271001935005188	0.3043213486671448	0.29846569895744324	0.3722919821739197	0.3156619369983673	0.2854185104370117	0.3045758605003357	0.41825973987579346	0.33786875009536743	0.3545330762863159	0.3290170431137085	0.30917978286743164	0.30550017952919006	0.28371816873550415	0.2924368679523468	0.3146982192993164	0
66	63	0	0.28958777	0.3063580095767975	0.2964944541454315	0.36715617775917053	0.29843902587890625	0.30073440074920654	0.29824158549308777	0.30459433794021606	0.30089643597602844	0.32435065507888794	0.3082992434501648	0.33601975440979004	0.2562965750694275	0.3162439465522766	0.32499071955680847	0.3050215542316437	0.2812710404396057	0.2958086431026459	0.29728829860687256	1
67	64	0	0.55976784	0.5435789227485657	0.6109645366668701	0.5955557823181152	0.5127342939376831	0.6181544661521912	0.508492112159729	0.5334310531616211	0.5413773655891418	0.5939409136772156	0.4989279806613922	0.5500489473342896	0.5236034393310547	0.5217450261116028	0.5130637884140015	0.5641701221466064	0.5561409592628479	0.6109824180603027	0.5736088752746582	1
68	65	0	0.32582882	0.357494056224823	0.34041762351989746	0.2685645520687103	0.3537134826183319	0.33529382944107056	0.3657360374927521	0.3359246850013733	0.35022005438804626	0.32111844420433044	0.38537707924842834	0.35577598214149475	0.341152548789978	0.33927130699157715	0.32351627945899963	0.34288156032562256	0.3299046456813812	0.3275893032550812	0.3437681198120117	0
69	66	0	0.33660686	0.34123513102531433	0.34031063318252563	0.41870298981666565	0.3456781208515167	0.3296341001987457	0.3420984447002411	0.34365102648735046	0.33456146717071533	0.33857262134552	0.3391692340373993	0.30699145793914795	0.3867340683937073	0.3262467384338379	0.35022127628326416	0.33034464716911316	0.31638243794441223	0.31980523467063904	0.3209097385406494	1
70	67	0	0.31996703	0.29565659165382385	0.3096155524253845	0.29238346219062805	0.34879693388938904	0.3210681974887848	0.3255036175251007	0.33490750193595886	0.33741170167922974	0.3301832973957062	0.37658604979515076	0.3506181240081787	0.2560596466064453	0.3459380567073822	0.33044078946113586	0.3091316819190979	0.31832754611968994	0.33661168813705444	0.3154245913028717	1
71	68	0	0.48649812	0.4337199926376343	0.5192819833755493	0.4570924937725067	0.44292041659355164	0.4952847957611084	0.4808427691459656	0.4945754408836365	0.4509532153606415	0.48466572165489197	0.4613651633262634	0.44435247778892517	0.5310087203979492	0.4750281870365143	0.5145456790924072	0.4865957498550415	0.47113797068595886	0.4995384216308594	0.44682469964027405	0
72	69	0	0.39508733	0.3997715413570404	0.41048702597618103	0.4208929240703583	0.40877342224121094	0.4228992760181427	0.40908607840538025	0.429944783449173	0.397691011428833	0.4059523046016693	0.432521790266037	0.3890666365623474	0.3881338834762573	0.42360061407089233	0.4140850305557251	0.4194415509700775	0.39992615580558777	0.410622239112854	0.3923012614250183	1
73	70	0	0.3986055	0.41215261816978455	0.37574413418769836	0.3772411346435547	0.36841171979904175	0.3792455494403839	0.40409165620803833	0.3938118815422058	0.3860380947589874	0.372334748506546	0.4391752779483795	0.3701188564300537	0.4254457652568817	0.3829954266548157	0.38915079832077026	0.33193373680114746	0.36874258518218994	0.3839126229286194	0.3895753026008606	1
74	71	0	0.40713373	0.4289449155330658	0.45804116129875183	0.5028612017631531	0.4105556607246399	0.43429437279701233	0.48132869601249695	0.43637609481811523	0.41998133063316345	0.476917564868927	0.4407958984375	0.4572797119617462	0.4298233091831207	0.43886008858680725	0.4527910053730011	0.45776206254959106	0.4313186705112457	0.4401697814464569	0.42993924021720886	0
75	72	0	0.27422252	0.299398809671402	0.2719154357910156	0.23076362907886505	0.303708016872406	0.2754768133163452	0.30101585388183594	0.28485673666000366	0.2809886634349823	0.2807242274284363	0.2741420865058899	0.2954225540161133	0.3022286295890808	0.29216480255126953	0.3014773428440094	0.2604109048843384	0.2795056402683258	0.26977288722991943	0.2862931489944458	0
76	47	1	0.30652258	0.3018767833709717	0.3057420253753662	0.35527268052101135	0.28556206822395325	0.24615249037742615	0.31912559270858765	0.31108009815216064	0.3135162889957428	0.26841405034065247	0.3447085916996002	0.3525245189666748	0.31309759616851807	0.3233932852745056	0.2902660667896271	0.2886190712451935	0.3180072009563446	0.30965033173561096	0.28111502528190613	0
77	73	0	0.6390821	0.5634750127792358	0.6395688652992249	0.5764032602310181	0.5409033894538879	0.6414618492126465	0.6053467392921448	0.5478523373603821	0.6985456943511963	0.5768855214118958	0.6181668043136597	0.5434341430664062	0.611429750919342	0.5861298441886902	0.6238064169883728	0.6083471775054932	0.6163305640220642	0.6238469481468201	0.5866445899009705	1
78	74	0	0.39735028	0.43305888772010803	0.4283769726753235	0.4738646149635315	0.40399110317230225	0.41051185131073	0.46301209926605225	0.4155938923358917	0.40148621797561646	0.41270557045936584	0.42312684655189514	0.38846492767333984	0.44885140657424927	0.42315977811813354	0.4275414049625397	0.4196685552597046	0.4002751410007477	0.4352118670940399	0.40974709391593933	0
79	75	0	0.091743134	0.09584252536296844	0.07959789037704468	0.10953880846500397	0.11211690306663513	0.09636899828910828	0.1227807104587555	0.0799671858549118	0.11752192676067352	0.09054620563983917	0.1391029804944992	0.05060375854372978	0.16236978769302368	0.13124409317970276	0.10699744522571564	0.10755285620689392	0.07266272604465485	0.12272239476442337	0.09749175608158112	0
80	76	0	0.37692094	0.3637067973613739	0.37502336502075195	0.3900304436683655	0.4173571765422821	0.37441641092300415	0.41245245933532715	0.3486063480377197	0.3726026713848114	0.37314677238464355	0.4063322842121124	0.40062084794044495	0.3828432857990265	0.3920644521713257	0.37368839979171753	0.37427613139152527	0.37176045775413513	0.35552552342414856	0.3740590214729309	1
81	77	3	0.3044019	0.321289986371994	0.30216333270072937	0.2629696726799011	0.32959526777267456	0.3156489431858063	0.3199176788330078	0.32427042722702026	0.30159759521484375	0.29194775223731995	0.29284778237342834	0.3304547965526581	0.26617369055747986	0.3049800395965576	0.32727035880088806	0.3070460855960846	0.3086610734462738	0.30335330963134766	0.30334794521331787	0
82	42	1	0.24800265	0.30336636304855347	0.2440154254436493	0.2162800282239914	0.28175628185272217	0.2863226532936096	0.2662796676158905	0.252984881401062	0.2675666809082031	0.26603975892066956	0.24300768971443176	0.2760162055492401	0.23198074102401733	0.2859290838241577	0.2928031086921692	0.25769472122192383	0.2407388836145401	0.25394630432128906	0.2365192174911499	1
83	78	0	0.33997586	0.3199772238731384	0.3752838671207428	0.27070972323417664	0.3522894084453583	0.3486468493938446	0.3377874493598938	0.29160383343696594	0.41885051131248474	0.33901578187942505	0.3773654103279114	0.3261600434780121	0.3858143985271454	0.3205559551715851	0.35011187195777893	0.49760115146636963	0.2960772216320038	0.32455193996429443	0.33091649413108826	0
84	79	0	0.607657	0.5991644859313965	0.6504697203636169	0.5602113604545593	0.6314124464988708	0.6736127734184265	0.6619994640350342	0.5851894617080688	0.5838704705238342	0.5946609377861023	0.6558442115783691	0.4616535007953644	0.7205820083618164	0.5592218637466431	0.6568544507026672	0.6048130989074707	0.5279646515846252	0.6192289590835571	0.5957437753677368	0
85	80	0	0.25344938	0.28447508811950684	0.27014896273612976	0.2584351897239685	0.24989201128482819	0.24933817982673645	0.2573157548904419	0.2535087764263153	0.2902306914329529	0.25643354654312134	0.22263935208320618	0.2909809648990631	0.28428077697753906	0.27220988273620605	0.2613769769668579	0.26557791233062744	0.2652595341205597	0.25255557894706726	0.2456863671541214	0
86	81	0	0.26367372	0.3043195903301239	0.2713737487792969	0.2606106102466583	0.2561521530151367	0.2529427707195282	0.31783273816108704	0.3238879144191742	0.2908089756965637	0.2660076320171356	0.3198617398738861	0.2841830253601074	0.27819502353668213	0.2808375656604767	0.3125787377357483	0.28170058131217957	0.26528722047805786	0.27917414903640747	0.2860959470272064	1
87	82	0	0.4345468	0.4556579291820526	0.5018748641014099	0.529366135597229	0.4240190088748932	0.4541850984096527	0.47422993183135986	0.45037466287612915	0.4428289830684662	0.5035580396652222	0.4756815433502197	0.4673912525177002	0.4552362859249115	0.4472865164279938	0.48621201515197754	0.4623982906341553	0.444344162940979	0.4650918245315552	0.4654413163661957	1
88	69	1	0.9346854	0.9198996424674988	0.9648182988166809	0.8915877938270569	0.9530920386314392	0.9529045224189758	0.9335577487945557	0.9427459239959717	0.972264289855957	0.9603355526924133	0.7905977964401245	0.9617221355438232	0.8185535669326782	0.9116749167442322	0.7655000686645508	0.9440473318099976	0.9556096196174622	0.9330381155014038	0.9171591401100159	1
89	83	0	0.15787585	0.19831794500350952	0.15033167600631714	0.2002740055322647	0.18944744765758514	0.1609371304512024	0.20664246380329132	0.16916018724441528	0.18213261663913727	0.1657574623823166	0.2127152681350708	0.1753334254026413	0.156606063246727	0.18776029348373413	0.1732160896062851	0.1874108761548996	0.15085981786251068	0.1808106154203415	0.15424232184886932	0
90	84	0	0.48718238	0.47571277618408203	0.5611259937286377	0.5698981881141663	0.4605777859687805	0.4951188862323761	0.5590254664421082	0.48947152495384216	0.4932052195072174	0.5456459522247314	0.4391752779483795	0.48527026176452637	0.5043492913246155	0.4991110861301422	0.5194530487060547	0.5409942269325256	0.46563395857810974	0.5096913576126099	0.5141487121582031	1
91	85	2	0.19025724	0.2213996946811676	0.1874740868806839	0.17915533483028412	0.20234686136245728	0.17126795649528503	0.2715926170349121	0.20134074985980988	0.20781883597373962	0.19292309880256653	0.22080564498901367	0.19179780781269073	0.2429683357477188	0.20975080132484436	0.19125884771347046	0.2148018777370453	0.21513138711452484	0.20754416286945343	0.1809031218290329	1
92	6	1	0.40527257	0.3991401791572571	0.4154360294342041	0.2995353937149048	0.40577274560928345	0.3901152014732361	0.4694066643714905	0.40874889492988586	0.3976362347602844	0.3625597059726715	0.4575449824333191	0.3765980303287506	0.505659282207489	0.45310840010643005	0.3979925215244293	0.4529836177825928	0.41989076137542725	0.4317992925643921	0.43658122420310974	0
93	86	0	0.347649	0.31455275416374207	0.32332393527030945	0.35573434829711914	0.40153414011001587	0.33404794335365295	0.37563958764076233	0.34632715582847595	0.3620198369026184	0.3413684666156769	0.40344852209091187	0.35128647089004517	0.3644469380378723	0.37140557169914246	0.35641804337501526	0.3459196388721466	0.3356616497039795	0.3674358129501343	0.3355235457420349	1
94	87	0	0.40510637	0.4090133607387543	0.4220600128173828	0.37042704224586487	0.40589603781700134	0.41761019825935364	0.4170546531677246	0.42653945088386536	0.40186014771461487	0.4103054106235504	0.4279654026031494	0.4414660334587097	0.40272057056427	0.4281860888004303	0.4088396430015564	0.4054431915283203	0.41156044602394104	0.4061453938484192	0.3977936804294586	1
95	88	0	0.3500292	0.3516814410686493	0.32304686307907104	0.3865070343017578	0.3264378607273102	0.3709639310836792	0.36393439769744873	0.36566850543022156	0.35306426882743835	0.3550334870815277	0.3804725706577301	0.3846322000026703	0.3319612443447113	0.36832597851753235	0.36330267786979675	0.3430080711841583	0.3326927423477173	0.3380869925022125	0.30112624168395996	0
96	41	2	0.32109293	0.2929008901119232	0.32478630542755127	0.33674150705337524	0.3633248805999756	0.3161134719848633	0.3137530982494354	0.32252076268196106	0.3301463723182678	0.3306320011615753	0.38213983178138733	0.30270150303840637	0.3400011658668518	0.31557777523994446	0.32371699810028076	0.3085292875766754	0.3059311509132385	0.33373013138771057	0.32784903049468994	0
97	89	0	0.32107237	0.30007266998291016	0.3277241587638855	0.3903261125087738	0.3900212347507477	0.3408471941947937	0.3335801064968109	0.33650389313697815	0.32221779227256775	0.3196547329425812	0.38121768832206726	0.3132312595844269	0.2994844317436218	0.3291734457015991	0.3225290775299072	0.30504679679870605	0.3214524984359741	0.3304959237575531	0.3314436078071594	0
98	90	0	0.5984783	0.49159929156303406	0.5835105776786804	0.6008362770080566	0.5216318368911743	0.5751022100448608	0.5041741132736206	0.5521945953369141	0.6190962195396423	0.5459824204444885	0.4763546884059906	0.48769229650497437	0.6557111144065857	0.5461175441741943	0.5513672828674316	0.5271019339561462	0.592808187007904	0.5294256806373596	0.5764613747596741	1
99	25	1	0.33830225	0.3392474353313446	0.36785176396369934	0.5095214247703552	0.410683810710907	0.36221832036972046	0.34095996618270874	0.374664843082428	0.3062928020954132	0.3405057489871979	0.3993208408355713	0.3371388912200928	0.3087611794471741	0.3774254322052002	0.3741094470024109	0.36628714203834534	0.3390471339225769	0.31681832671165466	0.3569420278072357	0
100	91	0	0.50170374	0.5391499996185303	0.5764456391334534	0.5327273607254028	0.4801895022392273	0.6245036721229553	0.5598711371421814	0.5145574808120728	0.5004777908325195	0.5547234416007996	0.5328508019447327	0.5004087686538696	0.5024929642677307	0.5243578553199768	0.5476886034011841	0.5750566124916077	0.5020419359207153	0.5531396865844727	0.5220637917518616	0
101	92	0	0.3483576	0.34757354855537415	0.3618129789829254	0.313554972410202	0.3854445815086365	0.3656282126903534	0.3779893219470978	0.38343948125839233	0.36359214782714844	0.3434876501560211	0.403020441532135	0.37862738966941833	0.38253000378608704	0.39284250140190125	0.3686099350452423	0.36967745423316956	0.35642892122268677	0.36892151832580566	0.3567116856575012	0
102	93	0	0.29213792	0.2872178554534912	0.2916753590106964	0.3299640417098999	0.32319843769073486	0.303761750459671	0.23411886394023895	0.28618308901786804	0.294960618019104	0.3060978949069977	0.31484752893447876	0.31039634346961975	0.3478090167045593	0.26216748356819153	0.2973460257053375	0.28852471709251404	0.28602877259254456	0.2920134663581848	0.31137800216674805	1
103	94	0	0.31560847	0.32024726271629333	0.33854639530181885	0.2756633758544922	0.32423892617225647	0.3092429041862488	0.28805094957351685	0.3473755419254303	0.33776605129241943	0.33531713485717773	0.32082486152648926	0.3447680175304413	0.30199143290519714	0.28565794229507446	0.3292696475982666	0.3372737467288971	0.34217798709869385	0.32428938150405884	0.3243509829044342	0
104	95	0	0.1912309	0.226822167634964	0.16836656630039215	0.1928752064704895	0.17418843507766724	0.1785302609205246	0.21502934396266937	0.1776273101568222	0.19956982135772705	0.1824217438697815	0.14282023906707764	0.21041913330554962	0.19566862285137177	0.21459142863750458	0.16991423070430756	0.1948579102754593	0.1700785607099533	0.19050559401512146	0.16887781023979187	0
105	96	0	0.8521964	0.8744059205055237	0.8476632833480835	0.8387610912322998	0.7729054689407349	0.8715944290161133	0.7465898990631104	0.806050181388855	0.8580041527748108	0.8858016729354858	0.7312321662902832	0.7736474275588989	0.8869359493255615	0.8057126402854919	0.7822691202163696	0.821873664855957	0.8434624671936035	0.8460209965705872	0.8063846826553345	1
106	97	0	0.37554348	0.36833399534225464	0.3623422086238861	0.36585789918899536	0.4071917235851288	0.3892049789428711	0.3958125710487366	0.38436955213546753	0.3759610652923584	0.3766269087791443	0.3927902579307556	0.42104393243789673	0.34183990955352783	0.4013264775276184	0.3862352669239044	0.37863412499427795	0.35617101192474365	0.3705923855304718	0.3702913224697113	1
107	98	0	0.2934111	0.3079659938812256	0.2935333251953125	0.32497283816337585	0.29681581258773804	0.28521594405174255	0.2994285523891449	0.28868532180786133	0.30036115646362305	0.30710893869400024	0.31170469522476196	0.2612338364124298	0.32714301347732544	0.26532259583473206	0.3056950867176056	0.2938911020755768	0.2879064977169037	0.27617084980010986	0.2669490575790405	1
108	99	0	0.45762077	0.4718640148639679	0.5351209044456482	0.5383048057556152	0.4562378525733948	0.4870534837245941	0.49749431014060974	0.46337881684303284	0.4688606560230255	0.4816313683986664	0.4459541440010071	0.43553388118743896	0.46717119216918945	0.46735161542892456	0.5113188624382019	0.5095263719558716	0.4567866921424866	0.5211951732635498	0.4839416742324829	1
109	100	0	0.37073424	0.372908353805542	0.3700960874557495	0.33953621983528137	0.3878030776977539	0.3869766891002655	0.37768515944480896	0.3831638991832733	0.3670824468135834	0.37088364362716675	0.41023197770118713	0.38491448760032654	0.33594197034835815	0.391327440738678	0.38430798053741455	0.3814345598220825	0.3714824914932251	0.3829965591430664	0.36013075709342957	0
110	101	0	0.28105932	0.2938847839832306	0.29632237553596497	0.33499881625175476	0.3100678026676178	0.2733554244041443	0.37051156163215637	0.324859619140625	0.24767056107521057	0.28094252943992615	0.42045825719833374	0.2855750322341919	0.4132083058357239	0.3297717571258545	0.347890704870224	0.2642506957054138	0.28005364537239075	0.28476482629776	0.2917458117008209	0
111	102	0	0.32852978	0.32784098386764526	0.3108213245868683	0.4169015884399414	0.33340948820114136	0.3103773593902588	0.2801187336444855	0.326724112033844	0.3048858940601349	0.31151068210601807	0.2674579322338104	0.2929738461971283	0.30702200531959534	0.34182009100914	0.2735876142978668	0.29059505462646484	0.30885282158851624	0.3046553134918213	0.3311261236667633	0
112	103	0	0.4549402	0.42432549595832825	0.5201317667961121	0.49427133798599243	0.5555652379989624	0.44501054286956787	0.5008150339126587	0.4622547924518585	0.4803306460380554	0.4252754747867584	0.4850980341434479	0.5691176056861877	0.4390374720096588	0.45954832434654236	0.46976202726364136	0.4707018733024597	0.4615476429462433	0.4925842881202698	0.4220419228076935	1
113	104	0	0.23473346	0.324856698513031	0.2362831085920334	0.37101876735687256	0.2773261070251465	0.2323577105998993	0.30805322527885437	0.2468068152666092	0.24538856744766235	0.2572467029094696	0.3099953830242157	0.24259062111377716	0.18857020139694214	0.285416841506958	0.27538543939590454	0.26438358426094055	0.22531361877918243	0.221781387925148	0.2192102074623108	0
114	105	0	0.33365002	0.3234424591064453	0.3177308738231659	0.26788800954818726	0.3232254087924957	0.34003332257270813	0.3109063506126404	0.3442932665348053	0.3204578459262848	0.30249544978141785	0.344688355922699	0.3309665620326996	0.34621545672416687	0.3434099853038788	0.3273857831954956	0.29165491461753845	0.32666823267936707	0.32059386372566223	0.32727235555648804	0
115	106	0	0.22999272	0.2873721718788147	0.2308284342288971	0.25881227850914	0.22611136734485626	0.21914061903953552	0.28113478422164917	0.24660463631153107	0.2293233573436737	0.23223595321178436	0.28573235869407654	0.24705761671066284	0.22098694741725922	0.2574629485607147	0.23906780779361725	0.25678539276123047	0.23235511779785156	0.26043862104415894	0.24352611601352692	0
116	86	1	0.40409616	0.3622211217880249	0.420954167842865	0.4314129054546356	0.4289345145225525	0.40481433272361755	0.45484912395477295	0.4275370240211487	0.40210050344467163	0.3975001871585846	0.4391752779483795	0.39775577187538147	0.39147716760635376	0.4247196912765503	0.42691126465797424	0.41690003871917725	0.40108221769332886	0.4236309230327606	0.35849377512931824	1
117	30	1	0.47908008	0.496279239654541	0.5384189486503601	0.5821878910064697	0.4295279085636139	0.4766092002391815	0.5186535716056824	0.44134196639060974	0.4875161647796631	0.5565032958984375	0.5262735486030579	0.5052213668823242	0.373291939496994	0.46500658988952637	0.5414245128631592	0.5268343687057495	0.47583287954330444	0.4821576774120331	0.47801512479782104	0
118	107	0	0.4429007	0.4468797743320465	0.4682852327823639	0.4396832585334778	0.4313468337059021	0.4320623576641083	0.5529309511184692	0.48566827178001404	0.410463809967041	0.38765251636505127	0.5700531601905823	0.4627288281917572	0.49832862615585327	0.49276474118232727	0.5050352215766907	0.4617897868156433	0.46357282996177673	0.4732424020767212	0.4516432285308838	1
119	12	5	0.3876016	0.36329323053359985	0.3823907971382141	0.369797945022583	0.39216676354408264	0.3779153525829315	0.3949078321456909	0.417428582906723	0.40289852023124695	0.3851411044597626	0.40384241938591003	0.3939554989337921	0.40047580003738403	0.3906032145023346	0.3970356583595276	0.402500182390213	0.3885500133037567	0.39389461278915405	0.38417503237724304	0
120	108	0	0.54166436	0.5203210115432739	0.4992513656616211	0.4834071099758148	0.46826961636543274	0.489096462726593	0.5118370652198792	0.5037446022033691	0.47773846983909607	0.4804750382900238	0.4370608627796173	0.536034107208252	0.5994884967803955	0.5430391430854797	0.46328628063201904	0.5101585984230042	0.5108166337013245	0.4960595965385437	0.5174133777618408	1
121	73	1	0.21683995	0.2230183333158493	0.20076113939285278	0.2600240409374237	0.23207491636276245	0.21565258502960205	0.25993525981903076	0.22361183166503906	0.22076158225536346	0.2270461767911911	0.2538524568080902	0.23342730104923248	0.22946487367153168	0.2286580502986908	0.2491573542356491	0.22253282368183136	0.19866932928562164	0.2214927226305008	0.2011449635028839	1
122	109	0	0.43937588	0.4084725081920624	0.48195698857307434	0.5050047039985657	0.4511469304561615	0.46412795782089233	0.5207803249359131	0.457112580537796	0.4573310613632202	0.4555121660232544	0.37426286935806274	0.44758328795433044	0.48307743668556213	0.48483794927597046	0.44193795323371887	0.4694955348968506	0.4728030562400818	0.4637419581413269	0.4380649924278259	0
123	110	0	0.14402759	0.1657656878232956	0.14067292213439941	0.08607982099056244	0.1382410228252411	0.12489554286003113	0.18636690080165863	0.12338539958000183	0.15315547585487366	0.12547960877418518	0.148698091506958	0.18797923624515533	0.1290084272623062	0.16947922110557556	0.12515728175640106	0.15393279492855072	0.12468797713518143	0.1464034467935562	0.12576846778392792	1
124	111	0	0.29990336	0.3488856256008148	0.31168511509895325	0.36926478147506714	0.2866651713848114	0.3037756681442261	0.3299110531806946	0.3149530589580536	0.31066086888313293	0.31896159052848816	0.3039819300174713	0.3433835208415985	0.43998801708221436	0.32637086510658264	0.3084738552570343	0.31589800119400024	0.30128559470176697	0.2977020740509033	0.3393332362174988	1
125	112	0	0.16085438	0.20748309791088104	0.171500563621521	0.2189970463514328	0.20279794931411743	0.17253251373767853	0.192048117518425	0.18013910949230194	0.18505458533763885	0.18401482701301575	0.2104582041501999	0.1680995523929596	0.21131612360477448	0.18864963948726654	0.19328726828098297	0.18276673555374146	0.17604899406433105	0.19643208384513855	0.1791081726551056	0
126	40	1	0.29448834	0.284169465303421	0.3299277126789093	0.3654986619949341	0.3232503831386566	0.3047442138195038	0.29487481713294983	0.32619303464889526	0.32920193672180176	0.3166303336620331	0.29472780227661133	0.3198123872280121	0.2876082956790924	0.318938285112381	0.311687707901001	0.30003929138183594	0.313110888004303	0.29465189576148987	0.2893162965774536	0
127	113	0	0.36712822	0.3642890751361847	0.38139066100120544	0.40666463971138	0.4011903703212738	0.35047149658203125	0.39368993043899536	0.392322838306427	0.3924843370914459	0.33726367354393005	0.37696418166160583	0.37896907329559326	0.41298964619636536	0.3495365083217621	0.38113516569137573	0.3884125053882599	0.35795310139656067	0.382673054933548	0.36961281299591064	0
128	114	0	0.4782111	0.4780840575695038	0.5595186948776245	0.42062851786613464	0.4462915360927582	0.5202715396881104	0.501889705657959	0.4733620584011078	0.48984113335609436	0.4551061689853668	0.4449778199195862	0.46621519327163696	0.4534376859664917	0.4179568886756897	0.42854371666908264	0.430693656206131	0.5254271030426025	0.4332738518714905	0.3913484811782837	0
129	115	0	0.4059912	0.39045700430870056	0.4029475748538971	0.3563494384288788	0.4058775305747986	0.41726601123809814	0.38391321897506714	0.41765016317367554	0.3882623314857483	0.4024980366230011	0.4156772792339325	0.4009276032447815	0.43812665343284607	0.3921058773994446	0.4109817147254944	0.404960036277771	0.3908486068248749	0.39898955821990967	0.39483606815338135	1
130	116	0	0.15889502	0.1750166118144989	0.15326647460460663	0.1498422771692276	0.15707115828990936	0.13365498185157776	0.17034317553043365	0.15352967381477356	0.16210241615772247	0.154174342751503	0.13285064697265625	0.13961529731750488	0.16476799547672272	0.16439063847064972	0.11906781792640686	0.15797869861125946	0.1408587545156479	0.12209393084049225	0.12138307839632034	0
131	117	1	0.4189969	0.43527957797050476	0.48238900303840637	0.42246827483177185	0.41797083616256714	0.4351574182510376	0.48354393243789673	0.454338401556015	0.4482961893081665	0.46394726634025574	0.4360012412071228	0.4807972311973572	0.43671274185180664	0.4409147799015045	0.45196470618247986	0.47022199630737305	0.44721829891204834	0.44343143701553345	0.4367905557155609	0
132	118	0	0.19581515	0.2262435108423233	0.19943177700042725	0.21385230123996735	0.20598480105400085	0.21019026637077332	0.20948898792266846	0.20188264548778534	0.2108350545167923	0.19680456817150116	0.22375991940498352	0.22179780900478363	0.17991873621940613	0.21715061366558075	0.22355389595031738	0.20174646377563477	0.18529446423053741	0.19903916120529175	0.19454020261764526	0
133	4	1	0.18256462	0.21907031536102295	0.17988458275794983	0.1519211232662201	0.17531779408454895	0.15683844685554504	0.23063981533050537	0.17860110104084015	0.1880793422460556	0.16250070929527283	0.1818038374185562	0.18175318837165833	0.20100528001785278	0.1953563541173935	0.18353907763957977	0.19979798793792725	0.17621326446533203	0.201435387134552	0.17986388504505157	1
134	119	0	0.23750085	0.23898939788341522	0.22350335121154785	0.24901901185512543	0.26239320635795593	0.18964871764183044	0.2200191766023636	0.23184114694595337	0.23148703575134277	0.2385726124048233	0.2893400490283966	0.2595982253551483	0.31015875935554504	0.2605680823326111	0.20521382987499237	0.19674192368984222	0.2521130442619324	0.2790503203868866	0.11424442380666733	0
135	120	0	0.96359056	0.9674281477928162	0.9859372973442078	0.9101425409317017	0.9599093198776245	0.9746469855308533	0.969366192817688	0.9771534204483032	0.9790129661560059	0.9873303174972534	0.8574748635292053	0.9834066033363342	0.9605464935302734	0.9736244678497314	0.956229567527771	0.9443179965019226	0.9720840454101562	0.9686427712440491	0.9728833436965942	0
136	121	0	0.25356597	0.25626468658447266	0.23140670359134674	0.2840062975883484	0.25457102060317993	0.23923200368881226	0.2296321839094162	0.2623961567878723	0.22784490883350372	0.22998657822608948	0.21134313941001892	0.2568744719028473	0.21441181004047394	0.24083559215068817	0.2533071041107178	0.2056092619895935	0.23765318095684052	0.24360419809818268	0.22249075770378113	1
137	122	0	0.18061687	0.23318696022033691	0.18426546454429626	0.14878906309604645	0.19957782328128815	0.20322488248348236	0.23843112587928772	0.1995154470205307	0.18625205755233765	0.2077050656080246	0.2610815167427063	0.22201937437057495	0.17279928922653198	0.20594707131385803	0.18301373720169067	0.21251754462718964	0.1805591583251953	0.21096351742744446	0.19645442068576813	1
138	106	1	0.16867512	0.22659114003181458	0.1806555986404419	0.18873198330402374	0.19556568562984467	0.1789662092924118	0.21738281846046448	0.18238100409507751	0.17860032618045807	0.17591528594493866	0.18629349768161774	0.1765679270029068	0.20407116413116455	0.1904415637254715	0.16451352834701538	0.19199077785015106	0.16512992978096008	0.16180916130542755	0.15843546390533447	0
139	123	1	0.21184453	0.25291356444358826	0.2138948291540146	0.255607008934021	0.22319656610488892	0.20517469942569733	0.2470075935125351	0.2035745233297348	0.21007254719734192	0.23169903457164764	0.17030449211597443	0.24923351407051086	0.18982598185539246	0.233696848154068	0.2100905030965805	0.2291645109653473	0.19157585501670837	0.20456574857234955	0.19670866429805756	0
140	96	1	0.86567205	0.8932691216468811	0.8642475605010986	0.8615553975105286	0.7889657616615295	0.8810141682624817	0.7714211344718933	0.8234032988548279	0.8824301958084106	0.8941500186920166	0.7522328495979309	0.8010602593421936	0.9055264592170715	0.8194657564163208	0.7918459177017212	0.8260068297386169	0.8693379759788513	0.8554844856262207	0.827555239200592	1
141	14	1	0.4057084	0.401647686958313	0.41338419914245605	0.4796276390552521	0.4163924753665924	0.4207228720188141	0.43627434968948364	0.41643622517585754	0.39450788497924805	0.3753671944141388	0.43781641125679016	0.3626343309879303	0.40145570039749146	0.42567625641822815	0.40447595715522766	0.4118351638317108	0.4102567434310913	0.42291736602783203	0.3974533677101135	1
142	61	1	0.4428395	0.4433720111846924	0.4616985321044922	0.39418157935142517	0.4227704703807831	0.4777897298336029	0.48704618215560913	0.4682144224643707	0.45869725942611694	0.4780872166156769	0.4459703266620636	0.45915254950523376	0.49327588081359863	0.4806569218635559	0.46031653881073	0.4646633267402649	0.451421320438385	0.44670504331588745	0.4553217887878418	1
143	124	0	0.4125359	0.40415599942207336	0.43337079882621765	0.42278262972831726	0.416392982006073	0.4337255656719208	0.48081663250923157	0.43516406416893005	0.39616721868515015	0.3946503698825836	0.43704086542129517	0.4579070508480072	0.44292640686035156	0.44534820318222046	0.41005825996398926	0.35920077562332153	0.4121726155281067	0.4175907373428345	0.4367644488811493	0
144	125	0	0.10141189	0.0849885419011116	0.0939219519495964	0.06706006079912186	0.11209175735712051	0.09538311511278152	0.1137871965765953	0.09201232343912125	0.10423282533884048	0.09762689471244812	0.13724809885025024	0.09712856262922287	0.12549106776714325	0.0955214723944664	0.0983634889125824	0.11415261030197144	0.09162244945764542	0.12789063155651093	0.09483732283115387	0
145	126	0	0.42928955	0.40894824266433716	0.4346523582935333	0.46746063232421875	0.406013548374176	0.44237735867500305	0.4552040696144104	0.434211403131485	0.40512141585350037	0.42555949091911316	0.42646878957748413	0.44758254289627075	0.45242220163345337	0.4511853754520416	0.4367668032646179	0.4592074155807495	0.39430534839630127	0.42762747406959534	0.4201904535293579	1
146	127	0	0.44315553	0.418268620967865	0.4379782974720001	0.36370226740837097	0.42630621790885925	0.42412102222442627	0.4289987087249756	0.44324469566345215	0.44070759415626526	0.4265236556529999	0.44429731369018555	0.4168892502784729	0.5074983835220337	0.41118863224983215	0.44999533891677856	0.4320945143699646	0.4474713206291199	0.44828271865844727	0.4173162877559662	0
147	128	5	0.44790173	0.44255203008651733	0.41613832116127014	0.3657519817352295	0.4072180986404419	0.4076380729675293	0.49104154109954834	0.41397321224212646	0.4300202429294586	0.4471402168273926	0.46189549565315247	0.47567588090896606	0.48564404249191284	0.45936834812164307	0.37980568408966064	0.421692430973053	0.42833080887794495	0.42355871200561523	0.42201146483421326	0
148	129	0	0.5678471	0.5409486293792725	0.5808528065681458	0.589855968952179	0.5204320549964905	0.5671634078025818	0.6089589595794678	0.5635591149330139	0.5699378252029419	0.5622791051864624	0.5705158114433289	0.5946113467216492	0.6036819815635681	0.5846573710441589	0.55540931224823	0.5960230231285095	0.5667954087257385	0.5618684887886047	0.5790601372718811	1
149	15	1	0.22130275	0.26954832673072815	0.20949675142765045	0.16000403463840485	0.2123740017414093	0.19839268922805786	0.2736072540283203	0.3125111162662506	0.25878605246543884	0.21883565187454224	0.259301096200943	0.274787038564682	0.2892548143863678	0.22359280288219452	0.24824048578739166	0.24611860513687134	0.2140641212463379	0.23870965838432312	0.2164514660835266	0
150	130	0	0.37010702	0.37638193368911743	0.3697977066040039	0.44878652691841125	0.38423043489456177	0.37923264503479004	0.37213048338890076	0.375041663646698	0.3433738052845001	0.3666791319847107	0.42067357897758484	0.38318219780921936	0.3753786087036133	0.392017126083374	0.3797248601913452	0.3690171241760254	0.3697644770145416	0.3739674687385559	0.37091416120529175	1
151	2	2	0.4822223	0.4447714388370514	0.5595158338546753	0.5447489619255066	0.42975351214408875	0.47546568512916565	0.5298889875411987	0.5031208395957947	0.452987939119339	0.49844422936439514	0.4391752779483795	0.44674307107925415	0.46487289667129517	0.5079225897789001	0.4901508390903473	0.47725239396095276	0.508232057094574	0.4689090847969055	0.5050477385520935	0
152	131	0	0.14530362	0.14016935229301453	0.1197826936841011	0.10381624102592468	0.1391221582889557	0.1111607700586319	0.1572449803352356	0.12556859850883484	0.1381426900625229	0.10891114175319672	0.08645978569984436	0.15341319143772125	0.17987024784088135	0.13710267841815948	0.10144489258527756	0.1052573174238205	0.10850189626216888	0.12128684669733047	0.11885151267051697	0
153	132	0	0.18316828	0.20657680928707123	0.1998797208070755	0.19006264209747314	0.18791159987449646	0.20913410186767578	0.19078712165355682	0.19900910556316376	0.2119913101196289	0.19753152132034302	0.22112809121608734	0.20419737696647644	0.21297544240951538	0.20269858837127686	0.19618983566761017	0.19523274898529053	0.17749662697315216	0.19723810255527496	0.18564000725746155	1
154	133	0	0.3571699	0.38568589091300964	0.4072013199329376	0.389443039894104	0.3318819999694824	0.37252628803253174	0.3674752712249756	0.36920735239982605	0.3638899624347687	0.35237112641334534	0.42392081022262573	0.35964253544807434	0.3206719160079956	0.38560816645622253	0.37982410192489624	0.3571105897426605	0.3745884895324707	0.3795364201068878	0.33678242564201355	1
155	134	0	0.42069578	0.42637693881988525	0.4784611165523529	0.4758453965187073	0.4412482678890228	0.458621084690094	0.4634148180484772	0.43583884835243225	0.4199995696544647	0.4098620116710663	0.46907514333724976	0.40682241320610046	0.48141950368881226	0.40820080041885376	0.45553264021873474	0.43422600626945496	0.43010738492012024	0.45728161931037903	0.4298194944858551	1
156	43	1	0.3904616	0.3487038016319275	0.38186365365982056	0.39265361428260803	0.3666408061981201	0.3836890757083893	0.4480911195278168	0.3688923120498657	0.4012945294380188	0.34037867188453674	0.4285877048969269	0.3885463774204254	0.35856807231903076	0.3705410659313202	0.4235321283340454	0.41559186577796936	0.38426265120506287	0.36897221207618713	0.27995797991752625	0
157	135	0	0.2682863	0.2692874073982239	0.27177509665489197	0.39124834537506104	0.2722570300102234	0.2587193548679352	0.22974556684494019	0.26843684911727905	0.26968884468078613	0.26394781470298767	0.23335053026676178	0.29043886065483093	0.288080096244812	0.2534274458885193	0.26979541778564453	0.23469842970371246	0.266992449760437	0.25429823994636536	0.2738493084907532	0
158	128	1	0.314072	0.34124523401260376	0.3383753001689911	0.30468395352363586	0.4143964648246765	0.3928074538707733	0.40859735012054443	0.3520597517490387	0.3806537687778473	0.3616546392440796	0.4129646122455597	0.39155441522598267	0.3306314945220947	0.3687431812286377	0.3708769679069519	0.49913841485977173	0.388250470161438	0.3430456817150116	0.3363957703113556	0
159	111	1	0.32853806	0.33727380633354187	0.36410704255104065	0.39452382922172546	0.3378801941871643	0.34218114614486694	0.3522878587245941	0.36555808782577515	0.3442055284976959	0.3475712835788727	0.38773268461227417	0.37840282917022705	0.37574124336242676	0.3683455288410187	0.34948351979255676	0.3391690254211426	0.34596094489097595	0.3157237470149994	0.34664252400398254	1
160	121	1	0.23895568	0.24683329463005066	0.22106559574604034	0.2502913177013397	0.24839317798614502	0.21923935413360596	0.23665329813957214	0.25179988145828247	0.2220410704612732	0.20985740423202515	0.19881099462509155	0.2742118239402771	0.19411179423332214	0.22703565657138824	0.24249312281608582	0.19002202153205872	0.23018726706504822	0.23162390291690826	0.21064423024654388	0
161	136	0	0.31850764	0.3148224651813507	0.29236117005348206	0.25097939372062683	0.3440609276294708	0.3026160001754761	0.3342200815677643	0.32249513268470764	0.32411709427833557	0.29174068570137024	0.33872273564338684	0.32606589794158936	0.36932092905044556	0.3248826265335083	0.31014561653137207	0.2985708713531494	0.29846540093421936	0.3170953691005707	0.31350618600845337	0
162	21	1	0.16106275	0.16510100662708282	0.15286564826965332	0.15719152987003326	0.15974058210849762	0.13922657072544098	0.17655795812606812	0.15291155874729156	0.16066792607307434	0.14796210825443268	0.12856043875217438	0.17607426643371582	0.14434070885181427	0.17592518031597137	0.13862395286560059	0.15646794438362122	0.13456609845161438	0.13982366025447845	0.13121427595615387	0
163	137	0	0.39112785	0.40780794620513916	0.45114460587501526	0.42115139961242676	0.4300665557384491	0.42866435647010803	0.4160781502723694	0.4342074394226074	0.41776975989341736	0.3925577402114868	0.4458742141723633	0.35940027236938477	0.4398617148399353	0.41555821895599365	0.41436582803726196	0.4066597521305084	0.4188455641269684	0.4357754588127136	0.39483875036239624	0
164	138	0	0.20133568	0.22270582616329193	0.18811532855033875	0.20693717896938324	0.2312707155942917	0.20861642062664032	0.24472947418689728	0.18334750831127167	0.19855013489723206	0.21036012470722198	0.2655233144760132	0.2218119353055954	0.20905591547489166	0.21357549726963043	0.2237362414598465	0.20491322875022888	0.17757374048233032	0.21293805539608002	0.21181538701057434	0
165	139	0	0.37885132	0.3833538889884949	0.40242835879325867	0.403937965631485	0.39756518602371216	0.39931726455688477	0.39266958832740784	0.4081965982913971	0.36851826310157776	0.3722659945487976	0.4367794692516327	0.36845725774765015	0.3752972483634949	0.3974543809890747	0.3901982009410858	0.4025188088417053	0.4009298086166382	0.3992634415626526	0.4002397358417511	1
166	140	0	0.37977308	0.4239177405834198	0.44252076745033264	0.29119783639907837	0.3992987871170044	0.42201048135757446	0.43241286277770996	0.4179067015647888	0.4186621606349945	0.37379491329193115	0.4251924753189087	0.35388076305389404	0.4536030888557434	0.40178751945495605	0.4022660553455353	0.39907026290893555	0.4209330379962921	0.41251155734062195	0.40772318840026855	0
167	37	1	0.94710433	0.9413518905639648	0.9755386710166931	0.8505308628082275	0.9416544437408447	0.9610815644264221	0.9597340226173401	0.9549238681793213	0.9651477932929993	0.9684836268424988	0.7871182560920715	0.9539554119110107	0.9276213645935059	0.9594882130622864	0.9286988377571106	0.9090461730957031	0.9657301306724548	0.9495722651481628	0.9556068181991577	1
168	141	0	0.33332708	0.3183964192867279	0.31214869022369385	0.39776259660720825	0.3294623792171478	0.29169055819511414	0.3043883442878723	0.32202714681625366	0.3306594789028168	0.31059542298316956	0.3551386892795563	0.35038816928863525	0.3784889578819275	0.3198917806148529	0.3181048333644867	0.31095632910728455	0.3207266330718994	0.3066656291484833	0.32446977496147156	0
169	142	0	0.40930268	0.45169439911842346	0.448356568813324	0.3824053108692169	0.43571725487709045	0.42180320620536804	0.5587107539176941	0.46179166436195374	0.40448305010795593	0.4297059178352356	0.5281805396080017	0.4452490508556366	0.504986047744751	0.5069700479507446	0.4949018359184265	0.39862462878227234	0.4355483055114746	0.4388882517814636	0.4137724041938782	0
170	98	1	0.31754038	0.3213224411010742	0.3153732717037201	0.35642749071121216	0.3072724938392639	0.31051576137542725	0.3415472209453583	0.3285716772079468	0.29165464639663696	0.3331204950809479	0.37168624997138977	0.2879480719566345	0.3496297597885132	0.348153680562973	0.31351858377456665	0.2702774107456207	0.3061870336532593	0.2945118844509125	0.32522255182266235	0
171	143	0	0.23662692	0.2602393329143524	0.21728655695915222	0.18240253627300262	0.2425055354833603	0.21068352460861206	0.2906072437763214	0.24193114042282104	0.22617186605930328	0.1997230350971222	0.26587969064712524	0.27631691098213196	0.2936468720436096	0.2598276734352112	0.22628746926784515	0.22420108318328857	0.23933272063732147	0.2545684576034546	0.21748407185077667	0
172	11	1	0.51067793	0.48695454001426697	0.5722619891166687	0.5617272853851318	0.46551281213760376	0.5583948493003845	0.5640788078308105	0.49531257152557373	0.4875827133655548	0.5718303918838501	0.4675200879573822	0.5323760509490967	0.5851269960403442	0.5307191014289856	0.536201536655426	0.579461395740509	0.4814440608024597	0.5459586977958679	0.5374228358268738	1
173	143	1	0.15741278	0.2022259682416916	0.138248473405838	0.13933011889457703	0.16639123857021332	0.1738979071378708	0.1991817206144333	0.1591276079416275	0.16374027729034424	0.1665092557668686	0.23571334779262543	0.21439944207668304	0.15571586787700653	0.18699583411216736	0.16032813489437103	0.182125061750412	0.14269331097602844	0.1811390221118927	0.1535273790359497	0
174	144	0	0.20514008	0.25037309527397156	0.22072644531726837	0.26616889238357544	0.22497791051864624	0.18479511141777039	0.22490014135837555	0.19778627157211304	0.23579341173171997	0.1910313367843628	0.17083163559436798	0.1903567761182785	0.20255394279956818	0.21526838839054108	0.194277822971344	0.20805488526821136	0.20447570085525513	0.20034724473953247	0.20110593736171722	1
175	112	1	0.17789641	0.19677916169166565	0.17064832150936127	0.1791105419397354	0.18253567814826965	0.16345635056495667	0.18961979448795319	0.17917346954345703	0.19425338506698608	0.17367121577262878	0.15231449902057648	0.2144065499305725	0.18099120259284973	0.1975668966770172	0.16064080595970154	0.17724303901195526	0.17960527539253235	0.1601887196302414	0.16125915944576263	0
176	145	0	0.32141134	0.34328946471214294	0.2984139025211334	0.29722777009010315	0.33623507618904114	0.38240644335746765	0.4563731551170349	0.3749326169490814	0.34048357605934143	0.3633560836315155	0.4305824041366577	0.42306050658226013	0.20248709619045258	0.36933594942092896	0.4116010069847107	0.39841026067733765	0.3714088201522827	0.386640727519989	0.48623737692832947	0
177	146	0	0.378479	0.33742770552635193	0.38231322169303894	0.3089604675769806	0.41415610909461975	0.3772529065608978	0.4067801833152771	0.3990342915058136	0.3915313482284546	0.36046478152275085	0.42927804589271545	0.37977075576782227	0.4000435769557953	0.3956584632396698	0.39435431361198425	0.38651615381240845	0.3905741274356842	0.41079264879226685	0.3785610496997833	0
178	147	0	0.5276598	0.5221644639968872	0.49722030758857727	0.4639832377433777	0.5106143951416016	0.5122759342193604	0.514573872089386	0.5105656981468201	0.512775182723999	0.47698041796684265	0.44240325689315796	0.5282430648803711	0.5191208720207214	0.5392865538597107	0.45795008540153503	0.5208197236061096	0.5198554992675781	0.5391525626182556	0.4685092866420746	1
179	135	1	0.22026636	0.23913174867630005	0.22083164751529694	0.2259444296360016	0.21473464369773865	0.20811715722084045	0.25422465801239014	0.21717332303524017	0.2216271460056305	0.22169572114944458	0.2758677899837494	0.2064507007598877	0.25437435507774353	0.24264436960220337	0.24208085238933563	0.23216655850410461	0.23767052590847015	0.23344798386096954	0.23468255996704102	0
180	148	0	0.57667637	0.5709656476974487	0.6385633945465088	0.4342447519302368	0.559578537940979	0.6549866795539856	0.6429122090339661	0.5922906398773193	0.6409429907798767	0.5826665759086609	0.6383031606674194	0.5319316983222961	0.5751927495002747	0.5483501553535461	0.6269229054450989	0.7749990820884705	0.5996025204658508	0.5608911514282227	0.5589244961738586	1
181	149	0	0.7180928	0.6717909574508667	0.6871349215507507	0.5839618444442749	0.6779389977455139	0.7093856334686279	0.7051008939743042	0.6572598814964294	0.7266826629638672	0.6695194840431213	0.6687355041503906	0.6413266658782959	0.6758723855018616	0.6839035153388977	0.6573970317840576	0.6312993764877319	0.6555784940719604	0.6606860756874084	0.706809401512146	1
182	150	0	0.21939102	0.24100662767887115	0.22778813540935516	0.2809115946292877	0.20993231236934662	0.19766798615455627	0.18445752561092377	0.2137865275144577	0.22768926620483398	0.20203784108161926	0.1455618292093277	0.24530655145645142	0.19979149103164673	0.21797937154769897	0.1908354014158249	0.19296355545520782	0.21569126844406128	0.20698592066764832	0.19010040163993835	0
183	151	0	0.19943509	0.22806814312934875	0.21189868450164795	0.24470143020153046	0.2373686134815216	0.2046472281217575	0.25492382049560547	0.21374188363552094	0.2418217808008194	0.20895099639892578	0.22723940014839172	0.20465432107448578	0.23189738392829895	0.2324950098991394	0.20615145564079285	0.22036731243133545	0.20297963917255402	0.21816839277744293	0.20209909975528717	0
184	152	3	0.33061135	0.3264791667461395	0.3038332462310791	0.305980384349823	0.36605140566825867	0.3420306444168091	0.34503716230392456	0.3261798918247223	0.3310045003890991	0.3154410421848297	0.3583996593952179	0.3456305265426636	0.38304388523101807	0.33701109886169434	0.3246341943740845	0.31203415989875793	0.3103107213973999	0.31710007786750793	0.32686740159988403	0
185	153	0	0.6112675	0.6622156500816345	0.6059165000915527	0.32347163558006287	0.483758807182312	0.5580862164497375	0.5587545037269592	0.5844852328300476	0.63637775182724	0.5738222002983093	0.5641232132911682	0.5656322240829468	0.6877521872520447	0.5460132956504822	0.5318124890327454	0.5755179524421692	0.6495875120162964	0.5611086487770081	0.6001796722412109	1
186	154	0	0.67747164	0.6896687746047974	0.6853348016738892	0.5989342927932739	0.5736199617385864	0.7113463282585144	0.6979773044586182	0.6506350040435791	0.7322297096252441	0.7029317617416382	0.6673676371574402	0.6603187918663025	0.6655149459838867	0.7012407183647156	0.6513803005218506	0.6507260799407959	0.674279510974884	0.6771512627601624	0.6857009530067444	1
187	155	0	0.46529984	0.466818243265152	0.4978060722351074	0.3581153154373169	0.47709816694259644	0.49871453642845154	0.5488128066062927	0.5112472772598267	0.43090227246284485	0.43520042300224304	0.5628586411476135	0.4281595051288605	0.4183633327484131	0.49181246757507324	0.5246503949165344	0.7403200268745422	0.45536449551582336	0.4566037058830261	0.4471532702445984	0
188	156	0	0.2899934	0.293506920337677	0.2782449424266815	0.2995719611644745	0.32041189074516296	0.2987365126609802	0.31315815448760986	0.3076247274875641	0.28863590955734253	0.29808124899864197	0.33191242814064026	0.27006837725639343	0.3266611099243164	0.3152802288532257	0.2901134192943573	0.293389230966568	0.2889087200164795	0.2996862828731537	0.30073559284210205	0
189	157	0	0.59702075	0.6353210806846619	0.6091790795326233	0.4748937785625458	0.5162259340286255	0.6496514678001404	0.6003696918487549	0.5655712485313416	0.6175445318222046	0.6046577095985413	0.5893797278404236	0.5399479269981384	0.6597301959991455	0.6234037280082703	0.6125569343566895	0.5951759815216064	0.6011227965354919	0.5488770008087158	0.6145719289779663	1
190	158	0	0.29796988	0.30101439356803894	0.27400997281074524	0.31456926465034485	0.2951107323169708	0.2991351783275604	0.33089226484298706	0.28643494844436646	0.3067076504230499	0.2746206820011139	0.34921324253082275	0.25925707817077637	0.31549134850502014	0.3277451992034912	0.31225255131721497	0.30441954731941223	0.2964637875556946	0.2936795949935913	0.29171445965766907	1
191	159	0	0.22647393	0.2703434228897095	0.21287770569324493	0.23273512721061707	0.22656165063381195	0.24274727702140808	0.2329757809638977	0.21218237280845642	0.23206330835819244	0.21692049503326416	0.19151350855827332	0.23455987870693207	0.2231750190258026	0.2531780004501343	0.25050121545791626	0.22800280153751373	0.20475685596466064	0.22889181971549988	0.21236039698123932	0
192	160	0	0.24536778	0.2434140145778656	0.23617930710315704	0.26764100790023804	0.27110618352890015	0.23560939729213715	0.27219319343566895	0.2512049376964569	0.2462635189294815	0.2527167797088623	0.3265317380428314	0.26231569051742554	0.25567302107810974	0.2670171856880188	0.23612423241138458	0.2393529862165451	0.2536470592021942	0.25587692856788635	0.24689461290836334	0
193	161	0	0.3113696	0.32021915912628174	0.2840252220630646	0.3104479908943176	0.287352979183197	0.2970188856124878	0.3303484618663788	0.28964516520500183	0.3141137957572937	0.3030089735984802	0.34432968497276306	0.29572102427482605	0.2817075848579407	0.3154221475124359	0.3109874129295349	0.3220226466655731	0.28539222478866577	0.27631622552871704	0.2511589527130127	0
194	162	0	0.20224184	0.2241445928812027	0.20776116847991943	0.24694596230983734	0.20967188477516174	0.22977584600448608	0.21089015901088715	0.21055416762828827	0.2146218866109848	0.22820128500461578	0.23372603952884674	0.27550119161605835	0.16752216219902039	0.22927792370319366	0.23164762556552887	0.21250072121620178	0.20736157894134521	0.21303024888038635	0.1961832493543625	1
195	163	0	0.2730825	0.3117322027683258	0.30168163776397705	0.337329238653183	0.3010839521884918	0.34101906418800354	0.37199726700782776	0.3433178663253784	0.314585417509079	0.33644065260887146	0.38740792870521545	0.3590591847896576	0.26797646284103394	0.32397985458374023	0.4023626446723938	0.3568052351474762	0.3152889013290405	0.33641526103019714	0.4336203634738922	0
196	164	0	0.34477407	0.3164590299129486	0.332701712846756	0.33233538269996643	0.36014384031295776	0.3173269033432007	0.2810806930065155	0.3210045099258423	0.3171236217021942	0.30093345046043396	0.331220418214798	0.3145398497581482	0.3517746329307556	0.34198346734046936	0.28578147292137146	0.29136040806770325	0.32642877101898193	0.3229471445083618	0.33773425221443176	0
197	165	0	0.35362425	0.3586108684539795	0.35413095355033875	0.45592033863067627	0.36504530906677246	0.37958139181137085	0.357136070728302	0.37302908301353455	0.3774854242801666	0.3701728284358978	0.38113272190093994	0.35800889134407043	0.36968961358070374	0.3935925364494324	0.3861893117427826	0.35877659916877747	0.35471558570861816	0.34851327538490295	0.33135727047920227	1
198	166	0	0.32668075	0.3432695269584656	0.32452306151390076	0.4729969799518585	0.3653024435043335	0.3349887728691101	0.3285292685031891	0.3422238230705261	0.33382657170295715	0.31616270542144775	0.31582313776016235	0.3508984446525574	0.30863678455352783	0.3238711357116699	0.34411758184432983	0.3327748477458954	0.3186129331588745	0.3259645998477936	0.32631915807724	1
199	167	0	0.7010709	0.6919255256652832	0.6911171078681946	0.5685071349143982	0.571506142616272	0.7123420238494873	0.6893696188926697	0.672633945941925	0.6941529512405396	0.7042511701583862	0.5848250985145569	0.6817626357078552	0.7839144468307495	0.671330988407135	0.6496943831443787	0.684397280216217	0.6846968531608582	0.7029726505279541	0.7342135906219482	1
200	168	0	0.33259118	0.3386065363883972	0.342223584651947	0.31452828645706177	0.33466315269470215	0.3484169840812683	0.3544764220714569	0.3402543365955353	0.34902623295783997	0.335663765668869	0.38952890038490295	0.34907326102256775	0.32666388154029846	0.34921786189079285	0.32693004608154297	0.33432939648628235	0.3212071359157562	0.3415277898311615	0.34026941657066345	1
201	169	0	0.8957948	0.89046710729599	0.8944776058197021	0.8496718406677246	0.8965801000595093	0.9304243326187134	0.8868735432624817	0.8450384736061096	0.9128596782684326	0.8897151350975037	0.781585156917572	0.8415910601615906	0.8746604919433594	0.8542795181274414	0.8427005410194397	0.842779815196991	0.8661019802093506	0.8241015672683716	0.8786407113075256	1
202	170	0	0.5360419	0.5620878338813782	0.5978614091873169	0.5692228078842163	0.5435208678245544	0.5140101909637451	0.6387841701507568	0.6071354150772095	0.5052140951156616	0.5563072562217712	0.5830647349357605	0.6307116746902466	0.5480664372444153	0.5651156902313232	0.6824760437011719	0.6660370230674744	0.5977264642715454	0.5543820858001709	0.7195911407470703	0
203	116	1	0.2476975	0.28693124651908875	0.2583772540092468	0.26000505685806274	0.26196709275245667	0.25749993324279785	0.27158123254776	0.2516765594482422	0.2625744044780731	0.2720392346382141	0.27082359790802	0.252322256565094	0.26042264699935913	0.25413480401039124	0.25273412466049194	0.2681558132171631	0.2660723030567169	0.25181064009666443	0.23925048112869263	0
204	171	0	0.8680322	0.7832745909690857	0.8479333519935608	0.7997364401817322	0.7888647317886353	0.8552436828613281	0.7898174524307251	0.8380394577980042	0.8673475980758667	0.8090600371360779	0.7175843119621277	0.7823883891105652	0.7709269523620605	0.8239365816116333	0.7888152003288269	0.7806065678596497	0.8296250104904175	0.7747616767883301	0.8317320942878723	1
205	172	0	0.35971105	0.35404640436172485	0.3326118290424347	0.26834991574287415	0.3901674747467041	0.33508458733558655	0.3598760664463043	0.35330140590667725	0.35440322756767273	0.36024436354637146	0.3878609836101532	0.37255504727363586	0.40626323223114014	0.31547409296035767	0.3585236370563507	0.3447413444519043	0.32915884256362915	0.32915398478507996	0.33135613799095154	1
206	173	0	0.3240924	0.33085867762565613	0.3510853946208954	0.3485619127750397	0.3944927155971527	0.30730754137039185	0.4281555712223053	0.35577982664108276	0.3590226173400879	0.33462172746658325	0.4298052191734314	0.3960195779800415	0.26682165265083313	0.3963126540184021	0.3255399465560913	0.40799281001091003	0.4041721820831299	0.3567797541618347	0.2794346213340759	0
207	174	0	0.11567021	0.12265809625387192	0.1175389438867569	0.12147750705480576	0.13954102993011475	0.1256462186574936	0.13452236354351044	0.11997128278017044	0.135763481259346	0.1271134465932846	0.14765387773513794	0.10723432153463364	0.13941672444343567	0.13063675165176392	0.11558731645345688	0.1332782655954361	0.10724911838769913	0.1335717886686325	0.11276517808437347	0
208	34	2	0.30776736	0.31161293387413025	0.282058984041214	0.2466471940279007	0.30697882175445557	0.2958451509475708	0.3007057309150696	0.3074391782283783	0.28587034344673157	0.28994932770729065	0.3004659414291382	0.31808897852897644	0.31671029329299927	0.3128446042537689	0.3097033202648163	0.2874550521373749	0.2971077263355255	0.3133906126022339	0.27483755350112915	0
209	175	0	0.3934953	0.40211546421051025	0.4009134769439697	0.5807791948318481	0.41112396121025085	0.42105141282081604	0.43781915307044983	0.41216808557510376	0.3977648615837097	0.4249213933944702	0.43115097284317017	0.3824520707130432	0.4069826602935791	0.4113129675388336	0.43625345826148987	0.40865227580070496	0.4217855632305145	0.40996626019477844	0.3890308439731598	1
210	10	1	0.58770573	0.619373619556427	0.6111534237861633	0.5821636319160461	0.5465724468231201	0.587653636932373	0.5931470990180969	0.5647584199905396	0.6308990716934204	0.5915006399154663	0.5461423397064209	0.5439580082893372	0.5667878985404968	0.5810276865959167	0.5625237822532654	0.5594187378883362	0.5788769125938416	0.5202750563621521	0.5091408491134644	1
211	176	0	0.45956555	0.516871988773346	0.6420623064041138	0.5565735101699829	0.5652346014976501	0.5065596103668213	0.3807946741580963	0.5153224468231201	0.6340053081512451	0.7196345925331116	0.3431957960128784	0.6315586566925049	0.5138872861862183	0.42964452505111694	0.3322927951812744	0.45724397897720337	0.4763943552970886	0.46957331895828247	0.39653465151786804	0
212	177	0	0.107911915	0.1570153832435608	0.09692703187465668	0.10172858089208603	0.13013163208961487	0.11789578944444656	0.16779491305351257	0.11965996772050858	0.11295982450246811	0.13945934176445007	0.18132415413856506	0.13211508095264435	0.16452118754386902	0.13591624796390533	0.12473206967115402	0.13578133285045624	0.10928374528884888	0.1369173228740692	0.11868761479854584	0
213	5	1	0.20219027	0.22267600893974304	0.18652686476707458	0.15564575791358948	0.1849455088376999	0.19657212495803833	0.2253684103488922	0.19731459021568298	0.21043165028095245	0.19402021169662476	0.23428182303905487	0.23912198841571808	0.1836787611246109	0.20839162170886993	0.19880767166614532	0.2125261127948761	0.17505836486816406	0.20586824417114258	0.18162402510643005	0
214	178	0	0.6693016	0.6439272165298462	0.6578295826911926	0.6564029455184937	0.5966618657112122	0.6649808287620544	0.7104650139808655	0.6824007630348206	0.6823655366897583	0.6366656422615051	0.5676568150520325	0.6652092337608337	0.6662653088569641	0.7031890749931335	0.6956993937492371	0.685509204864502	0.6720761656761169	0.6892560124397278	0.6548593640327454	1
215	179	0	0.6993955	0.7315887808799744	0.7186197638511658	0.6289723515510559	0.6828567385673523	0.7127924561500549	0.7019117474555969	0.7183511257171631	0.7448418140411377	0.687174916267395	0.49137014150619507	0.6839695572853088	0.700965940952301	0.7219762802124023	0.6937131881713867	0.7132870554924011	0.7253815531730652	0.7456930875778198	0.6428500413894653	1
216	180	0	0.31847516	0.30412331223487854	0.3138033151626587	0.25473517179489136	0.30548784136772156	0.2931578755378723	0.2934269309043884	0.29654625058174133	0.32089224457740784	0.3228960335254669	0.3301570415496826	0.30464857816696167	0.3021828830242157	0.29471731185913086	0.31664782762527466	0.32135969400405884	0.289765328168869	0.2986542880535126	0.3220389783382416	0
217	181	0	0.38638976	0.3722856938838959	0.37316277623176575	0.3594270646572113	0.3821697533130646	0.3925870656967163	0.3827759325504303	0.37782859802246094	0.3590407371520996	0.3547172546386719	0.42472970485687256	0.3596583604812622	0.3823809027671814	0.404916375875473	0.3899962604045868	0.3813512921333313	0.3688730299472809	0.3834874927997589	0.3794516324996948	0
218	182	0	0.63228613	0.6054154634475708	0.6326013803482056	0.5426624417304993	0.5703496336936951	0.613389253616333	0.5743841528892517	0.5413036942481995	0.6619072556495667	0.6036883592605591	0.5628901124000549	0.6987031698226929	0.5339217185974121	0.6238094568252563	0.6567104458808899	0.4848282039165497	0.5408301949501038	0.5661007761955261	0.5574173331260681	1
219	183	0	0.22658044	0.2757803797721863	0.20856238901615143	0.15283766388893127	0.23369751870632172	0.21318599581718445	0.2665290832519531	0.22251419723033905	0.22882890701293945	0.23019227385520935	0.21171189844608307	0.31563565135002136	0.21309804916381836	0.25819021463394165	0.23956751823425293	0.22672322392463684	0.20398388803005219	0.20838433504104614	0.20017053186893463	1
220	184	0	0.11009522	0.13083741068840027	0.11313940584659576	0.13969072699546814	0.12477292865514755	0.12021085619926453	0.13316349685192108	0.11250955611467361	0.12094313651323318	0.13027147948741913	0.15303263068199158	0.10638915747404099	0.12197849899530411	0.12126006186008453	0.11578383296728134	0.12387674301862717	0.09909848123788834	0.11851806193590164	0.10186746716499329	1
221	185	0	0.35769746	0.4228878319263458	0.3790953457355499	0.4227235019207001	0.40463846921920776	0.35756951570510864	0.4649820923805237	0.3949897885322571	0.34288331866264343	0.34662696719169617	0.46481063961982727	0.3464295268058777	0.39057594537734985	0.40084996819496155	0.3982347846031189	0.35693928599357605	0.3476937413215637	0.36073386669158936	0.37577059864997864	0
222	186	0	0.35825574	0.32852494716644287	0.308608740568161	0.37720224261283875	0.34126001596450806	0.3142244219779968	0.2917987108230591	0.3541795611381531	0.34753909707069397	0.31563639640808105	0.29095789790153503	0.35405343770980835	0.3197679817676544	0.3128928542137146	0.3090342581272125	0.31247004866600037	0.3269039988517761	0.3330250084400177	0.3311600089073181	0
223	187	0	0.23474357	0.2821737825870514	0.21907152235507965	0.29542219638824463	0.23895485699176788	0.2310902178287506	0.274612158536911	0.22346048057079315	0.2408541738986969	0.2496529221534729	0.3308209478855133	0.25719648599624634	0.1775697022676468	0.2517203688621521	0.2760940194129944	0.25054430961608887	0.23762302100658417	0.2654384672641754	0.23401020467281342	0
224	188	0	0.69466424	0.6896088123321533	0.6826480031013489	0.6371999979019165	0.63490891456604	0.630715548992157	0.6966869831085205	0.6931500434875488	0.7001041769981384	0.622641384601593	0.6827693581581116	0.7016767263412476	0.7074857354164124	0.7090635895729065	0.7162111401557922	0.7011562585830688	0.7178456783294678	0.6766724586486816	0.6725122332572937	1
225	27	1	0.32032627	0.30489346385002136	0.28666019439697266	0.2958921790122986	0.32626813650131226	0.3268621265888214	0.32035622000694275	0.3273448944091797	0.3110775649547577	0.2801479995250702	0.32899001240730286	0.30048227310180664	0.32503247261047363	0.31634780764579773	0.31626760959625244	0.28935131430625916	0.3037203550338745	0.29927119612693787	0.3015081584453583	1
226	46	1	0.33883822	0.33847928047180176	0.33712637424468994	0.41137978434562683	0.3652080297470093	0.33526211977005005	0.3754984140396118	0.3569728434085846	0.33348268270492554	0.3261691629886627	0.3689279556274414	0.3591911196708679	0.36229071021080017	0.36937564611434937	0.35502779483795166	0.3595755398273468	0.34560105204582214	0.36888939142227173	0.3653500974178314	0
227	189	0	0.34807983	0.35199350118637085	0.35744810104370117	0.37780773639678955	0.3578542172908783	0.3618713617324829	0.3593865633010864	0.3701687157154083	0.36445382237434387	0.364432692527771	0.3600517511367798	0.40956956148147583	0.34314554929733276	0.3604389727115631	0.3519144058227539	0.3522414565086365	0.3573613166809082	0.34185680747032166	0.36265137791633606	1
228	190	0	0.3809389	0.38908976316452026	0.38198140263557434	0.38314878940582275	0.3887344002723694	0.3944394290447235	0.4002133905887604	0.40460723638534546	0.38062724471092224	0.3808002769947052	0.39514613151550293	0.382984459400177	0.41374650597572327	0.4131046235561371	0.38531923294067383	0.39102303981781006	0.37222200632095337	0.3849542438983917	0.39467355608940125	1
229	191	0	0.63951933	0.6239954233169556	0.6740373373031616	0.6462811231613159	0.5718634128570557	0.5669417381286621	0.6550784111022949	0.5994038581848145	0.6157112717628479	0.6639045476913452	0.6412177681922913	0.6755108833312988	0.42220360040664673	0.6003205180168152	0.6416692137718201	0.6670610904693604	0.5973427891731262	0.6860398054122925	0.6221814155578613	1
230	192	0	0.7080028	0.7455601096153259	0.7136306166648865	0.6467357873916626	0.6750046014785767	0.6932725310325623	0.7130616903305054	0.7527529001235962	0.70305997133255	0.6858450174331665	0.6807799935340881	0.7422904968261719	0.7535475492477417	0.7148153781890869	0.7260133028030396	0.6843494176864624	0.7490176558494568	0.7143511176109314	0.6472836136817932	1
231	193	0	0.22334749	0.2656150460243225	0.2442568838596344	0.17420139908790588	0.2151598185300827	0.22328558564186096	0.2304554283618927	0.250652551651001	0.2234056144952774	0.21780844032764435	0.2940000295639038	0.24871857464313507	0.29093825817108154	0.22370585799217224	0.23743535578250885	0.24150437116622925	0.2251063734292984	0.22032895684242249	0.23440107703208923	0
232	194	0	0.36119905	0.38269147276878357	0.36237552762031555	0.4288163185119629	0.39491766691207886	0.39291802048683167	0.3756168782711029	0.38190022110939026	0.3757355809211731	0.3639546036720276	0.3837279677391052	0.35629943013191223	0.35373592376708984	0.3975251615047455	0.38712066411972046	0.3796708881855011	0.3642173707485199	0.3557012677192688	0.3661119043827057	0
233	195	2	0.1981604	0.21059200167655945	0.17831285297870636	0.15442714095115662	0.1916978508234024	0.18406151235103607	0.22671112418174744	0.19167013466358185	0.21028408408164978	0.19313623011112213	0.19372984766960144	0.2211007922887802	0.2410186529159546	0.1831965148448944	0.1751362681388855	0.20171116292476654	0.1855928897857666	0.19024549424648285	0.1643846333026886	1
234	187	1	0.358715	0.4022771418094635	0.37098100781440735	0.36603426933288574	0.36159273982048035	0.33216604590415955	0.44414201378822327	0.38442370295524597	0.3325137197971344	0.3530609905719757	0.45794424414634705	0.3412650227546692	0.40714970231056213	0.39140430092811584	0.41982731223106384	0.3371116518974304	0.3387870192527771	0.3521541953086853	0.35010188817977905	1
235	196	0	0.3979771	0.35239601135253906	0.42243441939353943	0.542165219783783	0.41925379633903503	0.4218018651008606	0.38148507475852966	0.42192327976226807	0.3962196409702301	0.3810915946960449	0.4156748652458191	0.3038646876811981	0.42607104778289795	0.39719653129577637	0.42277777194976807	0.4075051546096802	0.4049240052700043	0.4008289575576782	0.39207765460014343	0
236	197	0	0.17680904	0.19724689424037933	0.1682431995868683	0.1621689796447754	0.16490459442138672	0.15054309368133545	0.18378578126430511	0.16779941320419312	0.18729610741138458	0.14161743223667145	0.12823553383350372	0.17782153189182281	0.14920146763324738	0.17262685298919678	0.14283254742622375	0.16704732179641724	0.17826883494853973	0.14888037741184235	0.14968819916248322	0
237	104	1	0.24127415	0.3223955035209656	0.2440645545721054	0.43128496408462524	0.27070096135139465	0.23435945808887482	0.2858085632324219	0.25585687160491943	0.2565642297267914	0.25330662727355957	0.24032922089099884	0.2581072747707367	0.23721206188201904	0.2800651788711548	0.2740545868873596	0.2710884213447571	0.2581561207771301	0.24108931422233582	0.24725235998630524	0
238	64	1	0.6802124	0.6683416962623596	0.6716210842132568	0.6015949249267578	0.6338111162185669	0.6826634407043457	0.6779906749725342	0.6546189188957214	0.6907650232315063	0.6707445979118347	0.5958616137504578	0.6743642091751099	0.7024316787719727	0.6883257627487183	0.6426131725311279	0.6792031526565552	0.6939485669136047	0.6716424226760864	0.6898508667945862	1
239	198	0	0.39517733	0.3787320852279663	0.4054774045944214	0.28882429003715515	0.38374677300453186	0.386626660823822	0.4533707797527313	0.40815800428390503	0.3761225938796997	0.37934383749961853	0.4387691915035248	0.3928796052932739	0.43871140480041504	0.38296717405319214	0.40979281067848206	0.41316208243370056	0.3727899193763733	0.3917473256587982	0.38319826126098633	1
240	134	1	0.5716382	0.6466423273086548	0.6660624742507935	0.5978054404258728	0.6006085276603699	0.605705738067627	0.73653244972229	0.7011310458183289	0.5678083300590515	0.6076437830924988	0.6823177933692932	0.5067624449729919	0.6040697693824768	0.6007200479507446	0.7869071364402771	0.6712117195129395	0.6564894318580627	0.6132522821426392	0.6833603382110596	1
241	49	1	0.42205018	0.38196712732315063	0.41226327419281006	0.4463052451610565	0.408184677362442	0.40250614285469055	0.43860116600990295	0.42363664507865906	0.39428892731666565	0.38566404581069946	0.43499505519866943	0.400170236825943	0.43727967143058777	0.42690369486808777	0.41142889857292175	0.4098341464996338	0.3930031359195709	0.40485697984695435	0.4019438326358795	0
242	199	0	0.42649156	0.38119903206825256	0.4033883810043335	0.5010907649993896	0.4183765947818756	0.3955676853656769	0.3330075144767761	0.42433544993400574	0.3975423574447632	0.37803414463996887	0.39162391424179077	0.422913134098053	0.4179404377937317	0.41305938363075256	0.3805255591869354	0.357417494058609	0.4331788122653961	0.4161589741706848	0.39083656668663025	0
243	70	1	0.53640467	0.548163115978241	0.5475291609764099	0.5135424733161926	0.4667309820652008	0.4976087212562561	0.6334176063537598	0.5433643460273743	0.49721843004226685	0.5071197152137756	0.5962033867835999	0.47528600692749023	0.6291460990905762	0.5787649154663086	0.568953275680542	0.572016179561615	0.5160064697265625	0.5074652433395386	0.5771750807762146	1
244	185	1	0.4366514	0.4329927861690521	0.4638374149799347	0.48682114481925964	0.41133546829223633	0.43381354212760925	0.5221508741378784	0.45074906945228577	0.42043864727020264	0.40345248579978943	0.4995155334472656	0.44618573784828186	0.4426349997520447	0.43236467242240906	0.4493267238140106	0.44135570526123047	0.4038078486919403	0.4348098933696747	0.41707322001457214	0
245	139	1	0.35006812	0.358489066362381	0.38594090938568115	0.3756389319896698	0.4097754657268524	0.38522064685821533	0.3633140027523041	0.38306695222854614	0.3744886815547943	0.3503490090370178	0.4168638586997986	0.337253600358963	0.3585375249385834	0.37265822291374207	0.3811926245689392	0.36010175943374634	0.36993226408958435	0.3849242627620697	0.3702361583709717	1
246	200	0	0.26735154	0.2864825427532196	0.25681737065315247	0.1846177726984024	0.26188772916793823	0.24563908576965332	0.2791592478752136	0.2452026754617691	0.25763726234436035	0.26302894949913025	0.21854393184185028	0.3230908513069153	0.3130684494972229	0.2722174823284149	0.2634440064430237	0.2506884038448334	0.25646737217903137	0.2446163296699524	0.2670580744743347	0
247	201	0	0.37840447	0.3198466897010803	0.3604432940483093	0.39318907260894775	0.3955259323120117	0.3692213296890259	0.35845744609832764	0.3563513159751892	0.3480723798274994	0.355739563703537	0.406249463558197	0.36341965198516846	0.4186899960041046	0.3827373683452606	0.3831688463687897	0.40026333928108215	0.30924591422080994	0.3472282290458679	0.31985804438591003	0
248	202	0	0.30584702	0.31022927165031433	0.3026961386203766	0.34884095191955566	0.29976314306259155	0.3004678189754486	0.2929115295410156	0.31048187613487244	0.33607012033462524	0.315613329410553	0.3153381943702698	0.313313752412796	0.27466511726379395	0.3134719431400299	0.302566260099411	0.31528088450431824	0.3066290616989136	0.2909260094165802	0.29837074875831604	0
249	203	0	0.21738335	0.2504979074001312	0.21640942990779877	0.2377748191356659	0.2367396503686905	0.22260095179080963	0.2553229033946991	0.2222486436367035	0.2259964793920517	0.22619318962097168	0.2467511147260666	0.24567873775959015	0.20201744139194489	0.2497919201850891	0.24242454767227173	0.23917026817798615	0.2126062661409378	0.23424547910690308	0.2138337939977646	0
250	204	3	0.1838783	0.2077377587556839	0.17364001274108887	0.19833049178123474	0.20714767277240753	0.155242919921875	0.23312954604625702	0.16833434998989105	0.19339512288570404	0.16164591908454895	0.1880626678466797	0.18370729684829712	0.19651399552822113	0.19375790655612946	0.1587846726179123	0.1871427297592163	0.1751871258020401	0.19565054774284363	0.14756624400615692	0
251	205	0	0.42370316	0.42042943835258484	0.46333417296409607	0.5185328722000122	0.40736809372901917	0.4367530345916748	0.41277775168418884	0.44184038043022156	0.4445629119873047	0.4004192054271698	0.43467408418655396	0.3783796727657318	0.4059087634086609	0.4302765429019928	0.4220896363258362	0.45849746465682983	0.43835920095443726	0.4352738559246063	0.413147896528244	0
252	206	0	0.38226324	0.3855510950088501	0.38587504625320435	0.3908947706222534	0.39645397663116455	0.39119911193847656	0.38634029030799866	0.396136611700058	0.38212957978248596	0.37483206391334534	0.4373144507408142	0.37703871726989746	0.3558269441127777	0.40646490454673767	0.38214370608329773	0.38267412781715393	0.37451696395874023	0.38144078850746155	0.3734425902366638	0
253	96	2	0.9187512	0.9432783126831055	0.9243611693382263	0.9089411497116089	0.8833736181259155	0.9345070123672485	0.8799439072608948	0.8899031281471252	0.9296841621398926	0.9416437745094299	0.8323560357093811	0.9050389528274536	0.9353539943695068	0.8988634347915649	0.8623963594436646	0.9026941657066345	0.9287417531013489	0.9072567224502563	0.8980320692062378	1
254	73	2	0.4237998	0.3902568221092224	0.4369654655456543	0.3931250274181366	0.4067783057689667	0.4257309138774872	0.45953673124313354	0.43909841775894165	0.4172765910625458	0.3960213363170624	0.4232751727104187	0.4381677806377411	0.44042497873306274	0.38625091314315796	0.43422001600265503	0.45974019169807434	0.43791669607162476	0.44742536544799805	0.41481274366378784	1
255	207	0	0.33057824	0.34408000111579895	0.3502245247364044	0.35346969962120056	0.34267306327819824	0.34164026379585266	0.30416274070739746	0.36116260290145874	0.3195572793483734	0.3278379738330841	0.4032391309738159	0.3142946660518646	0.3784816861152649	0.32836613059043884	0.3279251754283905	0.3509019911289215	0.326310932636261	0.3238411843776703	0.34041735529899597	1
256	208	0	0.30528566	0.3501674234867096	0.31084153056144714	0.335361123085022	0.33845338225364685	0.31959497928619385	0.32800546288490295	0.3342055678367615	0.3160895109176636	0.3044203221797943	0.2643369138240814	0.34399572014808655	0.3346303701400757	0.29210835695266724	0.3266453742980957	0.30034804344177246	0.3207544684410095	0.3096291124820709	0.3132128119468689	0
257	209	0	0.41765496	0.4469578266143799	0.4319744110107422	0.5861059427261353	0.41827356815338135	0.46062490344047546	0.42427143454551697	0.4251667559146881	0.4088510572910309	0.44710657000541687	0.43246784806251526	0.4474414885044098	0.4445846378803253	0.44167840480804443	0.4025733172893524	0.40818578004837036	0.4665869474411011	0.44236648082733154	0.43740367889404297	0
258	210	0	0.12263698	0.3710930049419403	0.13848234713077545	0.11294585466384888	0.13995769619941711	0.11146911233663559	0.2962304651737213	0.14785291254520416	0.1435408592224121	0.1327788531780243	0.20107699930667877	0.08415360748767853	0.1369040608406067	0.17493340373039246	0.10225290805101395	0.15877610445022583	0.1303766965866089	0.12561404705047607	0.1044793501496315	0
259	211	0	0.16156426	0.17860999703407288	0.1692066639661789	0.24703358113765717	0.19666552543640137	0.1881343573331833	0.18371406197547913	0.17705343663692474	0.1770506501197815	0.19155412912368774	0.1988832652568817	0.16842472553253174	0.17184686660766602	0.19600164890289307	0.210451140999794	0.1877482831478119	0.17615269124507904	0.184830442070961	0.16537916660308838	1
260	212	0	0.25425372	0.2629029452800751	0.24727369844913483	0.15245108306407928	0.27350109815597534	0.24555768072605133	0.26584458351135254	0.25174251198768616	0.25795409083366394	0.24140805006027222	0.2284294217824936	0.26391416788101196	0.3047943413257599	0.26463696360588074	0.2711227536201477	0.23060542345046997	0.2366756796836853	0.25873199105262756	0.2492896318435669	0
261	94	1	0.15564166	0.1704491823911667	0.15667085349559784	0.12235923111438751	0.16675403714179993	0.14141090214252472	0.1657758206129074	0.16121156513690948	0.16419170796871185	0.16143079102039337	0.13776905834674835	0.15992601215839386	0.17526717483997345	0.15306749939918518	0.13696137070655823	0.1645040512084961	0.16196273267269135	0.13308371603488922	0.13118015229701996	0
262	213	0	0.31432524	0.3240868151187897	0.29622921347618103	0.39176926016807556	0.3443000018596649	0.3294105529785156	0.32837504148483276	0.35214293003082275	0.32801565527915955	0.3108009696006775	0.2975024878978729	0.36385881900787354	0.34408193826675415	0.35387951135635376	0.33418649435043335	0.29783186316490173	0.32020485401153564	0.3163312077522278	0.31878286600112915	1
263	167	1	0.67712635	0.7257426977157593	0.7348735332489014	0.5732226371765137	0.6096005439758301	0.7103314995765686	0.7284178733825684	0.7349779605865479	0.6647292971611023	0.6773009896278381	0.6880506873130798	0.7438144087791443	0.6803620457649231	0.7094873189926147	0.8211953043937683	0.7868449687957764	0.7361135482788086	0.6803432106971741	0.8148718476295471	1
264	214	0	0.6268011	0.6424475908279419	0.6350029706954956	0.439492404460907	0.6047965288162231	0.6469941139221191	0.5583118200302124	0.6099837422370911	0.6577609181404114	0.6277222633361816	0.5618959665298462	0.645588219165802	0.604441225528717	0.5787010788917542	0.6448171138763428	0.592278778553009	0.6042274236679077	0.6381598711013794	0.5424255728721619	1
265	177	1	0.15713263	0.21465708315372467	0.1423421949148178	0.12419780343770981	0.1649462729692459	0.14697323739528656	0.20541240274906158	0.15483298897743225	0.1630241423845291	0.1500721424818039	0.12938979268074036	0.22337892651557922	0.17251341044902802	0.18513762950897217	0.1458795964717865	0.15773116052150726	0.1336490362882614	0.15367402136325836	0.14298902451992035	0
266	215	0	0.43275127	0.3773292005062103	0.44402962923049927	0.4320982098579407	0.4073382318019867	0.4399910867214203	0.47285059094429016	0.44482922554016113	0.44030505418777466	0.3970526456832886	0.44251811504364014	0.41919228434562683	0.4814455509185791	0.45700159668922424	0.40736711025238037	0.37926194071769714	0.4253915846347809	0.44170811772346497	0.4328380823135376	1
267	216	0	0.18433566	0.20115448534488678	0.16323521733283997	0.16101838648319244	0.17615382373332977	0.1732967346906662	0.21506117284297943	0.18361903727054596	0.19143208861351013	0.1843460500240326	0.12731505930423737	0.2243632972240448	0.2588958144187927	0.19193053245544434	0.17411473393440247	0.1689564734697342	0.17022529244422913	0.17264600098133087	0.17406176030635834	0
268	205	1	0.686537	0.6558345556259155	0.6715937256813049	0.6471222639083862	0.5715867877006531	0.6831817030906677	0.6532459259033203	0.6633254885673523	0.7021068930625916	0.6810481548309326	0.6068727374076843	0.6250888705253601	0.6831729412078857	0.6450149416923523	0.6763569712638855	0.6700167655944824	0.7101050615310669	0.6358290910720825	0.6388674378395081	0
269	217	0	0.3084744	0.32533136010169983	0.27522924542427063	0.32687777280807495	0.2779426872730255	0.29449960589408875	0.37451931834220886	0.2678156793117523	0.3564872741699219	0.2994881272315979	0.3907584547996521	0.30205774307250977	0.3293359577655792	0.3253405690193176	0.34981679916381836	0.32964447140693665	0.28080272674560547	0.28991463780403137	0.2861706018447876	0
270	218	0	0.1860482	0.2512974143028259	0.20820339024066925	0.31474822759628296	0.23419634997844696	0.21929237246513367	0.2242092490196228	0.21782545745372772	0.20654714107513428	0.208902969956398	0.23274844884872437	0.19833652675151825	0.1478842943906784	0.23555591702461243	0.2279670387506485	0.21157079935073853	0.18817415833473206	0.19665192067623138	0.1904405653476715	0
271	219	0	0.15921158	0.16701732575893402	0.14783582091331482	0.20366311073303223	0.16355882585048676	0.14301875233650208	0.1685892939567566	0.15852215886116028	0.158184215426445	0.1461692899465561	0.11293423920869827	0.15185889601707458	0.19522574543952942	0.16598372161388397	0.1388673484325409	0.13476620614528656	0.1351260393857956	0.1426970362663269	0.15469573438167572	0
272	15	2	0.25223225	0.2676542401313782	0.21592089533805847	0.2499750554561615	0.23040810227394104	0.259034663438797	0.30879661440849304	0.22330215573310852	0.3244291841983795	0.25346267223358154	0.3412163257598877	0.3083774447441101	0.291067898273468	0.2926005721092224	0.3252115547657013	0.26441311836242676	0.2365218997001648	0.2585911750793457	0.2753910720348358	0
273	220	4	0.361792	0.3265220522880554	0.3244735598564148	0.24153941869735718	0.3098602294921875	0.2812247574329376	0.4187983572483063	0.32976034283638	0.31973689794540405	0.32310596108436584	0.4181821644306183	0.3992128372192383	0.44202345609664917	0.3299465775489807	0.33300355076789856	0.4025145173072815	0.3152830898761749	0.3198978006839752	0.3131275475025177	0
274	221	0	0.32718527	0.34362488985061646	0.3205637037754059	0.22352679073810577	0.33394864201545715	0.3494036793708801	0.3683713674545288	0.3213251829147339	0.34252676367759705	0.3310898244380951	0.3527049720287323	0.3641315996646881	0.37629109621047974	0.36111941933631897	0.34260061383247375	0.32749879360198975	0.32667455077171326	0.329626202583313	0.34342196583747864	0
275	222	6	0.37883982	0.38680773973464966	0.37851616740226746	0.4081338346004486	0.3989858329296112	0.3865968883037567	0.3965829908847809	0.39596787095069885	0.3766568899154663	0.36616209149360657	0.4208929240703583	0.37145760655403137	0.352524071931839	0.3938707113265991	0.3845725655555725	0.3845879137516022	0.3796159327030182	0.3679864704608917	0.366270512342453	0
276	223	0	0.3348688	0.3224553167819977	0.3564949929714203	0.3922934830188751	0.38420647382736206	0.3463004231452942	0.323611855506897	0.3488350808620453	0.3557296693325043	0.3299136161804199	0.37265264987945557	0.3279782831668854	0.35146164894104004	0.34404367208480835	0.34631243348121643	0.3444579243659973	0.33338338136672974	0.3339245021343231	0.3509523570537567	0
277	54	1	0.26680318	0.28937751054763794	0.27631431818008423	0.47697174549102783	0.3844098150730133	0.3256365954875946	0.2811473608016968	0.26722076535224915	0.3080057203769684	0.300271600484848	0.2733837068080902	0.33417245745658875	0.13537059724330902	0.3208021819591522	0.3028227388858795	0.3283316493034363	0.30195745825767517	0.2507327198982239	0.2136562615633011	0
278	39	1	0.3866323	0.3546169102191925	0.3898819088935852	0.38692978024482727	0.3540616035461426	0.3768484890460968	0.3396958112716675	0.3824995756149292	0.3650389015674591	0.3433297872543335	0.37594473361968994	0.2901071310043335	0.4329141080379486	0.366586834192276	0.35634711384773254	0.35570114850997925	0.37705573439598083	0.37090012431144714	0.37663593888282776	0
279	224	0	0.32862204	0.3302658498287201	0.32747089862823486	0.37737837433815	0.360332727432251	0.3454951345920563	0.313486248254776	0.3510570526123047	0.3143177032470703	0.31615862250328064	0.3638407289981842	0.339967280626297	0.2900621294975281	0.33273401856422424	0.34742721915245056	0.32121655344963074	0.32279396057128906	0.3229108154773712	0.316680371761322	1
280	225	0	0.36967742	0.3760237395763397	0.36667388677597046	0.2823828458786011	0.37902432680130005	0.38744625449180603	0.3714780807495117	0.3874514698982239	0.387383371591568	0.3554064631462097	0.4002673625946045	0.3736838698387146	0.3889271318912506	0.39562925696372986	0.3797276020050049	0.3757912516593933	0.36821478605270386	0.36709699034690857	0.3596469461917877	1
281	226	0	0.25822023	0.27354320883750916	0.2542780339717865	0.32689064741134644	0.2708098590373993	0.2508116662502289	0.2634752094745636	0.27506023645401	0.2664927840232849	0.2691424489021301	0.22599463164806366	0.278391033411026	0.27285459637641907	0.2854456305503845	0.276935338973999	0.2593313157558441	0.26264387369155884	0.25565892457962036	0.25739139318466187	0
282	227	0	0.22144699	0.2823348641395569	0.2352551519870758	0.3223939836025238	0.24778038263320923	0.20269255340099335	0.2745186984539032	0.25853458046913147	0.2559676170349121	0.2274986356496811	0.2830441892147064	0.22604110836982727	0.22268527746200562	0.27259963750839233	0.23659910261631012	0.2506465017795563	0.2418532371520996	0.25959035754203796	0.23989176750183105	0
283	100	1	0.3540249	0.324717253446579	0.33218124508857727	0.2682448923587799	0.37653669714927673	0.34510284662246704	0.3401618003845215	0.3529839813709259	0.3497839868068695	0.32300207018852234	0.37782400846481323	0.3420468270778656	0.34112119674682617	0.35358095169067383	0.3415144979953766	0.3396797776222229	0.3304223120212555	0.3462790250778198	0.33071815967559814	0
284	27	2	0.45147556	0.4441552460193634	0.44478896260261536	0.24068081378936768	0.4077231287956238	0.4071790874004364	0.5181623697280884	0.43605634570121765	0.44926750659942627	0.3999321162700653	0.4454987645149231	0.4547543525695801	0.5281338095664978	0.45205166935920715	0.4205259680747986	0.47241291403770447	0.41806524991989136	0.42052099108695984	0.448264479637146	1
285	228	0	0.33175194	0.34051868319511414	0.315589040517807	0.346447616815567	0.3617781698703766	0.3558213710784912	0.35568419098854065	0.3595800995826721	0.3334256410598755	0.34648337960243225	0.34332510828971863	0.3405727446079254	0.40514063835144043	0.3667539656162262	0.3546256124973297	0.32470840215682983	0.3417605757713318	0.33202725648880005	0.34107059240341187	1
286	229	0	0.4351597	0.4249562621116638	0.4928706884384155	0.4662668704986572	0.41284048557281494	0.4733981192111969	0.5207549333572388	0.46167394518852234	0.42129451036453247	0.4720621109008789	0.4959287941455841	0.47209814190864563	0.45990902185440063	0.4466017782688141	0.4708130657672882	0.446769654750824	0.41553106904029846	0.4581701457500458	0.44617098569869995	0
287	230	0	0.3562691	0.35282406210899353	0.3401130437850952	0.35856887698173523	0.3482230007648468	0.3368062674999237	0.40715357661247253	0.3596859872341156	0.36161670088768005	0.3486717939376831	0.4121570587158203	0.3385748863220215	0.38975369930267334	0.37481072545051575	0.35402530431747437	0.3976762890815735	0.35724908113479614	0.36522653698921204	0.37778085470199585	0
288	110	1	0.10900942	0.13621850311756134	0.1159629300236702	0.0870392918586731	0.11762786656618118	0.122738316655159	0.12855133414268494	0.11755438894033432	0.1291508972644806	0.12337257713079453	0.1461625099182129	0.11762837320566177	0.15387962758541107	0.1275119185447693	0.1177918016910553	0.13412213325500488	0.10357917100191116	0.12391064316034317	0.10637108981609344	0
289	231	0	0.42351067	0.426125168800354	0.4807787239551544	0.5068332552909851	0.41222965717315674	0.44048288464546204	0.45311251282691956	0.4429031014442444	0.4429483115673065	0.4451594650745392	0.4551105797290802	0.3710158169269562	0.4468051791191101	0.42985519766807556	0.4649200439453125	0.4543321132659912	0.4554433524608612	0.4656732976436615	0.42194604873657227	1
290	232	0	0.60189915	0.43714189529418945	0.5992246866226196	0.6477042436599731	0.5545589923858643	0.5331655144691467	0.6159732937812805	0.612849771976471	0.5018818974494934	0.575079619884491	0.4757908284664154	0.4803719222545624	0.6038514971733093	0.48343077301979065	0.5501608848571777	0.6229524612426758	0.6097245216369629	0.5063316226005554	0.4926742613315582	1
291	233	0	0.22767122	0.2485664337873459	0.2200365662574768	0.22466051578521729	0.220670685172081	0.27807357907295227	0.24262657761573792	0.21110638976097107	0.2489854246377945	0.23779244720935822	0.25054869055747986	0.2673753798007965	0.18118548393249512	0.2437170445919037	0.27626216411590576	0.24096786975860596	0.20645850896835327	0.2194763720035553	0.21874134242534637	1
292	234	0	0.5786012	0.5673900246620178	0.573454737663269	0.4682728946208954	0.5063173770904541	0.5300378203392029	0.5208811163902283	0.5621375441551208	0.5087457299232483	0.4968615472316742	0.4465712010860443	0.48163434863090515	0.7162696719169617	0.5769370198249817	0.5271463394165039	0.563181459903717	0.5885851383209229	0.5373151898384094	0.5504491925239563	1
293	235	0	0.38154608	0.34870651364326477	0.32923397421836853	0.3624598979949951	0.33234918117523193	0.3171154856681824	0.3521931767463684	0.3565923869609833	0.34379005432128906	0.33530375361442566	0.3612949550151825	0.3523353338241577	0.34284138679504395	0.38168641924858093	0.314969539642334	0.3429189920425415	0.3490714132785797	0.3464835584163666	0.3967006504535675	0
294	236	2	0.17752819	0.20992733538150787	0.17088583111763	0.18828466534614563	0.21671147644519806	0.15863142907619476	0.24353738129138947	0.1713465303182602	0.1995699107646942	0.17980192601680756	0.1853383332490921	0.16613325476646423	0.2887130081653595	0.20858117938041687	0.16059257090091705	0.19735880196094513	0.17243869602680206	0.18506494164466858	0.17783725261688232	1
295	155	1	0.39809006	0.39711838960647583	0.3923757076263428	0.3394000232219696	0.40685540437698364	0.3960937559604645	0.4043457806110382	0.4092417061328888	0.3925358057022095	0.39777618646621704	0.4225494861602783	0.4079192876815796	0.40273189544677734	0.40146729350090027	0.3878951370716095	0.4128554165363312	0.385587215423584	0.38837888836860657	0.37919947504997253	0
296	237	0	0.32332465	0.32132357358932495	0.3377488851547241	0.28233927488327026	0.3316134512424469	0.3396647572517395	0.3097465932369232	0.31654930114746094	0.3384866714477539	0.31807446479797363	0.3902249038219452	0.2834339737892151	0.3272501528263092	0.3407689332962036	0.32174551486968994	0.31230637431144714	0.31687018275260925	0.3369685411453247	0.3476732671260834	1
297	238	0	0.31755942	0.28540462255477905	0.3018803596496582	0.28643810749053955	0.2865602970123291	0.27601346373558044	0.36090272665023804	0.30257368087768555	0.2921447157859802	0.3020972013473511	0.3610616624355316	0.30387306213378906	0.28705063462257385	0.3085591495037079	0.3440333902835846	0.33030518889427185	0.3000548183917999	0.2789740562438965	0.24516376852989197	0
298	239	0	0.21238378	0.2608048617839813	0.18048407137393951	0.2183440923690796	0.21048472821712494	0.21318203210830688	0.2473360002040863	0.1805015355348587	0.21543657779693604	0.1914190948009491	0.2623479962348938	0.2213183492422104	0.16371643543243408	0.2435225546360016	0.22448405623435974	0.21483497321605682	0.18362626433372498	0.21001164615154266	0.20716938376426697	0
299	212	1	0.30387637	0.32455146312713623	0.2860141396522522	0.21445350348949432	0.2991963028907776	0.30878204107284546	0.31619492173194885	0.316349595785141	0.29557567834854126	0.29041895270347595	0.315324991941452	0.32825782895088196	0.3390408754348755	0.3200267255306244	0.31265610456466675	0.28986304998397827	0.2855702340602875	0.3016626834869385	0.311514675617218	0
300	240	0	0.22909003	0.2566402852535248	0.19600777328014374	0.33401432633399963	0.2547105848789215	0.25225886702537537	0.35095706582069397	0.253176212310791	0.2630087733268738	0.25162479281425476	0.33099740743637085	0.3036220669746399	0.18133430182933807	0.2600571811199188	0.330169677734375	0.2965569794178009	0.22467659413814545	0.2633649706840515	0.3558783233165741	1
301	241	6	0.4534564	0.4869590699672699	0.5012781620025635	0.40904954075813293	0.42935678362846375	0.4900541603565216	0.49468669295310974	0.4674733877182007	0.4626156687736511	0.43377697467803955	0.4389503598213196	0.44139760732650757	0.4323310852050781	0.4644743800163269	0.43507862091064453	0.48434481024742126	0.4654620885848999	0.4487231969833374	0.44556018710136414	0
302	242	0	0.96397644	0.9766676425933838	0.9876010417938232	0.939440906047821	0.9672328233718872	0.9731312990188599	0.9743106365203857	0.976421058177948	0.9793875217437744	0.9852442741394043	0.8855767250061035	0.9857877492904663	0.9641135931015015	0.977897584438324	0.9403499364852905	0.9532490968704224	0.9751535058021545	0.9707104563713074	0.9739179015159607	1
303	243	0	0.23262969	0.2593362033367157	0.22441895306110382	0.2526983320713043	0.23572686314582825	0.20619872212409973	0.22802218794822693	0.21172675490379333	0.2450554221868515	0.20953914523124695	0.17682555317878723	0.26487022638320923	0.18068967759609222	0.2112579494714737	0.2028728723526001	0.2210586965084076	0.21306847035884857	0.2148071676492691	0.19832926988601685	0
304	2	3	0.45125797	0.45362207293510437	0.4442048966884613	0.39923253655433655	0.40479475259780884	0.38824963569641113	0.3511171340942383	0.4109773337841034	0.43971535563468933	0.37698817253112793	0.3992678225040436	0.37790197134017944	0.5158398747444153	0.3744748532772064	0.3734146058559418	0.3980408012866974	0.4470549523830414	0.41494977474212646	0.4176047146320343	0
305	36	1	0.26857555	0.2761947810649872	0.24082796275615692	0.44066721200942993	0.3026599884033203	0.25459039211273193	0.29449212551116943	0.26098892092704773	0.27745288610458374	0.2802313268184662	0.3215053379535675	0.29333263635635376	0.24362321197986603	0.31950145959854126	0.2721705734729767	0.27787527441978455	0.25336962938308716	0.27232372760772705	0.23964662849903107	1
306	174	1	0.18853645	0.20768335461616516	0.14077132940292358	0.2795291244983673	0.16260766983032227	0.26554298400878906	0.1843874603509903	0.15551355481147766	0.18996001780033112	0.20103217661380768	0.2785513997077942	0.20491740107536316	0.160835400223732	0.26243001222610474	0.2660265564918518	0.18647758662700653	0.13230910897254944	0.18583928048610687	0.18785203993320465	0
307	244	0	0.4296249	0.3849716782569885	0.4165390431880951	0.42623215913772583	0.39873310923576355	0.43285006284713745	0.3899414539337158	0.43178611993789673	0.4087175726890564	0.40508198738098145	0.3676272928714752	0.4310556650161743	0.46886101365089417	0.4418504536151886	0.39415785670280457	0.41938620805740356	0.4219505786895752	0.39378881454467773	0.4259510636329651	0
308	245	0	0.312544	0.3403250575065613	0.32373470067977905	0.3229222595691681	0.30099430680274963	0.3110487461090088	0.33631742000579834	0.3199142515659332	0.3362123668193817	0.33899572491645813	0.3492148816585541	0.31749391555786133	0.31908556818962097	0.31196996569633484	0.3129994869232178	0.3225864768028259	0.3148505985736847	0.3095540702342987	0.32587480545043945	1
309	246	0	0.30908445	0.32310447096824646	0.30527517199516296	0.28148242831230164	0.32667243480682373	0.31119805574417114	0.30471885204315186	0.32504358887672424	0.3100106418132782	0.3055090010166168	0.30277684330940247	0.31780844926834106	0.325141578912735	0.3192633092403412	0.3184971213340759	0.2908025085926056	0.30202850699424744	0.29953035712242126	0.30888107419013977	0
310	247	0	0.24086276	0.2603456377983093	0.21073007583618164	0.20587341487407684	0.2408701628446579	0.22612905502319336	0.2659870982170105	0.23096871376037598	0.23544353246688843	0.2424822598695755	0.3446977138519287	0.23936112225055695	0.3483726978302002	0.22173650562763214	0.2587543725967407	0.23980282247066498	0.2454293966293335	0.2915705442428589	0.2660697400569916	1
311	61	2	0.47622532	0.4351722300052643	0.4478318989276886	0.3869072496891022	0.4090868830680847	0.44700077176094055	0.37958595156669617	0.4638539254665375	0.4169214963912964	0.3945341110229492	0.40578559041023254	0.4374459981918335	0.4777134358882904	0.4522175192832947	0.358679860830307	0.3781983256340027	0.421120822429657	0.4503449499607086	0.39213827252388	0
312	59	1	0.29846025	0.28413382172584534	0.2786891460418701	0.323440819978714	0.2647950351238251	0.27207496762275696	0.30495527386665344	0.25821688771247864	0.3094583749771118	0.2993817925453186	0.2749151587486267	0.3207096457481384	0.2882126569747925	0.30059364438056946	0.2624267339706421	0.29007285833358765	0.28431588411331177	0.2737888991832733	0.2600426971912384	1
313	248	0	0.8611921	0.8989424109458923	0.9474514126777649	0.7546484470367432	0.8290785551071167	0.9143323302268982	0.9192634224891663	0.8872954249382019	0.9228934049606323	0.8822969198226929	0.7706644535064697	0.8955858945846558	0.8444546461105347	0.9008625745773315	0.7721613645553589	0.9120486974716187	0.8777979612350464	0.8735982775688171	0.9284143447875977	1
314	249	0	0.8219124	0.7902377843856812	0.8145235180854797	0.8056689500808716	0.7539931535720825	0.8139395117759705	0.6734328269958496	0.7685106992721558	0.837097704410553	0.8156281113624573	0.7378355264663696	0.7796080708503723	0.6324281692504883	0.7734739184379578	0.7151024341583252	0.7560238242149353	0.8144084811210632	0.7773037552833557	0.7557677030563354	0
315	237	1	0.38974282	0.4190342426300049	0.4095194637775421	0.47196459770202637	0.4038977026939392	0.4071556329727173	0.4302740693092346	0.41389134526252747	0.41700634360313416	0.40334028005599976	0.4042551815509796	0.4071938097476959	0.39660152792930603	0.4192158579826355	0.418642520904541	0.4023873507976532	0.4067413806915283	0.4141285717487335	0.40059009194374084	1
316	235	1	0.22019863	0.23803284764289856	0.21635165810585022	0.1839500516653061	0.23290561139583588	0.20591755211353302	0.2798396646976471	0.2305886298418045	0.22680048644542694	0.22454288601875305	0.27546554803848267	0.20767512917518616	0.21469175815582275	0.22021348774433136	0.20670528709888458	0.25535932183265686	0.24787084758281708	0.24912340939044952	0.23023468255996704	0
317	250	0	0.39223891	0.40530797839164734	0.3994091749191284	0.45217180252075195	0.4037688076496124	0.4033331573009491	0.4257349371910095	0.4089970588684082	0.39304831624031067	0.39762911200523376	0.4260515868663788	0.4284006953239441	0.39457160234451294	0.41040974855422974	0.40499088168144226	0.40280038118362427	0.39343926310539246	0.40245315432548523	0.3867543637752533	1
318	62	7	0.27493823	0.2965101897716522	0.2619313895702362	0.2493901252746582	0.2707178592681885	0.27008649706840515	0.29320576786994934	0.2687962055206299	0.2803806662559509	0.28172600269317627	0.27752307057380676	0.2719380557537079	0.2957739531993866	0.2867109477519989	0.27266359329223633	0.28579792380332947	0.2654796838760376	0.27290916442871094	0.2718472182750702	0
319	251	0	0.38285685	0.3995763957500458	0.4009290337562561	0.3970872461795807	0.40658634901046753	0.4028104543685913	0.4883526861667633	0.4187299609184265	0.39518070220947266	0.3715658485889435	0.4397924244403839	0.3867170810699463	0.458031564950943	0.42956215143203735	0.40039384365081787	0.41552355885505676	0.3985852003097534	0.42754969000816345	0.3931455612182617	0
320	252	0	0.36753923	0.37422096729278564	0.36605358123779297	0.3396022617816925	0.3764486312866211	0.39171701669692993	0.3789079189300537	0.38386496901512146	0.36105066537857056	0.350971519947052	0.4325799345970154	0.36631113290786743	0.3983352780342102	0.39613470435142517	0.38096684217453003	0.3680514395236969	0.3759939968585968	0.37453189492225647	0.3931025266647339	1
321	38	1	0.32347625	0.3021087646484375	0.3020629286766052	0.2912100851535797	0.2787781059741974	0.3016633093357086	0.29165202379226685	0.2993842661380768	0.3249908685684204	0.3097172677516937	0.2942257821559906	0.29769614338874817	0.2937561571598053	0.28634440898895264	0.3020770847797394	0.30384114384651184	0.2863244116306305	0.3028072714805603	0.2870121896266937	0
322	122	1	0.1982167	0.23133906722068787	0.18328167498111725	0.21074403822422028	0.2133442759513855	0.2087346464395523	0.23610934615135193	0.20202523469924927	0.186364084482193	0.21864894032478333	0.2654467821121216	0.22843997180461884	0.17223885655403137	0.22016054391860962	0.2071196585893631	0.21080930531024933	0.17936871945858002	0.21237781643867493	0.1883997917175293	1
323	253	0	0.23833136	0.26856356859207153	0.22673477232456207	0.2859496772289276	0.23756030201911926	0.2977008819580078	0.2639845907688141	0.27517369389533997	0.2511174976825714	0.2696485221385956	0.4239698350429535	0.2511921525001526	0.22438758611679077	0.2586376368999481	0.3654833734035492	0.38606950640678406	0.21269631385803223	0.2553538978099823	0.21454617381095886	0
324	254	0	0.33254793	0.3333635926246643	0.3170280158519745	0.354780375957489	0.39626213908195496	0.3354052007198334	0.34412336349487305	0.348589152097702	0.3368147909641266	0.3228902816772461	0.35796141624450684	0.3326719105243683	0.3369450271129608	0.35418900847435	0.3421023488044739	0.3301597833633423	0.34450802206993103	0.33558616042137146	0.3354566693305969	0
325	91	1	0.7685874	0.5752891898155212	0.7910522222518921	0.6002338528633118	0.701209306716919	0.7684217095375061	0.798412561416626	0.6367928385734558	0.6921960115432739	0.700657069683075	0.7670953273773193	0.5279730558395386	0.8140674829483032	0.6710547804832458	0.6624779105186462	0.7504706382751465	0.7566993236541748	0.5867112278938293	0.5868611335754395	1
326	255	0	0.3192907	0.30161917209625244	0.28972548246383667	0.36416250467300415	0.2722226083278656	0.3612932860851288	0.3229774534702301	0.3140206038951874	0.3085004687309265	0.32907307147979736	0.38383379578590393	0.35743409395217896	0.2938992977142334	0.3268474042415619	0.3560100495815277	0.3325845003128052	0.3054668605327606	0.3087518811225891	0.28202229738235474	1
327	256	0	0.3790188	0.34860119223594666	0.3837115168571472	0.38847586512565613	0.3929012417793274	0.3609420359134674	0.3302270472049713	0.36699751019477844	0.35957613587379456	0.3410637080669403	0.379699170589447	0.3658992648124695	0.3978002965450287	0.363523006439209	0.3400072753429413	0.3667084872722626	0.39458221197128296	0.3721587061882019	0.382581502199173	0
328	257	0	0.51515627	0.4687148332595825	0.5792933702468872	0.45308828353881836	0.4624609053134918	0.5115193724632263	0.5137041807174683	0.4991496503353119	0.5165258646011353	0.5372092127799988	0.49191737174987793	0.5219147801399231	0.48898443579673767	0.47520712018013	0.5081289410591125	0.5183483362197876	0.5121425986289978	0.5360920429229736	0.48849135637283325	1
329	258	0	0.16482967	0.16531938314437866	0.18760700523853302	0.19123785197734833	0.19571150839328766	0.17387482523918152	0.16381105780601501	0.1832299381494522	0.20009221136569977	0.1704655885696411	0.2079933136701584	0.17739489674568176	0.2061638981103897	0.18215808272361755	0.17577816545963287	0.18153803050518036	0.16060425341129303	0.18159963190555573	0.16592319309711456	1
330	259	0	0.47897473	0.4870249927043915	0.5574072003364563	0.4544478952884674	0.4679510295391083	0.5290144085884094	0.5241727232933044	0.5085197687149048	0.5211907029151917	0.4676612913608551	0.48081037402153015	0.4882335364818573	0.5146089196205139	0.5251220464706421	0.5087979435920715	0.5142012238502502	0.4856051802635193	0.5074775815010071	0.46520060300827026	1
331	260	1	0.31259355	0.3054475784301758	0.2919171452522278	0.4005754590034485	0.3234807848930359	0.3145056664943695	0.2941398024559021	0.31706568598747253	0.28867414593696594	0.2863580584526062	0.3131849765777588	0.323202520608902	0.30918389558792114	0.316845178604126	0.3098238408565521	0.26321402192115784	0.2990439236164093	0.29322853684425354	0.3068002760410309	0
332	178	1	0.8604304	0.7922335267066956	0.8440008759498596	0.8195267915725708	0.8440133333206177	0.8575401902198792	0.8299055099487305	0.7779871821403503	0.8708623051643372	0.8271182775497437	0.7308918833732605	0.8018437027931213	0.8258994817733765	0.8140665888786316	0.7943285703659058	0.7881832122802734	0.8096978068351746	0.7677723169326782	0.8341752290725708	1
333	261	0	0.60414165	0.6323927640914917	0.6189948916435242	0.5899689197540283	0.6257378458976746	0.6128894686698914	0.6135480403900146	0.6153647303581238	0.5988711714744568	0.5757355690002441	0.5468818545341492	0.6115058064460754	0.5641237497329712	0.6021257042884827	0.6118527054786682	0.609913170337677	0.5938399434089661	0.6282330751419067	0.5221202969551086	1
334	262	0	0.6207373	0.6742259860038757	0.6424164772033691	0.6093685030937195	0.5984324812889099	0.5536526441574097	0.6460438370704651	0.6115933060646057	0.6203027367591858	0.581609308719635	0.6359235048294067	0.6478166580200195	0.603569746017456	0.6186243295669556	0.6590642929077148	0.5753167867660522	0.5794816613197327	0.6401562094688416	0.5952288508415222	1
335	10	2	0.3688938	0.3915591537952423	0.4026108384132385	0.40117061138153076	0.4160492420196533	0.4151414930820465	0.3720929026603699	0.40276437997817993	0.3876263499259949	0.3713449239730835	0.435059130191803	0.3833218514919281	0.37151598930358887	0.4202709496021271	0.40803518891334534	0.38174012303352356	0.3767736554145813	0.4019143283367157	0.3947889804840088	0
336	263	1	0.3701713	0.37356147170066833	0.3554316461086273	0.4033474922180176	0.372831791639328	0.38281282782554626	0.35930266976356506	0.3879719376564026	0.3697666823863983	0.3478225767612457	0.40977686643600464	0.37071603536605835	0.3647945821285248	0.40365493297576904	0.38396915793418884	0.3755291700363159	0.3605278432369232	0.36899733543395996	0.3473373055458069	0
337	256	1	0.25695485	0.28123682737350464	0.2713356912136078	0.26933836936950684	0.274435818195343	0.26694369316101074	0.2714206576347351	0.26322296261787415	0.2691713869571686	0.25762084126472473	0.3229078948497772	0.30987563729286194	0.2474907487630844	0.2322314828634262	0.25800779461860657	0.25794005393981934	0.2598567605018616	0.26728639006614685	0.25288689136505127	0
338	264	0	0.39612547	0.41557973623275757	0.41896602511405945	0.3697066903114319	0.4031278192996979	0.4162190556526184	0.43647992610931396	0.4158737361431122	0.40271297097206116	0.4062085449695587	0.4236131012439728	0.3970454931259155	0.40747761726379395	0.4164904057979584	0.39330586791038513	0.4004696011543274	0.4084452986717224	0.409004271030426	0.39554107189178467	1
339	265	5	0.35351488	0.3727889955043793	0.36110466718673706	0.41357696056365967	0.3794732391834259	0.3855862021446228	0.3692176938056946	0.38202691078186035	0.35493558645248413	0.3514510989189148	0.3749239444732666	0.361609548330307	0.3565402030944824	0.3893488347530365	0.3867280185222626	0.3664785921573639	0.36119523644447327	0.3616611063480377	0.3559783399105072	0
340	80	1	0.24969225	0.2685646712779999	0.2630191743373871	0.2329568862915039	0.2407008558511734	0.23623307049274445	0.2578043043613434	0.26087313890457153	0.2810589671134949	0.23997949063777924	0.21448388695716858	0.27538397908210754	0.2800743281841278	0.27904900908470154	0.2507246732711792	0.2510962188243866	0.2663555145263672	0.2320617288351059	0.23559598624706268	0
341	19	1	0.3804724	0.37609627842903137	0.37753480672836304	0.36490708589553833	0.40039026737213135	0.38850653171539307	0.3842814862728119	0.38457104563713074	0.36977675557136536	0.4016649127006531	0.40129798650741577	0.38838133215904236	0.3850491940975189	0.3994887173175812	0.39137330651283264	0.38634157180786133	0.371457576751709	0.3840812146663666	0.36501505970954895	0
342	266	0	0.52007115	0.49810534715652466	0.6116281747817993	0.5373288989067078	0.57088702917099	0.5100019574165344	0.639527440071106	0.6148815155029297	0.5018762946128845	0.5197506546974182	0.5634371638298035	0.5971357822418213	0.5435548424720764	0.537324845790863	0.641932487487793	0.6769277453422546	0.6008960604667664	0.558501124382019	0.7182421684265137	1
343	211	1	0.16443217	0.1883210986852646	0.15861253440380096	0.19340626895427704	0.16636966168880463	0.15144455432891846	0.18759869039058685	0.16485066711902618	0.16195257008075714	0.16629381477832794	0.13292257487773895	0.1350429505109787	0.18319684267044067	0.18361441791057587	0.15601415932178497	0.16737546026706696	0.14269691705703735	0.14318855106830597	0.14288341999053955	1
344	267	0	0.37850198	0.3622061014175415	0.40268585085868835	0.48685821890830994	0.41668304800987244	0.41840890049934387	0.3000907897949219	0.4121454358100891	0.40930843353271484	0.4050867557525635	0.42038190364837646	0.43689990043640137	0.40266650915145874	0.412533700466156	0.39410242438316345	0.36417973041534424	0.41009342670440674	0.3904225826263428	0.40580248832702637	0
345	3	1	0.1849331	0.20703697204589844	0.18448106944561005	0.24137550592422485	0.20088240504264832	0.17020399868488312	0.20515356957912445	0.1822056919336319	0.18780799210071564	0.18457800149917603	0.15397390723228455	0.2576160728931427	0.13785505294799805	0.19834478199481964	0.16571801900863647	0.17861692607402802	0.17388278245925903	0.1651061773300171	0.1665511578321457	1
346	184	1	0.1570254	0.18095245957374573	0.14636120200157166	0.20526808500289917	0.16342693567276	0.13642747700214386	0.17149364948272705	0.15003515779972076	0.16319140791893005	0.13485775887966156	0.11284825950860977	0.18820229172706604	0.11807916313409805	0.1681646853685379	0.13548047840595245	0.1505284607410431	0.13402807712554932	0.14019496738910675	0.13700027763843536	1
347	147	1	0.40376723	0.4197280704975128	0.4132908880710602	0.41998881101608276	0.40994149446487427	0.4215952157974243	0.4546065926551819	0.4293481707572937	0.40562644600868225	0.41891953349113464	0.4361993372440338	0.41486459970474243	0.4288221597671509	0.42858463525772095	0.4336533546447754	0.42551830410957336	0.40880972146987915	0.4290996491909027	0.4143427610397339	1
348	61	3	0.2551055	0.2577750086784363	0.24258840084075928	0.28168728947639465	0.269987553358078	0.2622356116771698	0.2681010961532593	0.27184417843818665	0.24784748256206512	0.2682769000530243	0.30219000577926636	0.25330522656440735	0.24756723642349243	0.2721424698829651	0.27072370052337646	0.25212669372558594	0.24144211411476135	0.27555668354034424	0.2471189796924591	1
349	268	0	0.50296205	0.46604883670806885	0.5445839166641235	0.4767945408821106	0.4774463474750519	0.5313010215759277	0.4815530478954315	0.5037274360656738	0.5088841319084167	0.545611560344696	0.4817674458026886	0.48526111245155334	0.49109697341918945	0.47630199790000916	0.5159487724304199	0.5109075903892517	0.5018163919448853	0.501971960067749	0.49709030985832214	0
350	269	0	0.7613016	0.7722141146659851	0.7496070265769958	0.6411834359169006	0.6571877002716064	0.7767313718795776	0.685406506061554	0.7211264967918396	0.7656828761100769	0.7769469618797302	0.6253582835197449	0.7129585146903992	0.7817942500114441	0.7224693298339844	0.7207401990890503	0.6962929964065552	0.7524251341819763	0.7463896870613098	0.7599049806594849	1
351	270	0	0.30655196	0.27038514614105225	0.2792311906814575	0.37443071603775024	0.2965032756328583	0.31856849789619446	0.32379940152168274	0.3013298213481903	0.28985151648521423	0.3279980421066284	0.3089321553707123	0.3410106301307678	0.28967568278312683	0.3523537516593933	0.34013304114341736	0.29848480224609375	0.28741905093193054	0.28665265440940857	0.26408663392066956	0
352	271	0	0.72416	0.7205219268798828	0.7160460948944092	0.6472710371017456	0.6343395709991455	0.7382227182388306	0.6815179586410522	0.6935754418373108	0.7235280871391296	0.7169472575187683	0.6564136743545532	0.6092317700386047	0.7776842713356018	0.7190991640090942	0.7051799893379211	0.6711500883102417	0.7114196419715881	0.7066994905471802	0.7484536170959473	1
353	272	0	0.36479688	0.37124869227409363	0.3716409504413605	0.44201889634132385	0.4031212329864502	0.3495456278324127	0.45172610878944397	0.3790898621082306	0.3892107605934143	0.3614468574523926	0.42280587553977966	0.380664587020874	0.39352965354919434	0.40855783224105835	0.38627466559410095	0.38526809215545654	0.354290246963501	0.36363089084625244	0.3645229637622833	0
354	273	0	0.23742035	0.27696746587753296	0.22832511365413666	0.23606953024864197	0.23093071579933167	0.23421314358711243	0.26301655173301697	0.22660095989704132	0.23233290016651154	0.26439356803894043	0.23613162338733673	0.2619292140007019	0.19706124067306519	0.25174641609191895	0.2524656653404236	0.24364925920963287	0.22655317187309265	0.22934363782405853	0.21462883055210114	0
355	274	0	0.56044173	0.5483449697494507	0.5793688297271729	0.5144834518432617	0.5383381247520447	0.530083179473877	0.5196093320846558	0.5345624685287476	0.48429158329963684	0.44245579838752747	0.5672652721405029	0.4849417507648468	0.5815824270248413	0.525700032711029	0.46936196088790894	0.46700233221054077	0.5043180584907532	0.5049866437911987	0.4759772717952728	0
356	232	1	0.5501296	0.568945586681366	0.6246971487998962	0.6022136211395264	0.6037695407867432	0.6217920780181885	0.5661084055900574	0.62372225522995	0.566571831703186	0.5536216497421265	0.5116904377937317	0.5865020751953125	0.5447258949279785	0.5451129078865051	0.5889029502868652	0.5885521769523621	0.5838238000869751	0.5967897772789001	0.5181995630264282	1
357	275	0	0.25581786	0.29371246695518494	0.24724183976650238	0.2685684859752655	0.2767694294452667	0.25478044152259827	0.27615970373153687	0.24374735355377197	0.2532605528831482	0.2641512453556061	0.26633360981941223	0.26112455129623413	0.2366315871477127	0.23809108138084412	0.23709355294704437	0.27802225947380066	0.24109889566898346	0.2550535798072815	0.23567704856395721	1
358	30	2	0.60574776	0.6218912601470947	0.6398259997367859	0.6203388571739197	0.5338930487632751	0.5731403231620789	0.6219771504402161	0.5733155012130737	0.590713620185852	0.6484932899475098	0.49860894680023193	0.6133994460105896	0.5197083950042725	0.6132718324661255	0.6391977071762085	0.6299205422401428	0.5823294520378113	0.630887508392334	0.6162888407707214	0
359	276	0	0.4032821	0.36295512318611145	0.40066152811050415	0.381390243768692	0.4002665579319	0.40375399589538574	0.4108119606971741	0.4065859019756317	0.3901178538799286	0.37912070751190186	0.42379850149154663	0.39102208614349365	0.437242716550827	0.39348945021629333	0.38819271326065063	0.4138077199459076	0.3620136082172394	0.39548274874687195	0.38763725757598877	1
360	277	0	0.6103795	0.6109733581542969	0.6979488134384155	0.5401830673217773	0.61000657081604	0.6812909841537476	0.7160261869430542	0.7429567575454712	0.5976533889770508	0.6276935338973999	0.6514666676521301	0.5641157031059265	0.6008877158164978	0.6299580335617065	0.769963800907135	0.6873164772987366	0.6921356916427612	0.5955747961997986	0.6953218579292297	1
361	186	1	0.33501157	0.3139277696609497	0.31646841764450073	0.3491453528404236	0.332899808883667	0.3012709617614746	0.30058565735816956	0.32886889576911926	0.30250778794288635	0.29652801156044006	0.27823618054389954	0.34070271253585815	0.28438350558280945	0.32918086647987366	0.25389009714126587	0.3061813712120056	0.30953449010849	0.3165957033634186	0.33715125918388367	0
362	278	0	0.3031525	0.31639230251312256	0.2986474931240082	0.3518899083137512	0.30465012788772583	0.3154827952384949	0.3213701546192169	0.3268326222896576	0.2990648150444031	0.3228686451911926	0.3107341229915619	0.34066104888916016	0.30564770102500916	0.3294140696525574	0.3196474015712738	0.31127166748046875	0.3132365047931671	0.304758220911026	0.3054872453212738	0
363	189	1	0.12449412	0.16973455250263214	0.14717036485671997	0.11013954877853394	0.14754633605480194	0.12425022572278976	0.21863991022109985	0.12023216485977173	0.1526627093553543	0.1469070464372635	0.1587081104516983	0.126084104180336	0.2697753310203552	0.1419992595911026	0.15116319060325623	0.17288409173488617	0.1671796590089798	0.14649179577827454	0.230223149061203	0
364	279	0	0.2507321	0.29435569047927856	0.2626059055328369	0.2558595538139343	0.2595907747745514	0.2532782554626465	0.283790647983551	0.24906906485557556	0.2715325653553009	0.2645481824874878	0.2650202512741089	0.2729167640209198	0.28097012639045715	0.2602441906929016	0.2552320063114166	0.2712828516960144	0.24287885427474976	0.25742214918136597	0.23845094442367554	0
365	18	1	0.38081616	0.3946046531200409	0.39078575372695923	0.3216009736061096	0.38317862153053284	0.3888918459415436	0.4191782772541046	0.38332003355026245	0.36934614181518555	0.3610115349292755	0.43916425108909607	0.3837766945362091	0.4142864942550659	0.4177113473415375	0.3710622191429138	0.387617826461792	0.36716875433921814	0.3747238218784332	0.4004092514514923	0
366	212	2	0.3301559	0.33690422773361206	0.30995237827301025	0.275505006313324	0.3245075047016144	0.3458811938762665	0.34759265184402466	0.3496602475643158	0.327820360660553	0.3176632225513458	0.36089465022087097	0.3553643822669983	0.36346977949142456	0.36223649978637695	0.353596955537796	0.32733750343322754	0.3140243887901306	0.3256686329841614	0.3324093818664551	0
367	280	0	0.22863106	0.24997401237487793	0.20990218222141266	0.27333128452301025	0.22434888780117035	0.2311619371175766	0.23751570284366608	0.2103424370288849	0.21367350220680237	0.2256181240081787	0.2576545476913452	0.2367851883172989	0.21033267676830292	0.20159046351909637	0.22753101587295532	0.22934532165527344	0.1989748626947403	0.23196746408939362	0.2206704467535019	1
368	281	0	0.700853	0.6687149405479431	0.6737605333328247	0.6604277491569519	0.6269281506538391	0.6957292556762695	0.7148956656455994	0.6764847636222839	0.7321015000343323	0.6738028526306152	0.4624943137168884	0.6749129891395569	0.6269230842590332	0.6968677639961243	0.6651613712310791	0.7098789215087891	0.6797776222229004	0.7066717743873596	0.644347608089447	1
369	282	0	0.38113332	0.3963240087032318	0.4149547815322876	0.34047314524650574	0.40826350450515747	0.4002549350261688	0.4266420006752014	0.4054991602897644	0.3749209940433502	0.37572869658470154	0.43914419412612915	0.3636043667793274	0.5021883845329285	0.39605918526649475	0.4064489006996155	0.41102510690689087	0.4196406900882721	0.4015544056892395	0.4239310324192047	0
370	283	0	0.41481778	0.41555777192115784	0.4840036630630493	0.3979172110557556	0.4229797124862671	0.44411444664001465	0.4616178870201111	0.43982434272766113	0.4453049302101135	0.4025229215621948	0.46413740515708923	0.4357546269893646	0.4810467064380646	0.4460088610649109	0.41979748010635376	0.4185987710952759	0.45440661907196045	0.46653443574905396	0.4178977608680725	1
371	57	1	0.31752938	0.34019193053245544	0.321062833070755	0.3851076662540436	0.3033098578453064	0.38325902819633484	0.39952608942985535	0.36302006244659424	0.3435661196708679	0.3578110933303833	0.40851137042045593	0.3540918231010437	0.24926583468914032	0.3944604992866516	0.4236655831336975	0.3865068256855011	0.36929571628570557	0.35387367010116577	0.46157345175743103	0
372	284	0	0.6441189	0.6389408111572266	0.6515750885009766	0.5926724672317505	0.5842913389205933	0.654981255531311	0.6291788220405579	0.6395436525344849	0.6077307462692261	0.6556346416473389	0.5311251878738403	0.633909285068512	0.6702713966369629	0.6085395812988281	0.6155931353569031	0.5609533786773682	0.6637101769447327	0.6302460432052612	0.6366819143295288	0
373	285	0	0.5102091	0.4617357850074768	0.4920124113559723	0.49673521518707275	0.4493270516395569	0.46721151471138	0.5128752589225769	0.4822636544704437	0.4971999228000641	0.4828380346298218	0.4780796766281128	0.5261063575744629	0.5235943794250488	0.48433613777160645	0.4765535295009613	0.5179356336593628	0.48048681020736694	0.47088420391082764	0.48707565665245056	1
374	270	1	0.20547558	0.23564103245735168	0.20160460472106934	0.28016409277915955	0.2144012451171875	0.18972750008106232	0.2521762251853943	0.20521856844425201	0.23574604094028473	0.2233825922012329	0.16890564560890198	0.2735368013381958	0.19299186766147614	0.23667502403259277	0.18923506140708923	0.20771652460098267	0.19885019958019257	0.18419170379638672	0.18751956522464752	0
375	286	0	0.30375144	0.3038204312324524	0.28817957639694214	0.3448188006877899	0.27544689178466797	0.29703184962272644	0.2826288342475891	0.2995937168598175	0.2912050783634186	0.30065858364105225	0.2889728546142578	0.30846288800239563	0.3233073651790619	0.280473530292511	0.3022168278694153	0.28265729546546936	0.29089590907096863	0.29122254252433777	0.2702085077762604	1
376	124	1	0.31705865	0.29603832960128784	0.3270185887813568	0.3473335802555084	0.35753679275512695	0.3108659088611603	0.3309210240840912	0.32806238532066345	0.3262471854686737	0.30509820580482483	0.3578158915042877	0.34284302592277527	0.32236745953559875	0.34169596433639526	0.30411824584007263	0.3168351650238037	0.3153761625289917	0.33160731196403503	0.32070499658584595	0
377	223	1	0.32908344	0.32314515113830566	0.3263565003871918	0.4467719495296478	0.3572000563144684	0.3328741788864136	0.27518439292907715	0.33760204911231995	0.32183733582496643	0.32074180245399475	0.37120842933654785	0.31618255376815796	0.35753756761550903	0.31119927763938904	0.32419705390930176	0.3270099461078644	0.32429826259613037	0.3336097002029419	0.32890206575393677	0
378	287	0	0.45332074	0.43755587935447693	0.5285526514053345	0.3021892309188843	0.41841912269592285	0.4509750306606293	0.4883076548576355	0.5029894113540649	0.46565374732017517	0.40996062755584717	0.49691152572631836	0.4149518609046936	0.5152759552001953	0.4532203674316406	0.4657506048679352	0.48452329635620117	0.4730468690395355	0.49810534715652466	0.4615587592124939	1
379	288	0	0.46030745	0.45405253767967224	0.45799165964126587	0.36240845918655396	0.42621609568595886	0.43602117896080017	0.6009109020233154	0.5239228010177612	0.49153342843055725	0.47423627972602844	0.5311654210090637	0.5712598562240601	0.46639159321784973	0.5089195370674133	0.5885636210441589	0.5734327435493469	0.5164387226104736	0.481773316860199	0.5717654228210449	1
380	289	0	0.28718567	0.3040327727794647	0.27549707889556885	0.2696465849876404	0.269464910030365	0.2789647877216339	0.3068000078201294	0.25123998522758484	0.2981932759284973	0.28255122900009155	0.29991528391838074	0.32939693331718445	0.25546082854270935	0.263593465089798	0.2576875388622284	0.2893323302268982	0.26829609274864197	0.27227625250816345	0.26848331093788147	0
381	31	1	0.43266302	0.39893487095832825	0.42997631430625916	0.43458661437034607	0.4380989372730255	0.4252983331680298	0.3375702202320099	0.4399396777153015	0.4218793213367462	0.38535040616989136	0.40461865067481995	0.4324219226837158	0.47072190046310425	0.4008203148841858	0.3975641429424286	0.3880663812160492	0.4448314905166626	0.440353661775589	0.436688095331192	0
382	156	8	0.37602147	0.36702024936676025	0.3496144413948059	0.3169001638889313	0.38926729559898376	0.37506407499313354	0.2585947811603546	0.36573106050491333	0.3515228033065796	0.34748560190200806	0.3830921947956085	0.3575511574745178	0.41249707341194153	0.36543095111846924	0.3529598116874695	0.327481210231781	0.35842955112457275	0.3584460914134979	0.366879403591156	0
383	290	0	0.2511642	0.24281682074069977	0.23236563801765442	0.23162776231765747	0.24401944875717163	0.2500298321247101	0.26584020256996155	0.24607273936271667	0.24217256903648376	0.2675093412399292	0.3060583770275116	0.2781800925731659	0.2514408230781555	0.2659901976585388	0.2710006833076477	0.23774845898151398	0.24096675217151642	0.2568533420562744	0.23519307374954224	0
384	291	0	0.27804995	0.2948601543903351	0.2751067876815796	0.38968178629875183	0.28982746601104736	0.23980814218521118	0.29984378814697266	0.30294913053512573	0.2853233516216278	0.2669968903064728	0.2516501247882843	0.295737087726593	0.2737472653388977	0.3024351894855499	0.29083478450775146	0.25555869936943054	0.28818491101264954	0.2566772699356079	0.2665311396121979	1
385	292	0	0.30519816	0.3121550679206848	0.2786603569984436	0.33435454964637756	0.2860683500766754	0.28138014674186707	0.32032063603401184	0.29261672496795654	0.28152137994766235	0.2763141095638275	0.3378070890903473	0.2768709659576416	0.3756134808063507	0.2814989984035492	0.30651527643203735	0.295160174369812	0.30692461133003235	0.3277977406978607	0.3164313733577728	0
386	101	1	0.150535	0.18951734900474548	0.1466217041015625	0.12120024114847183	0.16985374689102173	0.12405052036046982	0.22747449576854706	0.12825582921504974	0.1662675142288208	0.1386517435312271	0.1696176677942276	0.11042416095733643	0.23891191184520721	0.17774678766727448	0.14578844606876373	0.1729518473148346	0.14680215716362	0.16303841769695282	0.13119839131832123	0
387	206	1	0.36877075	0.3762076199054718	0.3738659918308258	0.3798545300960541	0.3919326066970825	0.38725367188453674	0.37297382950782776	0.3850119709968567	0.3704676926136017	0.35004758834838867	0.4209984838962555	0.3678171932697296	0.3533533215522766	0.4012235105037689	0.37906718254089355	0.358001172542572	0.36557096242904663	0.36152568459510803	0.36979934573173523	0
388	53	1	0.43708524	0.42579811811447144	0.4598614573478699	0.4626029133796692	0.40966787934303284	0.4569064974784851	0.4516163766384125	0.44147372245788574	0.4126928150653839	0.4146188199520111	0.4391752779483795	0.4821561276912689	0.4709644615650177	0.4376356899738312	0.44221100211143494	0.46453869342803955	0.4244405925273895	0.4230126440525055	0.44942036271095276	0
389	293	0	0.35272735	0.368486225605011	0.3407997786998749	0.3259391188621521	0.34603482484817505	0.3597967028617859	0.35628166794776917	0.3493175804615021	0.34740379452705383	0.3367865979671478	0.3946581184864044	0.36646196246147156	0.37614160776138306	0.36725106835365295	0.3466250002384186	0.3330642879009247	0.3576010465621948	0.32730820775032043	0.35129791498184204	1
390	21	2	0.20122913	0.19652855396270752	0.18332907557487488	0.22280141711235046	0.19306381046772003	0.16561518609523773	0.2086830735206604	0.18967516720294952	0.18792608380317688	0.15843605995178223	0.16532108187675476	0.20619355142116547	0.14746350049972534	0.1875648945569992	0.15182389318943024	0.17479434609413147	0.1826767772436142	0.20134446024894714	0.12982285022735596	0
391	294	0	0.24202423	0.25076520442962646	0.2456548511981964	0.32249006628990173	0.27763697504997253	0.22153668105602264	0.2636663317680359	0.25030672550201416	0.26764628291130066	0.2545355558395386	0.19451794028282166	0.3052504062652588	0.27271145582199097	0.21007098257541656	0.2603576183319092	0.24027858674526215	0.2695750296115875	0.2447960376739502	0.25002697110176086	0
392	295	0	0.85197854	0.8778602480888367	0.9282605648040771	0.9059706926345825	0.9002272486686707	0.8751129508018494	0.9146526455879211	0.8794267177581787	0.8512911796569824	0.9491312503814697	0.7188345789909363	0.9355269074440002	0.8203160762786865	0.8375206589698792	0.6621145009994507	0.8169803619384766	0.8754226565361023	0.8499953746795654	0.8028674721717834	1
393	296	0	0.5735963	0.5542553663253784	0.6255401372909546	0.6140918135643005	0.5243352055549622	0.5389797687530518	0.6155869364738464	0.5387575626373291	0.5724518895149231	0.6325687766075134	0.585254967212677	0.6188699007034302	0.3815094232559204	0.5343267917633057	0.5988353490829468	0.6150273680686951	0.5510722398757935	0.6222327947616577	0.5446516871452332	0
394	297	0	0.22631398	0.22871047258377075	0.2018737643957138	0.14994685351848602	0.24518318474292755	0.20850440859794617	0.25878584384918213	0.2235480695962906	0.20186783373355865	0.18653249740600586	0.23521257936954498	0.262633740901947	0.26829993724823	0.22988261282444	0.23222780227661133	0.20121660828590393	0.21429112553596497	0.2464423030614853	0.2356833517551422	1
395	298	0	0.1724595	0.19730563461780548	0.1836235225200653	0.153176948428154	0.19512571394443512	0.18805629014968872	0.20605877041816711	0.19745498895645142	0.19715435802936554	0.1955549418926239	0.20430774986743927	0.17948156595230103	0.21441294252872467	0.1967688947916031	0.17403560876846313	0.19071689248085022	0.18448926508426666	0.17813554406166077	0.15330536663532257	0
396	299	0	0.2665441	0.3230430483818054	0.2930265963077545	0.32422327995300293	0.267463356256485	0.2756769061088562	0.30129873752593994	0.26159608364105225	0.2879127562046051	0.29686519503593445	0.29384705424308777	0.3118516206741333	0.2856680452823639	0.3010376989841461	0.2933350205421448	0.28208088874816895	0.28504857420921326	0.28210270404815674	0.27418413758277893	1
397	207	1	0.5015066	0.494991272687912	0.5559189915657043	0.5164679288864136	0.4562738835811615	0.49349385499954224	0.47455650568008423	0.509483814239502	0.5258720517158508	0.5038789510726929	0.46946072578430176	0.3709444999694824	0.5293400287628174	0.4597976803779602	0.4927922785282135	0.513424813747406	0.5400108098983765	0.5007093548774719	0.47332829236984253	1
398	10	3	0.3859554	0.38489648699760437	0.41282549500465393	0.4291972517967224	0.4186575710773468	0.4247327744960785	0.3680928349494934	0.42107537388801575	0.40121108293533325	0.3676086664199829	0.4328591227531433	0.37398239970207214	0.39183488488197327	0.41321173310279846	0.40924471616744995	0.3892117738723755	0.3979567289352417	0.4231790006160736	0.4059961140155792	1
399	250	1	0.38173464	0.37753939628601074	0.37392404675483704	0.3879470229148865	0.3972699046134949	0.3884499669075012	0.3881261646747589	0.3898178040981293	0.37250372767448425	0.3710317313671112	0.39008986949920654	0.3814820945262909	0.400031715631485	0.38924458622932434	0.3775836229324341	0.38673141598701477	0.37248092889785767	0.37989503145217896	0.3713951110839844	0
400	300	0	0.41884235	0.38389262557029724	0.4246789216995239	0.4920705556869507	0.404432475566864	0.4187379479408264	0.4132723808288574	0.43401873111724854	0.41983285546302795	0.419018417596817	0.4301586449146271	0.39641591906547546	0.42995038628578186	0.41258129477500916	0.414922833442688	0.4371144771575928	0.4276450276374817	0.4150656461715698	0.4333326518535614	1
401	301	0	0.70924824	0.6695095896720886	0.6893182396888733	0.6152773499488831	0.6226782202720642	0.618289589881897	0.6486693024635315	0.6334800720214844	0.7175387740135193	0.6435974836349487	0.6434155106544495	0.7385791540145874	0.6442349553108215	0.6825528740882874	0.6855011582374573	0.5948919057846069	0.6098952889442444	0.6871207356452942	0.6392270922660828	1
402	275	1	0.40220568	0.358616441488266	0.3616732656955719	0.4522247910499573	0.383184015750885	0.35199493169784546	0.37261801958084106	0.36396485567092896	0.3432782292366028	0.3464726507663727	0.3943009674549103	0.40958791971206665	0.3925016522407532	0.3651171624660492	0.33604124188423157	0.37024667859077454	0.3724779188632965	0.3256570100784302	0.34698203206062317	1
403	149	1	0.34678325	0.34589579701423645	0.3313193619251251	0.2790805697441101	0.3588350713253021	0.3218977153301239	0.35635244846343994	0.3482051193714142	0.3029996454715729	0.28631117939949036	0.36686205863952637	0.36019396781921387	0.3514542281627655	0.3620549440383911	0.3180510103702545	0.3128328025341034	0.33939042687416077	0.3458661139011383	0.36424413323402405	1
404	58	1	0.19697225	0.2484396994113922	0.19403865933418274	0.28716519474983215	0.20344743132591248	0.19280460476875305	0.22552528977394104	0.19483183324337006	0.19939228892326355	0.2106778770685196	0.17298978567123413	0.20489676296710968	0.19118596613407135	0.2131582647562027	0.1937502920627594	0.20641092956066132	0.1924583911895752	0.20213979482650757	0.17837679386138916	0
405	166	1	0.5861621	0.5636761784553528	0.636532723903656	0.6300303339958191	0.5196041464805603	0.6095004081726074	0.6679211854934692	0.618366539478302	0.5529890060424805	0.5924397706985474	0.5812485218048096	0.6095147728919983	0.6530407667160034	0.5672172904014587	0.6222485899925232	0.6142735481262207	0.5710705518722534	0.609140932559967	0.6021568775177002	1
406	302	0	0.1996849	0.2657793462276459	0.24448157846927643	0.17146463692188263	0.22035744786262512	0.23348359763622284	0.22512389719486237	0.2307223230600357	0.24042530357837677	0.20636382699012756	0.256936639547348	0.23772481083869934	0.21240083873271942	0.22453871369361877	0.2078513354063034	0.2278156280517578	0.20976059138774872	0.23205938935279846	0.2191203534603119	0
407	303	0	0.3326443	0.33893123269081116	0.3310806155204773	0.3960842490196228	0.33367615938186646	0.31656938791275024	0.3512709438800812	0.35382211208343506	0.31944742798805237	0.32354193925857544	0.3895839750766754	0.3612157702445984	0.34823858737945557	0.3179369270801544	0.3215423822402954	0.3392798900604248	0.34496408700942993	0.358891099691391	0.32336655259132385	0
408	13	1	0.29315236	0.2965090572834015	0.3062090575695038	0.30139729380607605	0.27126607298851013	0.27845680713653564	0.28226709365844727	0.2970810532569885	0.3149128556251526	0.2865354120731354	0.33679091930389404	0.3132566511631012	0.2676330506801605	0.300834983587265	0.2965640723705292	0.28440427780151367	0.2755698561668396	0.29622071981430054	0.24956642091274261	0
409	304	0	0.3790631	0.39180201292037964	0.39834126830101013	0.5044493675231934	0.3975333869457245	0.39925143122673035	0.38931724429130554	0.3973560035228729	0.39415478706359863	0.39578038454055786	0.4277026951313019	0.4126896858215332	0.22324030101299286	0.3926573693752289	0.409280002117157	0.40633121132850647	0.3959687054157257	0.39960479736328125	0.3647349178791046	0
410	305	0	0.15885822	0.17083701491355896	0.15046310424804688	0.0959051102399826	0.13352586328983307	0.12512758374214172	0.1934690773487091	0.14196141064167023	0.16140815615653992	0.13879245519638062	0.1260794997215271	0.15037065744400024	0.21202847361564636	0.16960591077804565	0.12086091190576553	0.15664295852184296	0.13370941579341888	0.15145406126976013	0.1310705989599228	0
411	306	0	0.39153406	0.3531867563724518	0.3912431597709656	0.5239795446395874	0.41009989380836487	0.39289119839668274	0.3736118972301483	0.3961730897426605	0.3789446949958801	0.36580297350883484	0.39671748876571655	0.3863498568534851	0.3710825443267822	0.36482638120651245	0.385227233171463	0.38959455490112305	0.3888229429721832	0.39119526743888855	0.36163729429244995	0
412	307	0	0.24759741	0.27492669224739075	0.28856098651885986	0.24641218781471252	0.23951345682144165	0.2898394465446472	0.2499016374349594	0.2705536186695099	0.2820015549659729	0.2747094929218292	0.2607417106628418	0.2964054048061371	0.270999014377594	0.275697261095047	0.2781236469745636	0.25679731369018555	0.2834872007369995	0.2694125771522522	0.2542199492454529	1
413	46	2	0.48837146	0.5291302800178528	0.5479468107223511	0.562655508518219	0.5208860039710999	0.5093868970870972	0.5676158666610718	0.5052585601806641	0.5145110487937927	0.4834859073162079	0.5860798358917236	0.4535452127456665	0.6168820858001709	0.4999887943267822	0.5737558007240295	0.5444501638412476	0.4926909804344177	0.5147262215614319	0.48212867975234985	0
414	158	1	0.19762829	0.22504808008670807	0.19628413021564484	0.1695259064435959	0.19514769315719604	0.1799088567495346	0.21128278970718384	0.19663693010807037	0.20483964681625366	0.17908790707588196	0.16264159977436066	0.19948579370975494	0.18923507630825043	0.20823049545288086	0.17350313067436218	0.19976860284805298	0.18466375768184662	0.19181635975837708	0.1768292337656021	1
415	75	1	0.08625994	0.0868561863899231	0.07541293650865555	0.11284590512514114	0.10824424028396606	0.07791879028081894	0.11242364346981049	0.0758218988776207	0.08500521630048752	0.08649412542581558	0.12993699312210083	0.047142960131168365	0.16518448293209076	0.08262542635202408	0.08392728865146637	0.10236097127199173	0.07345590740442276	0.11779338866472244	0.0831507071852684	0
416	308	0	0.29905266	0.27304700016975403	0.28040310740470886	0.35956254601478577	0.3383282423019409	0.30959081649780273	0.30950847268104553	0.30256298184394836	0.2944929599761963	0.3006410002708435	0.34751224517822266	0.2790561020374298	0.2854464650154114	0.31629279255867004	0.3073597252368927	0.28644776344299316	0.27892258763313293	0.29828134179115295	0.29717186093330383	1
417	309	0	0.3747784	0.3723280131816864	0.3875298500061035	0.38804465532302856	0.40558525919914246	0.3996194899082184	0.3948521316051483	0.41319236159324646	0.38875430822372437	0.3922252357006073	0.4091489911079407	0.389076828956604	0.41609716415405273	0.40934550762176514	0.38022422790527344	0.3713003695011139	0.3842274844646454	0.3727074861526489	0.38035905361175537	0
418	11	7	0.25333682	0.2600514888763428	0.23693864047527313	0.15421625971794128	0.23418740928173065	0.2196207493543625	0.24937014281749725	0.2472054362297058	0.2624206840991974	0.24879883229732513	0.2021743208169937	0.26957836747169495	0.32228606939315796	0.24405279755592346	0.22714701294898987	0.2131417989730835	0.24477186799049377	0.24747337400913239	0.24797596037387848	0
419	236	4	0.1874616	0.21299368143081665	0.17848961055278778	0.185806006193161	0.19829383492469788	0.1710655838251114	0.2310664802789688	0.17886173725128174	0.18979814648628235	0.17718982696533203	0.1746806502342224	0.20429594814777374	0.2098863422870636	0.20913593471050262	0.17346900701522827	0.20266203582286835	0.17486953735351562	0.17107930779457092	0.16441610455513	1
420	198	1	0.25490806	0.30107542872428894	0.25283509492874146	0.2691374123096466	0.2727750539779663	0.2749517560005188	0.3812483847141266	0.30050480365753174	0.28318580985069275	0.29224899411201477	0.3954983949661255	0.3289543390274048	0.22148187458515167	0.28258246183395386	0.35098594427108765	0.3390026390552521	0.256072074174881	0.30400896072387695	0.386152982711792	1
421	310	0	0.21112542	0.22498977184295654	0.2175312340259552	0.20056617259979248	0.1992950141429901	0.18869000673294067	0.2099006325006485	0.2039855271577835	0.22518567740917206	0.2023393213748932	0.16916713118553162	0.20064543187618256	0.2543509900569916	0.2251414954662323	0.19345307350158691	0.2030923217535019	0.20618769526481628	0.20697608590126038	0.20783835649490356	0
422	232	2	0.37286082	0.3535790741443634	0.40457281470298767	0.4829387962818146	0.4323374032974243	0.40811237692832947	0.409214049577713	0.39657342433929443	0.392147958278656	0.3687017261981964	0.42344483733177185	0.38195565342903137	0.4178168773651123	0.3932897746562958	0.39294129610061646	0.39020639657974243	0.3981236219406128	0.4146065413951874	0.3847648501396179	1
423	265	1	0.38774833	0.40379786491394043	0.4027901589870453	0.4071630537509918	0.4048443138599396	0.41206449270248413	0.42627424001693726	0.41393721103668213	0.39003995060920715	0.41835105419158936	0.4270605146884918	0.400114506483078	0.38786688446998596	0.4100522994995117	0.41069161891937256	0.4121563732624054	0.39896249771118164	0.4115678369998932	0.39914458990097046	0
424	311	0	0.29318714	0.2668478488922119	0.28778818249702454	0.19652344286441803	0.31004971265792847	0.2715352773666382	0.306384414434433	0.30516207218170166	0.271959513425827	0.2537230849266052	0.36092960834503174	0.3116888701915741	0.29557138681411743	0.2917611002922058	0.2808763384819031	0.26372358202934265	0.2975658178329468	0.2974672317504883	0.3017664849758148	0
425	312	0	0.20680626	0.24985866248607635	0.21492138504981995	0.18779516220092773	0.2056174874305725	0.19554857909679413	0.22882357239723206	0.20434868335723877	0.21455827355384827	0.19563846290111542	0.1871655285358429	0.24382111430168152	0.2073548436164856	0.22443681955337524	0.20008224248886108	0.2194996178150177	0.2053057998418808	0.18865983188152313	0.18612803518772125	0
426	313	0	0.34590703	0.4894956946372986	0.4822053909301758	0.3538409471511841	0.49666187167167664	0.45376497507095337	0.5833053588867188	0.3920067846775055	0.525679349899292	0.5893527865409851	0.42692646384239197	0.6033132672309875	0.3446960747241974	0.4100886583328247	0.3563033938407898	0.3602405786514282	0.37347275018692017	0.38302502036094666	0.39503195881843567	1
427	125	1	0.17344126	0.19409897923469543	0.176947683095932	0.18721111118793488	0.20260630548000336	0.16379915177822113	0.20688195526599884	0.18069249391555786	0.20175263285636902	0.1743597537279129	0.14451420307159424	0.24537122249603271	0.17822518944740295	0.1994677186012268	0.16128680109977722	0.18243719637393951	0.17679305374622345	0.16518287360668182	0.17155277729034424	0
428	209	1	0.32695955	0.35015714168548584	0.3245776295661926	0.35206112265586853	0.3611881136894226	0.3337276875972748	0.31079137325286865	0.3423880338668823	0.3089662194252014	0.32504305243492126	0.3858148157596588	0.35222816467285156	0.3159021735191345	0.32007622718811035	0.34898149967193604	0.3303411304950714	0.32170936465263367	0.34274962544441223	0.310240775346756	0
429	314	0	0.26830888	0.31259840726852417	0.28164002299308777	0.3488343358039856	0.2765398919582367	0.2748395502567291	0.3176374137401581	0.2779173254966736	0.2882961630821228	0.2925291955471039	0.21830938756465912	0.29673346877098083	0.3347446322441101	0.28620487451553345	0.27521875500679016	0.29944705963134766	0.27406126260757446	0.2754119038581848	0.29391413927078247	0
430	315	0	0.20300122	0.24754515290260315	0.20764531195163727	0.24826204776763916	0.21092304587364197	0.19677211344242096	0.21926447749137878	0.20267575979232788	0.20607779920101166	0.20268435776233673	0.1578136682510376	0.21988128125667572	0.19155766069889069	0.22886894643306732	0.21078577637672424	0.21418914198875427	0.2016497701406479	0.18733522295951843	0.19252683222293854	0
431	316	0	0.25277168	0.27643832564353943	0.21920223534107208	0.30293768644332886	0.23456121981143951	0.23121169209480286	0.2546156644821167	0.24592147767543793	0.2274456024169922	0.24714644253253937	0.18760134279727936	0.2865614593029022	0.3029305636882782	0.2636945843696594	0.20439225435256958	0.23578262329101562	0.2215174287557602	0.2202296257019043	0.24537374079227448	1
432	315	1	0.2575015	0.29587191343307495	0.27823606133461	0.3722435534000397	0.28695234656333923	0.2678239643573761	0.26837313175201416	0.27205345034599304	0.27671265602111816	0.27395522594451904	0.1824253350496292	0.26302778720855713	0.23814524710178375	0.2870738208293915	0.2928581237792969	0.2744320333003998	0.26800772547721863	0.2560684382915497	0.25520941615104675	0
433	317	5	0.16777965	0.23611843585968018	0.16961295902729034	0.1857617050409317	0.1790810227394104	0.155883327126503	0.23307175934314728	0.15791261196136475	0.17263281345367432	0.1776343286037445	0.17832492291927338	0.15992240607738495	0.16576658189296722	0.18537524342536926	0.16018326580524445	0.19674064218997955	0.16776332259178162	0.18650603294372559	0.16395720839500427	1
434	318	2	0.8633092	0.8912481665611267	0.8704196214675903	0.7797873020172119	0.8232607245445251	0.8864170908927917	0.8387018442153931	0.8364596366882324	0.886807382106781	0.8975821733474731	0.8150814771652222	0.8521393537521362	0.8236918449401855	0.8462057709693909	0.827451229095459	0.8464834094047546	0.8644307255744934	0.8321108818054199	0.8544558882713318	1
435	107	1	0.35676596	0.352938175201416	0.3670864403247833	0.37290164828300476	0.3769575357437134	0.34575337171554565	0.3801739811897278	0.38216933608055115	0.3442685008049011	0.32632195949554443	0.4131351411342621	0.3828108012676239	0.38167116045951843	0.36437779664993286	0.32666417956352234	0.39344751834869385	0.3448532521724701	0.356489896774292	0.35875314474105835	1
436	187	2	0.46495178	0.37069523334503174	0.4194567799568176	0.4219314455986023	0.4017314910888672	0.36072874069213867	0.4145377278327942	0.3974331021308899	0.41267138719558716	0.37475278973579407	0.4180655777454376	0.39967769384384155	0.43507784605026245	0.39895638823509216	0.36564522981643677	0.4252844452857971	0.44014599919319153	0.38948681950569153	0.38305798172950745	1
437	163	1	0.2875739	0.3217882513999939	0.2975432574748993	0.38482579588890076	0.2965008020401001	0.3538471460342407	0.37010639905929565	0.3482533395290375	0.32166746258735657	0.34831002354621887	0.39014026522636414	0.3561990261077881	0.2781536281108856	0.33513525128364563	0.4187905788421631	0.3545992076396942	0.31488916277885437	0.34266549348831177	0.4336887001991272	1
438	11	3	0.67624056	0.7506279945373535	0.7057507038116455	0.5056107044219971	0.6436960697174072	0.6484978199005127	0.6272518634796143	0.7188106179237366	0.6780803799629211	0.6563019156455994	0.6383036375045776	0.5162861347198486	0.8496683835983276	0.6859580278396606	0.6660416722297668	0.7202188968658447	0.7477332353591919	0.7270541787147522	0.701018214225769	1
439	101	2	0.2576333	0.2987719178199768	0.24566753208637238	0.19679665565490723	0.25760340690612793	0.2536812424659729	0.31519463658332825	0.26654571294784546	0.24779687821865082	0.2733558714389801	0.3116510212421417	0.3048371970653534	0.3205287456512451	0.2805667519569397	0.22138193249702454	0.31233832240104675	0.22903001308441162	0.2480042278766632	0.27619701623916626	0
440	319	0	0.6684991	0.611662745475769	0.6686227917671204	0.570149838924408	0.5747733116149902	0.6635137796401978	0.6376751065254211	0.6604732871055603	0.6744664907455444	0.6809582710266113	0.6085630655288696	0.6132509112358093	0.6634311676025391	0.5957326292991638	0.6647957563400269	0.6348574757575989	0.6629799008369446	0.679541289806366	0.6525568962097168	1
441	320	0	0.35388765	0.3665136396884918	0.3740098178386688	0.391294926404953	0.34915056824684143	0.3635941743850708	0.3705005943775177	0.3624212443828583	0.3660156726837158	0.34846097230911255	0.40792182087898254	0.3601600229740143	0.3523739278316498	0.3537175953388214	0.38911882042884827	0.3588455617427826	0.36231011152267456	0.37233632802963257	0.3548080623149872	0
442	321	0	0.28562686	0.27915412187576294	0.28543704748153687	0.23016943037509918	0.27129077911376953	0.3049663007259369	0.2894224524497986	0.31354770064353943	0.30202800035476685	0.3079300820827484	0.3386856019496918	0.28992292284965515	0.3278212249279022	0.3074747920036316	0.30934134125709534	0.28746336698532104	0.28699442744255066	0.31223613023757935	0.28776416182518005	1
443	93	1	0.71596783	0.600699245929718	0.6846034526824951	0.7121971249580383	0.6279916167259216	0.7188358902931213	0.5101352334022522	0.6456004977226257	0.7308164834976196	0.7164855599403381	0.5853953957557678	0.6487308740615845	0.6352776885032654	0.6878127455711365	0.6107618808746338	0.618880033493042	0.732142984867096	0.6547228693962097	0.724992573261261	1
444	322	0	0.23443434	0.26060065627098083	0.2211245447397232	0.21619749069213867	0.23122650384902954	0.21464301645755768	0.30257460474967957	0.2551822066307068	0.26663437485694885	0.25299108028411865	0.29368412494659424	0.26603373885154724	0.28200292587280273	0.29910147190093994	0.23156055808067322	0.2612730860710144	0.26077762246131897	0.2574464976787567	0.24016934633255005	0
445	102	1	0.20856676	0.2222689539194107	0.22321052849292755	0.3201034367084503	0.26433229446411133	0.2325616180896759	0.22854676842689514	0.21807056665420532	0.2289648950099945	0.21813853085041046	0.24954082071781158	0.18213289976119995	0.2031109631061554	0.23098404705524445	0.229385107755661	0.21801072359085083	0.20373423397541046	0.22198042273521423	0.20261304080486298	0
446	307	1	0.3057898	0.31795087456703186	0.32294395565986633	0.2262887954711914	0.288536012172699	0.3336614668369293	0.31797274947166443	0.3362713158130646	0.3357074558734894	0.3247772753238678	0.3019588887691498	0.3456766903400421	0.3210936486721039	0.3190515637397766	0.299209862947464	0.31745511293411255	0.2979201078414917	0.3120647072792053	0.3000034689903259	1
447	97	1	0.3632412	0.3396708071231842	0.3694416284561157	0.38331225514411926	0.40551531314849854	0.3634166121482849	0.4040377736091614	0.3821382224559784	0.35391199588775635	0.3472599685192108	0.41757121682167053	0.383375883102417	0.3632057011127472	0.3839676082134247	0.3659537136554718	0.3732292354106903	0.3803968131542206	0.39079999923706055	0.3678015172481537	1
448	323	0	0.38944793	0.38997215032577515	0.3888740837574005	0.39826342463493347	0.40601423382759094	0.4096863269805908	0.3951043486595154	0.3994726538658142	0.37925875186920166	0.39834338426589966	0.4200937747955322	0.3937380611896515	0.38132330775260925	0.40649083256721497	0.40973567962646484	0.38551127910614014	0.3885419964790344	0.38604187965393066	0.37783801555633545	1
449	324	0	0.4715575	0.37981170415878296	0.49929386377334595	0.33124834299087524	0.4464924931526184	0.4623222053050995	0.4324401915073395	0.4692953824996948	0.45704102516174316	0.4696890115737915	0.4391752779483795	0.46779435873031616	0.4839218854904175	0.44566547870635986	0.46521252393722534	0.4520726203918457	0.44741448760032654	0.5026440620422363	0.4569530189037323	1
450	325	0	0.7489089	0.765436053276062	0.801705002784729	0.6771264672279358	0.7467779517173767	0.8043396472930908	0.6424355506896973	0.6776713728904724	0.817747950553894	0.8009299039840698	0.48928505182266235	0.6543742418289185	0.7590892910957336	0.7267628908157349	0.5643540620803833	0.799974799156189	0.6647557020187378	0.7511979341506958	0.5953725576400757	1
451	326	0	0.80045086	0.7589234113693237	0.831923246383667	0.8554589152336121	0.7870768308639526	0.8100946545600891	0.8566061854362488	0.790897011756897	0.8258931040763855	0.7293598651885986	0.7497937679290771	0.8274900317192078	0.500124990940094	0.7711640000343323	0.7574402689933777	0.9140333533287048	0.7985765933990479	0.7512421011924744	0.840658962726593	1
452	327	0	0.47502005	0.42123836278915405	0.4336760640144348	0.624284565448761	0.4362620413303375	0.40956777334213257	0.43230754137039185	0.45269036293029785	0.4704345762729645	0.38673603534698486	0.30378562211990356	0.42017862200737	0.5227014422416687	0.4940119683742523	0.36588603258132935	0.4233763813972473	0.43858495354652405	0.44281771779060364	0.4517822563648224	0
453	328	0	0.9690785	0.9722246527671814	0.9753294587135315	0.918483316898346	0.939205527305603	0.9712985157966614	0.9476651549339294	0.9767978191375732	0.9589835405349731	0.9760789275169373	0.8766608238220215	0.9586613774299622	0.9695522785186768	0.9616734385490417	0.9763817191123962	0.9478772878646851	0.9599682688713074	0.9492424130439758	0.9772287607192993	1
454	329	0	0.914595	0.8782978653907776	0.9432150721549988	0.9337917566299438	0.9096896648406982	0.9249341487884521	0.9197616577148438	0.9195972084999084	0.958323061466217	0.9735119938850403	0.7426348328590393	0.9506060481071472	0.8697932362556458	0.9194567799568176	0.7115410566329956	0.9044483304023743	0.9209895730018616	0.910075306892395	0.9513137936592102	1
455	330	0	0.5986056	0.5253719091415405	0.6029102802276611	0.6039734482765198	0.5784019231796265	0.616611123085022	0.5721935629844666	0.5991312265396118	0.6187373399734497	0.6098068356513977	0.5570443272590637	0.5717427730560303	0.6423824429512024	0.5800685286521912	0.5944483876228333	0.5292381644248962	0.6292776465415955	0.5747569799423218	0.6285287737846375	1
456	7	1	0.19066325	0.23008599877357483	0.17736473679542542	0.2665264308452606	0.18201446533203125	0.19139976799488068	0.2083369493484497	0.18289458751678467	0.19581514596939087	0.22133563458919525	0.1582610160112381	0.19137884676456451	0.2388744056224823	0.23310258984565735	0.21553325653076172	0.19486762583255768	0.16332468390464783	0.18476802110671997	0.16321969032287598	0
457	331	0	0.27172467	0.31198596954345703	0.2808403968811035	0.2732004225254059	0.33526667952537537	0.27623996138572693	0.32547426223754883	0.27622246742248535	0.33153414726257324	0.29261505603790283	0.3716716468334198	0.30450356006622314	0.3285076916217804	0.36360257863998413	0.36770710349082947	0.29402685165405273	0.22864055633544922	0.2683037519454956	0.2834376394748688	0
458	332	0	0.3544403	0.33158907294273376	0.3834998309612274	0.3765544891357422	0.37286150455474854	0.3445548117160797	0.37975552678108215	0.37435585260391235	0.3546541929244995	0.3262752592563629	0.44889703392982483	0.3527998924255371	0.3301902115345001	0.34079256653785706	0.41048040986061096	0.4034211039543152	0.31840476393699646	0.3375038802623749	0.2529064118862152	0
459	41	3	0.43096358	0.34692561626434326	0.4510611593723297	0.4367288053035736	0.41729816794395447	0.42519670724868774	0.3799632489681244	0.4296521544456482	0.39356890320777893	0.42413485050201416	0.4391752779483795	0.4142649173736572	0.4541817605495453	0.4170125722885132	0.4100007116794586	0.41277140378952026	0.44250592589378357	0.4176650047302246	0.4311078190803528	0
460	301	1	0.6335042	0.5942918062210083	0.624272882938385	0.6144762635231018	0.5622822642326355	0.5991342663764954	0.6313185095787048	0.6231504082679749	0.6329486966133118	0.6180272698402405	0.5619423389434814	0.6571206450462341	0.7019836902618408	0.6403617262840271	0.607581615447998	0.6403077840805054	0.6397570371627808	0.5974555611610413	0.6429150700569153	1
461	333	0	0.36494982	0.39854466915130615	0.40640920400619507	0.32693248987197876	0.38848787546157837	0.4019891023635864	0.3958345353603363	0.39814943075180054	0.38730546832084656	0.35227271914482117	0.42769643664360046	0.331315815448761	0.3795487880706787	0.39039650559425354	0.3852776288986206	0.3867877423763275	0.3772601783275604	0.4005620777606964	0.3946259021759033	0
462	333	1	0.38497087	0.3506936728954315	0.38378268480300903	0.3667609989643097	0.4032628536224365	0.4145079255104065	0.3785933554172516	0.39771944284439087	0.37335553765296936	0.3777088224887848	0.43655750155448914	0.3757905662059784	0.3848147988319397	0.41291379928588867	0.40708687901496887	0.41184452176094055	0.37561073899269104	0.39614421129226685	0.37432071566581726	0
463	334	0	0.7603003	0.7770593762397766	0.7448670864105225	0.681199848651886	0.6901348829269409	0.7630578875541687	0.7190291285514832	0.7249580025672913	0.7933241724967957	0.7686038613319397	0.7245991826057434	0.7355138659477234	0.766975998878479	0.7262603044509888	0.7398436665534973	0.7002789378166199	0.767230212688446	0.7334414124488831	0.7610062956809998	1
464	335	0	0.3821956	0.37108078598976135	0.38395702838897705	0.4009791910648346	0.3977741301059723	0.3908802568912506	0.3798105716705322	0.3913056552410126	0.37922540307044983	0.375119149684906	0.4054107964038849	0.3850107491016388	0.37324634194374084	0.39377936720848083	0.39380717277526855	0.37603890895843506	0.38691967725753784	0.3868045210838318	0.3733350336551666	1
465	53	2	0.42862803	0.4233594238758087	0.44956013560295105	0.41564610600471497	0.40786609053611755	0.4461025595664978	0.4364616572856903	0.44465571641921997	0.4136955142021179	0.4106626808643341	0.4391752779483795	0.4713190495967865	0.446454793214798	0.4331607222557068	0.42389237880706787	0.4542330205440521	0.41157278418540955	0.41100624203681946	0.43265751004219055	0
466	336	0	0.34984356	0.361838698387146	0.3585577607154846	0.46733537316322327	0.36951738595962524	0.35058873891830444	0.44677385687828064	0.35956475138664246	0.38528016209602356	0.343938410282135	0.2503216862678528	0.3461579382419586	0.3874879777431488	0.38404178619384766	0.37039655447006226	0.35477134585380554	0.33956488966941833	0.31648215651512146	0.3242217004299164	1
467	337	0	0.29962498	0.3254390358924866	0.3069305419921875	0.3090117275714874	0.32768693566322327	0.29599860310554504	0.3395936191082001	0.318166583776474	0.2974528968334198	0.2877975404262543	0.3837052285671234	0.3218105137348175	0.28627896308898926	0.3294191360473633	0.2873692214488983	0.2576460838317871	0.30572813749313354	0.31197652220726013	0.31894052028656006	0
468	125	2	0.16090195	0.1666758507490158	0.16141396760940552	0.11969900876283646	0.15742990374565125	0.14718186855316162	0.18346886336803436	0.15926668047904968	0.16218435764312744	0.15569865703582764	0.1394878625869751	0.17128843069076538	0.17978329956531525	0.16374041140079498	0.13329796493053436	0.17168790102005005	0.14520500600337982	0.1311778724193573	0.1373549848794937	0
469	201	1	0.22603935	0.23733946681022644	0.22073602676391602	0.23817098140716553	0.23900680243968964	0.2120918333530426	0.22170118987560272	0.234915629029274	0.2295362502336502	0.20986075699329376	0.18310019373893738	0.25470805168151855	0.1695771962404251	0.21826569736003876	0.19645681977272034	0.22239132225513458	0.23672446608543396	0.21058280766010284	0.21426430344581604	0
470	338	0	0.4473071	0.4742383062839508	0.48464131355285645	0.3838341236114502	0.4366265833377838	0.5002304911613464	0.5238319635391235	0.4616715908050537	0.48265159130096436	0.4575386047363281	0.45967504382133484	0.4692683517932892	0.49415072798728943	0.43676984310150146	0.4678248167037964	0.45213279128074646	0.472750186920166	0.4506773054599762	0.45839062333106995	1
471	220	1	0.2727973	0.2980126440525055	0.2532358765602112	0.22777661681175232	0.24305100739002228	0.23855182528495789	0.30201196670532227	0.26538148522377014	0.25939005613327026	0.24614529311656952	0.2982112765312195	0.28371235728263855	0.28250637650489807	0.24038060009479523	0.2673543691635132	0.2732868492603302	0.2584786117076874	0.29369860887527466	0.23594188690185547	0
472	79	1	0.23035382	0.2609832286834717	0.2343226969242096	0.263654887676239	0.27334752678871155	0.22147396206855774	0.23195932805538177	0.2467736452817917	0.24418476223945618	0.2149379849433899	0.2093554437160492	0.27676016092300415	0.18637004494667053	0.2402508407831192	0.23723706603050232	0.2033030092716217	0.2332494854927063	0.22718726098537445	0.22949323058128357	0
473	339	0	0.40270594	0.39053547382354736	0.4058520495891571	0.3266323506832123	0.4055573642253876	0.4261767864227295	0.41262489557266235	0.42863062024116516	0.396354079246521	0.395410418510437	0.41490715742111206	0.3941558599472046	0.39974191784858704	0.4137217104434967	0.41412466764450073	0.41940590739250183	0.40236783027648926	0.4122638404369354	0.3910829424858093	0
474	340	0	0.35537577	0.32055631279945374	0.34588250517845154	0.2536516487598419	0.4422571361064911	0.4241345226764679	0.33031436800956726	0.33428069949150085	0.38944873213768005	0.3600023090839386	0.3664757013320923	0.384192556142807	0.35013848543167114	0.35823363065719604	0.3275778889656067	0.37607908248901367	0.38466161489486694	0.35358718037605286	0.3179285228252411	0
475	218	1	0.30655056	0.32827696204185486	0.29745152592658997	0.3938339352607727	0.34602710604667664	0.31828150153160095	0.32052290439605713	0.305133193731308	0.29583242535591125	0.33077991008758545	0.3457280099391937	0.30409252643585205	0.25964072346687317	0.29928407073020935	0.3414969742298126	0.31633079051971436	0.2939951717853546	0.27009841799736023	0.26516735553741455	0
476	163	2	0.2301445	0.27416107058525085	0.24595585465431213	0.34402531385421753	0.24794617295265198	0.27613893151283264	0.25612184405326843	0.26182836294174194	0.2504754364490509	0.26131361722946167	0.2529554069042206	0.22029520571231842	0.28778713941574097	0.27989041805267334	0.27536824345588684	0.2470778375864029	0.2348058968782425	0.2523861825466156	0.24399696290493011	0
477	316	2	0.17470472	0.197270929813385	0.1492941677570343	0.23953719437122345	0.1874479353427887	0.15468820929527283	0.19684402644634247	0.154483824968338	0.1773661971092224	0.17357765138149261	0.1216340884566307	0.18709009885787964	0.17900614440441132	0.1984192579984665	0.18386399745941162	0.1701499968767166	0.14459110796451569	0.16009421646595	0.1496913582086563	1
478	287	1	0.9610526	0.9254533648490906	0.9756261110305786	0.8885896801948547	0.9676095843315125	0.9563891887664795	0.9564042091369629	0.9589777588844299	0.9796565771102905	0.9668245911598206	0.8324739933013916	0.9701564311981201	0.8828234672546387	0.9310675859451294	0.8048540353775024	0.9657242298126221	0.9708894491195679	0.9315909743309021	0.9420686364173889	1
479	86	2	0.41926768	0.3881393074989319	0.43395450711250305	0.4163661003112793	0.46841707825660706	0.4202914535999298	0.47195759415626526	0.43328967690467834	0.43873563408851624	0.40322431921958923	0.4323437809944153	0.3986109495162964	0.4570824205875397	0.4423779547214508	0.43231096863746643	0.42466622591018677	0.4323241710662842	0.4556262493133545	0.40870246291160583	1
480	233	1	0.20175163	0.260621041059494	0.20769129693508148	0.20079565048217773	0.2068863809108734	0.198276549577713	0.2528044879436493	0.19954319298267365	0.22318774461746216	0.20945563912391663	0.20911258459091187	0.19249294698238373	0.23577962815761566	0.218244269490242	0.20758312940597534	0.2228618711233139	0.19131197035312653	0.19891357421875	0.20794512331485748	1
481	341	0	0.52916324	0.4722132682800293	0.5910630822181702	0.536474883556366	0.5049081444740295	0.5565372705459595	0.562190055847168	0.5803120732307434	0.5995398163795471	0.581695556640625	0.548711359500885	0.5640636682510376	0.44214436411857605	0.5286663770675659	0.5363354086875916	0.5721309781074524	0.5642598271369934	0.5883867740631104	0.5071582794189453	1
482	175	8	0.32445905	0.3468083143234253	0.29969269037246704	0.41990792751312256	0.3554087281227112	0.3240797221660614	0.4083177447319031	0.32072243094444275	0.34814128279685974	0.34134572744369507	0.37508392333984375	0.3193635046482086	0.36725643277168274	0.3706762492656708	0.34650877118110657	0.3611164093017578	0.3417297303676605	0.34545785188674927	0.3443966507911682	0
483	342	0	0.47084677	0.42618587613105774	0.48092469573020935	0.42473137378692627	0.41573402285575867	0.4381973445415497	0.49967917799949646	0.46083778142929077	0.4808046221733093	0.42917904257774353	0.477790504693985	0.45238029956817627	0.4364872872829437	0.4599895179271698	0.43692779541015625	0.5049650073051453	0.4662443697452545	0.46428003907203674	0.45008188486099243	0
484	343	0	0.29793367	0.3062085807323456	0.29925233125686646	0.28522351384162903	0.2943485975265503	0.2948240339756012	0.31874215602874756	0.2863941490650177	0.3105199635028839	0.3155054450035095	0.3277389407157898	0.3162514269351959	0.34679219126701355	0.299589604139328	0.2949464023113251	0.31633996963500977	0.2974848747253418	0.29402482509613037	0.3190484344959259	1
485	82	1	0.51979023	0.5459399223327637	0.5846409201622009	0.45974740386009216	0.4888207018375397	0.5835838913917542	0.5323498845100403	0.532338559627533	0.543931245803833	0.49769893288612366	0.5070116519927979	0.5320134162902832	0.5760407447814941	0.49397045373916626	0.5526885390281677	0.5287257432937622	0.5327855348587036	0.5234156847000122	0.4731891453266144	1
486	344	0	0.30199927	0.2790979743003845	0.265672504901886	0.27992331981658936	0.33060261607170105	0.2834223508834839	0.33649829030036926	0.30405864119529724	0.2917196452617645	0.2963995933532715	0.35054272413253784	0.28473931550979614	0.2735331058502197	0.315805047750473	0.30822840332984924	0.2905603051185608	0.281638503074646	0.3032839596271515	0.281083881855011	1
487	32	1	0.32245222	0.3067450225353241	0.3022012710571289	0.2968415915966034	0.3285790979862213	0.3159436583518982	0.3294108510017395	0.3214670717716217	0.3239273726940155	0.33903491497039795	0.3799622058868408	0.32745715975761414	0.31785091757774353	0.34182772040367126	0.3155670166015625	0.29715198278427124	0.31534892320632935	0.3080264925956726	0.30381664633750916	0
488	264	1	0.44171515	0.45286130905151367	0.5074476003646851	0.4543987512588501	0.42981162667274475	0.4539588689804077	0.5103257298469543	0.45912089943885803	0.4861903190612793	0.48702192306518555	0.45916205644607544	0.48130279779434204	0.45862263441085815	0.4568900763988495	0.4959859251976013	0.4807036817073822	0.4559134244918823	0.4750308096408844	0.4517035186290741	1
489	309	1	0.42961484	0.41143378615379333	0.46713435649871826	0.434878408908844	0.41939157247543335	0.4613541066646576	0.46744972467422485	0.45471492409706116	0.4289783537387848	0.45265325903892517	0.4391752779483795	0.4734889268875122	0.46144038438796997	0.4370688498020172	0.4758162498474121	0.44380003213882446	0.4431954324245453	0.46936261653900146	0.43354254961013794	1
490	138	1	0.30263042	0.30732452869415283	0.2863582372665405	0.26836711168289185	0.3283762037754059	0.2873855531215668	0.3314899206161499	0.2849035859107971	0.2979148328304291	0.2968858480453491	0.30945634841918945	0.3235724866390228	0.3234021067619324	0.320832222700119	0.2942960560321808	0.2973237633705139	0.2837790846824646	0.28638729453086853	0.302459716796875	0
491	345	0	0.39086074	0.4089677035808563	0.4091762900352478	0.4902384877204895	0.40986528992652893	0.4146572947502136	0.38691163063049316	0.41362398862838745	0.39728644490242004	0.4030296802520752	0.4391752779483795	0.38874298334121704	0.39871880412101746	0.4249321520328522	0.42336738109588623	0.41055047512054443	0.40390709042549133	0.42572465538978577	0.40896904468536377	1
492	70	2	0.39649308	0.45627596974372864	0.4164762496948242	0.4403468370437622	0.4017963707447052	0.407732754945755	0.5233991742134094	0.4354110360145569	0.3903951644897461	0.39437901973724365	0.4685670733451843	0.3814093768596649	0.45437851548194885	0.42870455980300903	0.48502811789512634	0.5740016102790833	0.4322086572647095	0.4352320730686188	0.5611022114753723	1
493	175	2	0.42310268	0.37804192304611206	0.4250328540802002	0.5884554386138916	0.44876134395599365	0.4063519239425659	0.49034830927848816	0.4042024612426758	0.43201401829719543	0.3836743235588074	0.48903077840805054	0.4098692834377289	0.38537681102752686	0.43271616101264954	0.45428308844566345	0.43742117285728455	0.4306802451610565	0.44000253081321716	0.39392730593681335	1
494	346	0	0.20229837	0.22008849680423737	0.18262968957424164	0.259712278842926	0.23441973328590393	0.20322585105895996	0.24664843082427979	0.1997363269329071	0.19572195410728455	0.23510441184043884	0.27604174613952637	0.24412421882152557	0.18675446510314941	0.2319040298461914	0.1971367448568344	0.21409502625465393	0.20986881852149963	0.21822936832904816	0.20706939697265625	0
495	2	4	0.5312662	0.5244916081428528	0.5769158005714417	0.49639829993247986	0.44321438670158386	0.5194622278213501	0.5223748683929443	0.5226486325263977	0.5090693831443787	0.5177397131919861	0.5110587477684021	0.4953951835632324	0.5817267894744873	0.5046245455741882	0.5178345441818237	0.5652031898498535	0.48875024914741516	0.4774930775165558	0.528746485710144	0
496	347	0	0.17592862	0.20642393827438354	0.1674945205450058	0.15369412302970886	0.17025317251682281	0.1526603400707245	0.18082857131958008	0.1785009205341339	0.19530676305294037	0.17071321606636047	0.138946071267128	0.17397597432136536	0.19027553498744965	0.19114503264427185	0.14601168036460876	0.17304369807243347	0.1650611013174057	0.15318365395069122	0.1586606502532959	0
497	333	2	0.3433111	0.3683810532093048	0.3406005799770355	0.32742831110954285	0.364817351102829	0.35613375902175903	0.34223949909210205	0.36565300822257996	0.3428710103034973	0.33867931365966797	0.3759123682975769	0.37284624576568604	0.29241660237312317	0.35107532143592834	0.3547635078430176	0.3560824692249298	0.328092485666275	0.3534490168094635	0.31590643525123596	0
498	348	0	0.21361792	0.2358897179365158	0.2215636670589447	0.1539488583803177	0.20417246222496033	0.19442135095596313	0.23885436356067657	0.20225276052951813	0.23099766671657562	0.2193295955657959	0.2125379592180252	0.23114082217216492	0.23528839647769928	0.22575850784778595	0.2018028348684311	0.22023767232894897	0.2167322337627411	0.20610050857067108	0.20129172503948212	0
499	147	2	0.45870188	0.48606568574905396	0.5171491503715515	0.520218551158905	0.4584309458732605	0.5063230395317078	0.5067435503005981	0.4720263183116913	0.4620710611343384	0.5099306702613831	0.5061948895454407	0.5074949264526367	0.4695007801055908	0.4905644655227661	0.4934256970882416	0.5021761655807495	0.45834338665008545	0.5120767951011658	0.4951009452342987	1
500	349	0	0.8663066	0.9008580446243286	0.9299342632293701	0.9317339062690735	0.9424555897712708	0.9035468101501465	0.9389426112174988	0.917127251625061	0.9063980579376221	0.9556039571762085	0.7977548837661743	0.9120897650718689	0.8738269209861755	0.9153019785881042	0.8296828269958496	0.8836022615432739	0.9069924354553223	0.894626259803772	0.9388194680213928	1
501	350	0	0.34416118	0.33849331736564636	0.3421255648136139	0.3247610926628113	0.3800073266029358	0.3569221794605255	0.3285425305366516	0.35529303550720215	0.3374980688095093	0.32689008116722107	0.3630099594593048	0.3574645519256592	0.28886139392852783	0.37508782744407654	0.36025771498680115	0.3374502658843994	0.3428487479686737	0.34721729159355164	0.32669201493263245	1
502	105	1	0.37251598	0.37629401683807373	0.3912953734397888	0.34024035930633545	0.3829573094844818	0.3997512459754944	0.37281328439712524	0.3909268379211426	0.3921748697757721	0.37270310521125793	0.42430946230888367	0.39284050464630127	0.34502238035202026	0.3882690370082855	0.39829710125923157	0.3658825755119324	0.3857412040233612	0.38573896884918213	0.36650073528289795	0
503	351	0	0.40472442	0.4254957437515259	0.440491259098053	0.43447571992874146	0.4086042642593384	0.42881590127944946	0.4486572742462158	0.42922115325927734	0.4101043939590454	0.4425874948501587	0.429867148399353	0.4247209429740906	0.415846586227417	0.43432801961898804	0.4666486084461212	0.4224741458892822	0.43649953603744507	0.4377126097679138	0.4209708273410797	0
504	117	1	0.4189969	0.43527957797050476	0.48238900303840637	0.42246827483177185	0.41797083616256714	0.4351574182510376	0.48354393243789673	0.454338401556015	0.4482961893081665	0.46394726634025574	0.4360012412071228	0.4807972311973572	0.43671274185180664	0.4409147799015045	0.45196470618247986	0.47022199630737305	0.44721829891204834	0.44343143701553345	0.4367905557155609	0
505	188	1	0.6659206	0.6485658884048462	0.6302921175956726	0.5474104881286621	0.569108784198761	0.5846628546714783	0.611027181148529	0.6326829791069031	0.6416126489639282	0.5771833062171936	0.5914560556411743	0.6003589630126953	0.6941026449203491	0.6365001797676086	0.6852224469184875	0.6878102421760559	0.6659191846847534	0.635866641998291	0.5902873873710632	1
506	352	0	0.36396384	0.33379560708999634	0.3512924611568451	0.40129050612449646	0.36987408995628357	0.35501930117607117	0.33486130833625793	0.378364235162735	0.37696999311447144	0.35215267539024353	0.3801478147506714	0.37618201971054077	0.3168279528617859	0.3853963315486908	0.34392058849334717	0.31558117270469666	0.35077807307243347	0.3625783324241638	0.26387232542037964	0
507	302	1	0.47000876	0.45356330275535583	0.4801252484321594	0.5175665020942688	0.40661612153053284	0.41733646392822266	0.5443684458732605	0.4584817588329315	0.42357832193374634	0.4416349232196808	0.4505767822265625	0.4118225574493408	0.44840896129608154	0.43723922967910767	0.5668540000915527	0.5194801092147827	0.49965202808380127	0.4058479964733124	0.45596039295196533	0
508	127	1	0.53922856	0.5366433262825012	0.5730838179588318	0.46027684211730957	0.5216472148895264	0.4868844449520111	0.5947286486625671	0.6288028359413147	0.5211301445960999	0.5626842379570007	0.598569393157959	0.6085308790206909	0.5714938640594482	0.5227643251419067	0.6698269248008728	0.6267804503440857	0.6201068162918091	0.5477808117866516	0.620269775390625	0
509	161	1	0.2513318	0.2771140933036804	0.2429327517747879	0.3186781108379364	0.2585853636264801	0.2533419132232666	0.2975599467754364	0.24178525805473328	0.27317801117897034	0.28839775919914246	0.3127521574497223	0.2777961790561676	0.22318673133850098	0.3061313331127167	0.32188811898231506	0.2763795554637909	0.22472026944160461	0.2363940179347992	0.25631216168403625	0
510	96	3	0.45090657	0.4209531545639038	0.5041013956069946	0.4459214210510254	0.4682938754558563	0.484417200088501	0.44313371181488037	0.47840631008148193	0.47725826501846313	0.4640316367149353	0.47309380769729614	0.432248592376709	0.44860056042671204	0.46696776151657104	0.47014671564102173	0.4683663547039032	0.4854951798915863	0.4719328284263611	0.4349125325679779	1
511	80	2	0.16684781	0.20701739192008972	0.16662447154521942	0.15225595235824585	0.16593320667743683	0.16891954839229584	0.2004665583372116	0.18870815634727478	0.19258220493793488	0.17918583750724792	0.2138066440820694	0.2721870243549347	0.2086222916841507	0.17323952913284302	0.18866895139217377	0.18661373853683472	0.19990918040275574	0.21807588636875153	0.15868636965751648	0
512	353	0	0.5722589	0.4456581771373749	0.6093054413795471	0.5711677074432373	0.5917659401893616	0.5710146427154541	0.5869400501251221	0.5398890376091003	0.5375334024429321	0.4624922573566437	0.44298723340034485	0.4735979735851288	0.44866982102394104	0.4892987310886383	0.5617015957832336	0.680128812789917	0.6340648531913757	0.4637022912502289	0.5791025757789612	1
513	354	4	0.37142867	0.3775116503238678	0.37760478258132935	0.4103645384311676	0.3532981872558594	0.38676023483276367	0.39873525500297546	0.3896012008190155	0.3704167902469635	0.3924034833908081	0.4117051661014557	0.40545541048049927	0.35736745595932007	0.3879654109477997	0.38002249598503113	0.4035285413265228	0.3819833993911743	0.3388891816139221	0.3571870028972626	0
514	355	0	0.6013419	0.6350854635238647	0.7226080894470215	0.5796473622322083	0.5854569673538208	0.5825555920600891	0.8054021596908569	0.7233496904373169	0.5572298765182495	0.5881474018096924	0.7605305910110474	0.5199093818664551	0.5450170636177063	0.6700108051300049	0.6276987195014954	0.7553725242614746	0.7163999676704407	0.6221716403961182	0.73927903175354	1
515	356	0	0.3254782	0.35173285007476807	0.35429102182388306	0.38529402017593384	0.4038759171962738	0.32492098212242126	0.36451423168182373	0.3268525302410126	0.32413285970687866	0.3271743953227997	0.4259158968925476	0.3167947232723236	0.26652035117149353	0.3581014573574066	0.3495752513408661	0.3305470943450928	0.3448125123977661	0.3779134154319763	0.31720349192619324	1
516	357	0	0.27730885	0.2950880229473114	0.2638181447982788	0.23274700343608856	0.2604203224182129	0.25748729705810547	0.29335904121398926	0.25794410705566406	0.2722379267215729	0.2884536683559418	0.29670876264572144	0.27390021085739136	0.24608701467514038	0.27058371901512146	0.2842657268047333	0.29797008633613586	0.2653590440750122	0.25184863805770874	0.23556751012802124	0
517	358	0	0.13506097	0.14717577397823334	0.09893081337213516	0.10171191394329071	0.14122852683067322	0.11686855554580688	0.19094067811965942	0.12931591272354126	0.13451676070690155	0.14950521290302277	0.22653838992118835	0.15438877046108246	0.18290261924266815	0.16117487847805023	0.13661131262779236	0.1578017920255661	0.12397906184196472	0.18184465169906616	0.13371658325195312	0
518	64	2	0.6050082	0.6823400259017944	0.6264351606369019	0.5795312523841858	0.6418421268463135	0.5742069482803345	0.5933147668838501	0.6688901782035828	0.5899473428726196	0.5397346019744873	0.5983003973960876	0.624733030796051	0.5230823159217834	0.6033408641815186	0.60586017370224	0.6284115314483643	0.6624712347984314	0.654272198677063	0.4956100285053253	0
519	359	2	0.5119054	0.4962366223335266	0.5730927586555481	0.5134759545326233	0.48717376589775085	0.48757949471473694	0.5544944405555725	0.5294095873832703	0.532525360584259	0.5536057949066162	0.5224283337593079	0.595539391040802	0.47540712356567383	0.49370983242988586	0.5230392217636108	0.5273939371109009	0.5376554727554321	0.5777820944786072	0.5098461508750916	1
520	360	0	0.45881408	0.4864603579044342	0.48877188563346863	0.48376327753067017	0.5172301530838013	0.43422722816467285	0.6504580974578857	0.4705944061279297	0.4968549609184265	0.47097060084342957	0.6015729904174805	0.5699166655540466	0.49401208758354187	0.5553835034370422	0.559513509273529	0.5896913409233093	0.5275921821594238	0.49481678009033203	0.5726795792579651	0
521	158	2	0.10137353	0.1187058761715889	0.10730243474245071	0.08156242966651917	0.11712725460529327	0.10703670978546143	0.11049007624387741	0.10681743174791336	0.11728914827108383	0.1084815263748169	0.13172492384910583	0.1117340475320816	0.10038319230079651	0.10967192053794861	0.10028811544179916	0.11426090449094772	0.09647107869386673	0.1065121591091156	0.08595668524503708	0
522	56	1	0.3768755	0.3909547030925751	0.37106478214263916	0.28822362422943115	0.3851527273654938	0.3879019320011139	0.3919392228126526	0.38889193534851074	0.37575921416282654	0.35711780190467834	0.4087600111961365	0.3863489031791687	0.3980802297592163	0.37301456928253174	0.37883031368255615	0.37162184715270996	0.38153594732284546	0.39159393310546875	0.37227723002433777	1
523	361	0	0.5085289	0.37502214312553406	0.467301607131958	0.40970003604888916	0.40527722239494324	0.4221920371055603	0.43342357873916626	0.44503307342529297	0.40377143025398254	0.3926951587200165	0.42996275424957275	0.38576796650886536	0.4500178396701813	0.41504815220832825	0.4333830773830414	0.42182862758636475	0.4746020436286926	0.40170255303382874	0.33506664633750916	1
524	71	1	0.56731856	0.6002671718597412	0.6377502083778381	0.5542212128639221	0.5211461782455444	0.5585346221923828	0.6090831160545349	0.5948058366775513	0.5618540644645691	0.6185742616653442	0.5890989899635315	0.5601459741592407	0.6043710112571716	0.5406931638717651	0.5982901453971863	0.5953207612037659	0.596107006072998	0.6425622701644897	0.580619215965271	1
525	102	2	0.22484526	0.24228061735630035	0.241221085190773	0.3559478521347046	0.27891960740089417	0.2614361345767975	0.23281294107437134	0.24421370029449463	0.23210330307483673	0.24804387986660004	0.26259496808052063	0.2690686285495758	0.17285743355751038	0.27671581506729126	0.26199230551719666	0.2364010512828827	0.23876513540744781	0.23710542917251587	0.22164036333560944	0
526	362	0	0.25437286	0.24210569262504578	0.23898331820964813	0.2992508113384247	0.28234434127807617	0.23535369336605072	0.22766610980033875	0.25808826088905334	0.22593674063682556	0.2249731421470642	0.22863700985908508	0.27196064591407776	0.20199888944625854	0.2464355230331421	0.24748560786247253	0.20016244053840637	0.24088925123214722	0.22571462392807007	0.237174391746521	1
527	363	0	0.8295677	0.8596316576004028	0.9035037755966187	0.8569164872169495	0.8340274691581726	0.8863179087638855	0.9148692488670349	0.9057567119598389	0.8810839056968689	0.9515876770019531	0.7513027787208557	0.9398437142372131	0.7695390582084656	0.8973231315612793	0.7887469530105591	0.8484871983528137	0.897697389125824	0.8628025054931641	0.9141243100166321	0
528	364	0	0.6860274	0.6483220458030701	0.6942036747932434	0.6035275459289551	0.5785965919494629	0.7111638784408569	0.6413475871086121	0.65857994556427	0.6642336249351501	0.6921336650848389	0.6098765730857849	0.6268760561943054	0.6895126104354858	0.6454514861106873	0.6978121399879456	0.6068406105041504	0.676329493522644	0.7096004486083984	0.6897209882736206	1
529	238	1	0.35167763	0.405902236700058	0.38105136156082153	0.38436540961265564	0.39507031440734863	0.3742614686489105	0.5023387670516968	0.3671035170555115	0.3867901563644409	0.35400187969207764	0.44261783361434937	0.3824145793914795	0.362500935792923	0.4391408860683441	0.44200393557548523	0.4537752866744995	0.3587997853755951	0.3726080358028412	0.41175949573516846	0
530	200	1	0.38532108	0.4127334654331207	0.38395193219184875	0.36703312397003174	0.4117356240749359	0.4087829887866974	0.46519750356674194	0.3849872946739197	0.40807440876960754	0.3594878315925598	0.37324222922325134	0.3947530686855316	0.43153947591781616	0.42745134234428406	0.3912556767463684	0.42182180285453796	0.39694973826408386	0.40230703353881836	0.38025644421577454	0
531	41	4	0.5824048	0.5654214024543762	0.6392636299133301	0.5584219694137573	0.5446897149085999	0.610019862651825	0.6128149628639221	0.588587760925293	0.591143012046814	0.6345772743225098	0.5402596592903137	0.5877615213394165	0.590349018573761	0.569347620010376	0.6067778468132019	0.5954222083091736	0.6079039573669434	0.6346896290779114	0.5970914363861084	1
532	365	0	0.28297046	0.2959771156311035	0.28387144207954407	0.3697696924209595	0.2731242775917053	0.298392653465271	0.30309638381004333	0.27220383286476135	0.2740211486816406	0.29982274770736694	0.24785946309566498	0.31433331966400146	0.28994202613830566	0.29601675271987915	0.2980089783668518	0.2861647307872772	0.28305476903915405	0.27337726950645447	0.292043536901474	0
533	15	3	0.2440534	0.2584620416164398	0.2326442450284958	0.24386414885520935	0.2267390936613083	0.21049466729164124	0.2876719832420349	0.23480427265167236	0.25733837485313416	0.21788103878498077	0.28863397240638733	0.27474963665008545	0.27544116973876953	0.256258487701416	0.22007745504379272	0.2552361786365509	0.2577635645866394	0.2600886821746826	0.25696417689323425	0
534	317	1	0.24787773	0.3033854067325592	0.2754243016242981	0.37995395064353943	0.2695698142051697	0.2779202163219452	0.2657409906387329	0.26499849557876587	0.2629085183143616	0.2756153643131256	0.2650566101074219	0.27637988328933716	0.22100089490413666	0.2505781054496765	0.2692703604698181	0.2575761377811432	0.25566428899765015	0.2549315392971039	0.25082114338874817	1
535	320	1	0.26676863	0.28870928287506104	0.2711479365825653	0.2738837003707886	0.2596835494041443	0.2649790346622467	0.2627990245819092	0.26708662509918213	0.27781808376312256	0.27419930696487427	0.23549561202526093	0.2821843922138214	0.26601627469062805	0.2595368027687073	0.2855045199394226	0.26941823959350586	0.262026846408844	0.2551502585411072	0.25093841552734375	0
536	155	2	0.28820187	0.3308635950088501	0.28988248109817505	0.23287108540534973	0.300031453371048	0.3032495975494385	0.32815858721733093	0.31209608912467957	0.3002452850341797	0.30490821599960327	0.308448851108551	0.3453233540058136	0.28283196687698364	0.315211683511734	0.32084012031555176	0.2968539297580719	0.28410905599594116	0.2962391674518585	0.28165721893310547	0
537	347	1	0.4167723	0.34030500054359436	0.43165838718414307	0.31824561953544617	0.3997131884098053	0.4208868443965912	0.3507532477378845	0.37621212005615234	0.4673038125038147	0.37012776732444763	0.40775206685066223	0.3856566250324249	0.3618814945220947	0.3765579164028168	0.36666950583457947	0.5342254042625427	0.3314256966114044	0.3541640639305115	0.3493565618991852	1
538	274	1	0.45950553	0.4287877380847931	0.4573233425617218	0.33512869477272034	0.4551903307437897	0.3995121717453003	0.4570530951023102	0.421737402677536	0.39459624886512756	0.36027830839157104	0.5647769570350647	0.3759460747241974	0.46841195225715637	0.49277299642562866	0.48804402351379395	0.3491954207420349	0.4469794034957886	0.41914430260658264	0.463651180267334	0
539	332	1	0.48946622	0.43591853976249695	0.5076543688774109	0.5617104172706604	0.431270956993103	0.45569872856140137	0.5587335228919983	0.4684855043888092	0.42161381244659424	0.43087056279182434	0.5043478608131409	0.48708251118659973	0.5753883719444275	0.4509521424770355	0.4534667432308197	0.5271956920623779	0.4797236919403076	0.4375007450580597	0.4113750457763672	0
540	366	0	0.16543324	0.1832476407289505	0.1474439799785614	0.243788942694664	0.18473711609840393	0.14106597006320953	0.1815192550420761	0.16418659687042236	0.1677798181772232	0.14964556694030762	0.11525120586156845	0.19236916303634644	0.1487034261226654	0.19536831974983215	0.13947466015815735	0.15063685178756714	0.15408562123775482	0.13507257401943207	0.14413128793239594	0
541	280	1	0.19933312	0.21012453734874725	0.15057894587516785	0.128480926156044	0.17441844940185547	0.17554135620594025	0.20886443555355072	0.25163665413856506	0.22575126588344574	0.21377484500408173	0.42540809512138367	0.17155401408672333	0.20614051818847656	0.19397632777690887	0.32376763224601746	0.37401866912841797	0.16050788760185242	0.23584634065628052	0.20286528766155243	1
542	367	0	0.3816596	0.3493358790874481	0.3837009370326996	0.48854994773864746	0.3921007513999939	0.3802471458911896	0.3731679618358612	0.3880366086959839	0.35094669461250305	0.32121363282203674	0.384935200214386	0.37449905276298523	0.35377639532089233	0.36212703585624695	0.3246898353099823	0.3417873680591583	0.38230735063552856	0.39548197388648987	0.31461942195892334	0
543	303	1	0.18545824	0.23530051112174988	0.18965080380439758	0.16893170773983002	0.19463087618350983	0.1930903196334839	0.22456058859825134	0.1979062706232071	0.20524640381336212	0.1945933699607849	0.22698155045509338	0.2158072292804718	0.17787553369998932	0.19985434412956238	0.18357723951339722	0.20515641570091248	0.1763521134853363	0.20141172409057617	0.18574221432209015	0
544	368	0	0.3323608	0.35946348309516907	0.32065707445144653	0.21209554374217987	0.3461655080318451	0.32492542266845703	0.41668447852134705	0.3375132977962494	0.34131649136543274	0.3451719284057617	0.39983344078063965	0.3790726959705353	0.4001692831516266	0.3701247572898865	0.3355169892311096	0.3309018313884735	0.3262867331504822	0.3322802782058716	0.3297979533672333	1
545	224	1	0.37196562	0.3779893219470978	0.37487876415252686	0.4177391529083252	0.39656201004981995	0.3860742449760437	0.3728107213973999	0.3890836536884308	0.3614169657230377	0.37036702036857605	0.4307726323604584	0.36297139525413513	0.36257487535476685	0.39909520745277405	0.3920295834541321	0.3802477717399597	0.37921300530433655	0.3752341866493225	0.364523708820343	1
546	369	0	0.50235766	0.4785110652446747	0.5887545347213745	0.5506132245063782	0.5205948352813721	0.5255200266838074	0.5362404584884644	0.5227002501487732	0.49164706468582153	0.5642049908638	0.47810792922973633	0.5215519666671753	0.4722304940223694	0.4754410684108734	0.5393106937408447	0.5529100894927979	0.502761960029602	0.5603901147842407	0.5061641335487366	1
547	104	2	0.23007217	0.3101694881916046	0.2251070737838745	0.37968307733535767	0.2556159496307373	0.22217245399951935	0.27002671360969543	0.22636517882347107	0.24364082515239716	0.25269773602485657	0.21631507575511932	0.23664918541908264	0.24061453342437744	0.26595446467399597	0.25129175186157227	0.25031358003616333	0.22665096819400787	0.23069918155670166	0.2266739457845688	0
548	215	1	0.3572408	0.3440001308917999	0.3474738597869873	0.3684194087982178	0.3380005359649658	0.3516884446144104	0.3472345173358917	0.36678841710090637	0.36885446310043335	0.3517076075077057	0.3504193425178528	0.36208266019821167	0.401359885931015	0.3337775468826294	0.35009926557540894	0.3518998324871063	0.3392021059989929	0.3480803966522217	0.34769269824028015	1
549	46	3	0.4128023	0.40136587619781494	0.4430620074272156	0.5245960354804993	0.41154903173446655	0.42935508489608765	0.4824431836605072	0.43695923686027527	0.4045841693878174	0.4108247756958008	0.4391752779483795	0.44288039207458496	0.490332692861557	0.43007054924964905	0.4468332529067993	0.44975876808166504	0.4313480257987976	0.42632701992988586	0.4138201177120209	0
550	370	0	0.47279826	0.45720386505126953	0.5157395601272583	0.5443923473358154	0.48119738698005676	0.4826177656650543	0.4725477993488312	0.47461605072021484	0.472312331199646	0.5154931545257568	0.4655127227306366	0.5085937976837158	0.45800769329071045	0.44540008902549744	0.4906129539012909	0.4947468042373657	0.4799724519252777	0.48591598868370056	0.4867532551288605	0
551	97	2	0.15653652	0.15774200856685638	0.12959550321102142	0.14476530253887177	0.18040229380130768	0.1566346287727356	0.1928054243326187	0.151374951004982	0.15001070499420166	0.1692255437374115	0.2067047655582428	0.24163757264614105	0.11682730168104172	0.1755807250738144	0.1525575965642929	0.16569261252880096	0.13054035604000092	0.1725214123725891	0.14760076999664307	0
552	65	1	0.39883965	0.4031836986541748	0.4019509553909302	0.3478527069091797	0.4097472131252289	0.40251269936561584	0.43214747309684753	0.4012265205383301	0.39042428135871887	0.3875349164009094	0.4339537024497986	0.38360342383384705	0.4382671117782593	0.3745383322238922	0.41424524784088135	0.4113200008869171	0.4095521569252014	0.37542927265167236	0.38792118430137634	0
553	204	1	0.14607945	0.16547060012817383	0.14901535212993622	0.18328739702701569	0.17373283207416534	0.15886639058589935	0.17116183042526245	0.16249658167362213	0.17374607920646667	0.16814112663269043	0.19388987123966217	0.16241584718227386	0.15598152577877045	0.16859856247901917	0.15745311975479126	0.17332275211811066	0.1480506956577301	0.1689332276582718	0.14309240877628326	0
554	371	0	0.36791608	0.34654390811920166	0.38110315799713135	0.3319222629070282	0.3784181475639343	0.39903631806373596	0.3586331307888031	0.3780354857444763	0.3783898949623108	0.3602166175842285	0.41514280438423157	0.40134838223457336	0.31389880180358887	0.37070003151893616	0.373727947473526	0.3587673008441925	0.3908749222755432	0.3828110098838806	0.3734992444515228	0
555	372	0	0.69040143	0.6519492864608765	0.6670592427253723	0.5763214826583862	0.5759351253509521	0.6661430597305298	0.5782931447029114	0.6354496479034424	0.6660463809967041	0.6505098938941956	0.4505610167980194	0.6351395845413208	0.6782293915748596	0.6056463718414307	0.5667559504508972	0.6096920967102051	0.645612359046936	0.6774955987930298	0.59382164478302	0
556	373	1	0.20641747	0.24397630989551544	0.18751561641693115	0.2053254395723343	0.19703467190265656	0.1788851022720337	0.24280227720737457	0.18289165198802948	0.21592094004154205	0.1982756406068802	0.17406001687049866	0.2514386773109436	0.20009563863277435	0.19432905316352844	0.163910374045372	0.20543073117733002	0.17551304399967194	0.18413086235523224	0.17802749574184418	0
557	330	1	0.6998596	0.7060828804969788	0.6687213778495789	0.7665863037109375	0.6359750628471375	0.6544135808944702	0.6054542064666748	0.6714212894439697	0.7150666117668152	0.6850824356079102	0.5900853276252747	0.6746347546577454	0.7882506251335144	0.6966769099235535	0.6845812201499939	0.7139647006988525	0.7286555767059326	0.6896721124649048	0.6286551356315613	1
558	374	0	0.41133565	0.3918415307998657	0.4032190144062042	0.4561106860637665	0.3967396020889282	0.4071120023727417	0.44723060727119446	0.41953033208847046	0.3960029184818268	0.40642574429512024	0.4289260506629944	0.34663960337638855	0.44705748558044434	0.42701566219329834	0.4053381681442261	0.4271402955055237	0.40441668033599854	0.4023352563381195	0.38173821568489075	0
559	375	0	0.613287	0.6003429889678955	0.5625113248825073	0.7323086857795715	0.587584912776947	0.6501495242118835	0.6035680770874023	0.554984450340271	0.6411874294281006	0.6697720289230347	0.4804078936576843	0.5371747612953186	0.6598858833312988	0.6210868954658508	0.6189138889312744	0.5478875637054443	0.5919625759124756	0.6288327574729919	0.5743994116783142	0
560	255	1	0.2519328	0.31067267060279846	0.28039586544036865	0.2917839288711548	0.2431556135416031	0.26926156878471375	0.2831757366657257	0.2590901851654053	0.3065713047981262	0.30343037843704224	0.3020579218864441	0.30331873893737793	0.24745401740074158	0.3214552402496338	0.31224536895751953	0.26511597633361816	0.27126848697662354	0.2589416801929474	0.2636848986148834	1
561	257	1	0.41905034	0.4064812958240509	0.4520682692527771	0.40281686186790466	0.4231186509132385	0.4289260804653168	0.4143765866756439	0.43530410528182983	0.44144853949546814	0.4132360816001892	0.44555243849754333	0.44835764169692993	0.4373241364955902	0.445831835269928	0.4190252125263214	0.40615129470825195	0.4325886070728302	0.43836623430252075	0.399345338344574	0
562	376	0	0.44450215	0.4356399476528168	0.45956000685691833	0.376379132270813	0.41009771823883057	0.4407122731208801	0.4388456344604492	0.4505065083503723	0.41840454936027527	0.45226073265075684	0.4542345702648163	0.4140520989894867	0.4470687806606293	0.45473453402519226	0.4597212076187134	0.45401647686958313	0.453379362821579	0.4232160747051239	0.44641026854515076	1
563	377	0	0.29592535	0.2911999821662903	0.2843509316444397	0.24448901414871216	0.30089133977890015	0.30277976393699646	0.28893715143203735	0.3185270130634308	0.2850038707256317	0.2814413011074066	0.26862767338752747	0.30150797963142395	0.27556663751602173	0.29270559549331665	0.31011974811553955	0.28088727593421936	0.30342644453048706	0.28690847754478455	0.28351420164108276	0
564	259	1	0.48454228	0.4595603048801422	0.535717248916626	0.5280935168266296	0.42965570092201233	0.4888477623462677	0.5231224298477173	0.4698094129562378	0.4662438929080963	0.5357893109321594	0.4933072626590729	0.4880037009716034	0.49941274523735046	0.496521919965744	0.49635764956474304	0.4848707318305969	0.4562786817550659	0.47382521629333496	0.4923657178878784	1
565	378	0	0.18807167	0.21196071803569794	0.17606188356876373	0.20897971093654633	0.18853223323822021	0.16602902114391327	0.20089881122112274	0.1794813871383667	0.203644797205925	0.17743922770023346	0.1360921561717987	0.24457353353500366	0.22276584804058075	0.1751575618982315	0.16110429167747498	0.17850691080093384	0.15981902182102203	0.17829516530036926	0.18068622052669525	0
566	99	1	0.2630953	0.2732211947441101	0.23972336947917938	0.24233846366405487	0.26513275504112244	0.23768006265163422	0.25401946902275085	0.25033727288246155	0.24614326655864716	0.2362121045589447	0.21625104546546936	0.2645025849342346	0.26057168841362	0.2493199110031128	0.2501927614212036	0.21996402740478516	0.23750801384449005	0.24938856065273285	0.24018430709838867	1
567	311	1	0.534701	0.4752068519592285	0.567776083946228	0.4853789210319519	0.45748451352119446	0.5827062129974365	0.5713697075843811	0.5022701025009155	0.5107840299606323	0.5755860209465027	0.5073437690734863	0.42047789692878723	0.691270112991333	0.5160868167877197	0.5313416123390198	0.5858712792396545	0.48481205105781555	0.5605626106262207	0.5364028811454773	1
568	379	0	0.22203813	0.25835034251213074	0.24486492574214935	0.29347237944602966	0.2813389003276825	0.22996501624584198	0.2429780215024948	0.22911621630191803	0.23824487626552582	0.24080803990364075	0.20390684902668	0.26395246386528015	0.1971154361963272	0.24279989302158356	0.2063392996788025	0.2467869371175766	0.24086259305477142	0.2274981141090393	0.23266489803791046	1
569	380	0	0.39185202	0.3993702828884125	0.40009602904319763	0.44208046793937683	0.3931210935115814	0.40872547030448914	0.42710182070732117	0.4101472795009613	0.38042691349983215	0.3694573640823364	0.4391752779483795	0.3752022385597229	0.39726752042770386	0.4157830774784088	0.40356722474098206	0.41061073541641235	0.39887216687202454	0.4071294963359833	0.40950992703437805	0
570	381	0	0.18998285	0.18808913230895996	0.1644083708524704	0.20877130329608917	0.22871144115924835	0.1992771476507187	0.2154453992843628	0.19284245371818542	0.19243113696575165	0.20019955933094025	0.2480410635471344	0.22183005511760712	0.2061917930841446	0.19964760541915894	0.1990012377500534	0.19511395692825317	0.18711066246032715	0.19743043184280396	0.1764485090970993	0
571	39	2	0.13874921	0.1684342622756958	0.15250243246555328	0.11295533180236816	0.1509203314781189	0.1600412130355835	0.1520145982503891	0.15888690948486328	0.1661900281906128	0.15198688209056854	0.17942656576633453	0.156243234872818	0.14729303121566772	0.15442593395709991	0.1463554948568344	0.16564351320266724	0.14566807448863983	0.15756286680698395	0.13933727145195007	0
572	170	1	0.8412585	0.8624659776687622	0.8333970308303833	0.779807984828949	0.8057557344436646	0.8381887674331665	0.7171148061752319	0.7785603404045105	0.8573786616325378	0.8567455410957336	0.6919271349906921	0.8227465152740479	0.8623614311218262	0.7905572652816772	0.730011522769928	0.7501170039176941	0.8399196267127991	0.8298727869987488	0.7834022641181946	1
573	222	1	0.35964176	0.38549524545669556	0.3868972063064575	0.398637056350708	0.40373730659484863	0.3910753130912781	0.3915189504623413	0.3937331736087799	0.39266613125801086	0.358826607465744	0.4213468134403229	0.36689576506614685	0.3211636543273926	0.3905109167098999	0.37913674116134644	0.37164250016212463	0.3699856400489807	0.3971094489097595	0.36745667457580566	0
574	382	0	0.4160784	0.4181142747402191	0.4404398798942566	0.41977259516716003	0.4083481431007385	0.421081006526947	0.4390941858291626	0.4396623969078064	0.410342276096344	0.4267326593399048	0.43653273582458496	0.4220462441444397	0.4293174147605896	0.44599777460098267	0.4098508358001709	0.4291028082370758	0.417032390832901	0.41742077469825745	0.42617490887641907	1
575	197	1	0.42204997	0.4452236294746399	0.45022791624069214	0.42057326436042786	0.4100204408168793	0.43310704827308655	0.37306392192840576	0.4530763626098633	0.43755167722702026	0.4221152365207672	0.4364165663719177	0.5368412137031555	0.21781028807163239	0.408060759305954	0.4520252048969269	0.42353132367134094	0.43163612484931946	0.4081539213657379	0.3888022005558014	0
576	141	1	0.31357497	0.2999325096607208	0.289936363697052	0.3460765480995178	0.30237364768981934	0.2978084087371826	0.2862674593925476	0.30879536271095276	0.32423776388168335	0.30086520314216614	0.29093992710113525	0.30653953552246094	0.3557620942592621	0.29506757855415344	0.31945353746414185	0.2797761559486389	0.3204323947429657	0.31178340315818787	0.29849639534950256	0
577	383	0	0.44220167	0.42125222086906433	0.5145164132118225	0.45664235949516296	0.49080321192741394	0.4857177734375	0.4984545409679413	0.47844555974006653	0.49359074234962463	0.46641603112220764	0.47581198811531067	0.45414113998413086	0.4800529181957245	0.4920884370803833	0.4855521619319916	0.4626719653606415	0.47665631771087646	0.49071580171585083	0.45445892214775085	1
578	226	3	0.14289382	0.14877566695213318	0.1400480568408966	0.11126232892274857	0.14248992502689362	0.11363375931978226	0.18148206174373627	0.1311107873916626	0.13344107568264008	0.12693394720554352	0.12755832076072693	0.16057269275188446	0.1260443776845932	0.13907396793365479	0.10579834133386612	0.13428878784179688	0.12637196481227875	0.13174282014369965	0.11213526874780655	0
579	308	1	0.2632591	0.2492557317018509	0.2552679777145386	0.30756622552871704	0.31824058294296265	0.2650189697742462	0.28055453300476074	0.26600661873817444	0.24632148444652557	0.25671377778053284	0.32150134444236755	0.2575814425945282	0.23712210357189178	0.27217742800712585	0.25403663516044617	0.25824055075645447	0.23431389033794403	0.26607272028923035	0.26073893904685974	1
580	52	1	0.32687908	0.3165629804134369	0.33125564455986023	0.27374616265296936	0.3085496723651886	0.3379036784172058	0.33587703108787537	0.344094455242157	0.3466433882713318	0.33839547634124756	0.39578181505203247	0.3366718888282776	0.33006590604782104	0.3547631800174713	0.32552242279052734	0.31628185510635376	0.3217339515686035	0.34007152915000916	0.32712221145629883	1
581	180	1	0.22182561	0.2243766486644745	0.19887638092041016	0.248876690864563	0.21499186754226685	0.18372099101543427	0.24818114936351776	0.20797985792160034	0.20274212956428528	0.17909471690654755	0.2015027403831482	0.17048299312591553	0.2837330400943756	0.22507378458976746	0.2179647982120514	0.21896407008171082	0.22326615452766418	0.22974103689193726	0.20927999913692474	0
582	384	0	0.59483474	0.5517973303794861	0.5868425369262695	0.6067019701004028	0.5813911557197571	0.5577878952026367	0.6196258664131165	0.5842909812927246	0.5888203978538513	0.558371901512146	0.5944948792457581	0.5708385109901428	0.590571939945221	0.6231323480606079	0.604840874671936	0.5563379526138306	0.5595036745071411	0.5503722429275513	0.6042077541351318	1
583	5	2	0.24806471	0.269273579120636	0.22279618680477142	0.20151503384113312	0.21285748481750488	0.23506703972816467	0.2573104500770569	0.23219619691371918	0.2569723427295685	0.24210229516029358	0.21581096947193146	0.24946695566177368	0.26308971643447876	0.2761320471763611	0.24410796165466309	0.24973289668560028	0.24119217693805695	0.23421162366867065	0.23191583156585693	0
584	385	0	0.29737943	0.3306020200252533	0.29544055461883545	0.30977845191955566	0.31635725498199463	0.31236258149147034	0.3162901997566223	0.3048348128795624	0.2967120409011841	0.3101247251033783	0.3393322825431824	0.35474783182144165	0.3167679011821747	0.3301401734352112	0.3161464035511017	0.2982480227947235	0.30471479892730713	0.29865720868110657	0.3068591356277466	0
585	386	0	0.20246218	0.2519291937351227	0.2084755003452301	0.1454707533121109	0.20586569607257843	0.1875583529472351	0.2191007286310196	0.18977764248847961	0.22434832155704498	0.19960103929042816	0.21057459712028503	0.2501792907714844	0.19549639523029327	0.22423739731311798	0.21489299833774567	0.20947788655757904	0.17612233757972717	0.19057364761829376	0.1934165358543396	0
586	76	1	0.2409295	0.25127071142196655	0.22971615195274353	0.1776980757713318	0.2550646662712097	0.20026184618473053	0.2617889940738678	0.23066827654838562	0.2444898784160614	0.22129246592521667	0.21136626601219177	0.27969956398010254	0.27220243215560913	0.23844051361083984	0.20100030303001404	0.22441290318965912	0.233042374253273	0.23024670779705048	0.2397991567850113	0
587	331	1	0.34480026	0.3275270164012909	0.3433552086353302	0.32677924633026123	0.4036124646663666	0.3180193305015564	0.3964281380176544	0.3316904604434967	0.32189998030662537	0.3245999217033386	0.4347221851348877	0.3255736827850342	0.35664740204811096	0.365070641040802	0.34850984811782837	0.3493509590625763	0.34077996015548706	0.3866567313671112	0.339602530002594	0
588	82	2	0.47413415	0.4901019334793091	0.5404883027076721	0.5032345056533813	0.44323664903640747	0.504822313785553	0.5302817225456238	0.47936558723449707	0.4882674813270569	0.542373538017273	0.4869152903556824	0.4900569021701813	0.5365694165229797	0.48653557896614075	0.5322428941726685	0.503050684928894	0.4831843078136444	0.5115016102790833	0.5008212327957153	1
589	387	0	0.38058046	0.398924320936203	0.39191514253616333	0.49298202991485596	0.4038173258304596	0.3987979590892792	0.3734375238418579	0.39564329385757446	0.3622598946094513	0.3792457580566406	0.43229782581329346	0.3583607077598572	0.39568784832954407	0.4034672975540161	0.40001511573791504	0.39901822805404663	0.38424360752105713	0.402853786945343	0.38947850465774536	1
590	388	0	0.25499955	0.23950020968914032	0.23105080425739288	0.3026532232761383	0.274325430393219	0.269424706697464	0.2748356759548187	0.2751001715660095	0.24938514828681946	0.2924171984195709	0.31564465165138245	0.24425335228443146	0.35534998774528503	0.2857390344142914	0.26607269048690796	0.2569558918476105	0.24946114420890808	0.2628692090511322	0.26768577098846436	1
591	294	1	0.18199648	0.1818612515926361	0.16558873653411865	0.2080853283405304	0.19036699831485748	0.14665177464485168	0.21490581333637238	0.16853372752666473	0.17395137250423431	0.1511686146259308	0.14569024741649628	0.18770670890808105	0.1856074035167694	0.17458772659301758	0.15528586506843567	0.17204834520816803	0.17891021072864532	0.18286262452602386	0.17595495283603668	0
592	50	1	0.43657896	0.453107625246048	0.5101634860038757	0.5381094813346863	0.42680081725120544	0.47515878081321716	0.5559707283973694	0.4618387520313263	0.4632565975189209	0.5284656286239624	0.44336065649986267	0.47556498646736145	0.5047461986541748	0.4766113758087158	0.48692864179611206	0.517337441444397	0.4615488052368164	0.4765287935733795	0.4816894233226776	0
593	389	4	0.18800034	0.23620039224624634	0.18195125460624695	0.17185373604297638	0.1822458803653717	0.17670604586601257	0.23138068616390228	0.18659766018390656	0.19035404920578003	0.18113809823989868	0.1916799694299698	0.1990402787923813	0.1771746128797531	0.20190341770648956	0.20775166153907776	0.20815503597259521	0.17920143902301788	0.207278311252594	0.196485698223114	0
594	84	1	0.42685077	0.43592238426208496	0.49117177724838257	0.4958235025405884	0.42109811305999756	0.44552895426750183	0.46553295850753784	0.44699010252952576	0.43815523386001587	0.4759036898612976	0.4502969980239868	0.4678410589694977	0.43711337447166443	0.4268350899219513	0.4771628677845001	0.4568115174770355	0.43597859144210815	0.45325231552124023	0.44774776697158813	1
595	68	1	0.42817461	0.4105415940284729	0.43779394030570984	0.3524613380432129	0.4124763011932373	0.4435449540615082	0.45550671219825745	0.4461737871170044	0.4189867675304413	0.41924282908439636	0.4391752779483795	0.4399414360523224	0.44087180495262146	0.43278369307518005	0.44472718238830566	0.4465293288230896	0.42325150966644287	0.45085111260414124	0.42620840668678284	0
596	165	1	0.37176684	0.3668488562107086	0.3740316331386566	0.4745998978614807	0.36606839299201965	0.3906848132610321	0.36600199341773987	0.39429473876953125	0.3812147080898285	0.394590824842453	0.36573362350463867	0.374933660030365	0.4075504541397095	0.4034951627254486	0.37212735414505005	0.3916168212890625	0.3762650489807129	0.3633362352848053	0.3650306165218353	1
597	214	1	0.7089871	0.6882303357124329	0.6966329216957092	0.5792540907859802	0.5957760214805603	0.727402925491333	0.69631427526474	0.6803368926048279	0.7107510566711426	0.7102885842323303	0.6241869926452637	0.6500838994979858	0.7225345373153687	0.705295741558075	0.6788795590400696	0.6827955842018127	0.7043941020965576	0.7083548307418823	0.7013577222824097	1
598	201	2	0.42328963	0.3337821662425995	0.3985944390296936	0.5221158862113953	0.408709853887558	0.4189422130584717	0.46704936027526855	0.40889301896095276	0.3682780861854553	0.372945100069046	0.45547837018966675	0.38045939803123474	0.43660876154899597	0.4163952171802521	0.4412660002708435	0.42112696170806885	0.3783407509326935	0.40402722358703613	0.34692370891571045	0
599	390	0	0.43801147	0.438705712556839	0.51454097032547	0.5818668007850647	0.44076019525527954	0.497157484292984	0.5654942989349365	0.4867793321609497	0.4799928367137909	0.4835539162158966	0.43849268555641174	0.5145524144172668	0.46319860219955444	0.49394020438194275	0.5866702795028687	0.5497401356697083	0.5150943994522095	0.480695515871048	0.5998056530952454	0
600	338	1	0.2586648	0.2294100970029831	0.24462279677391052	0.23632754385471344	0.2742455005645752	0.2260691374540329	0.2279922366142273	0.263653427362442	0.24893790483474731	0.21866509318351746	0.193289116024971	0.22706077992916107	0.2493324875831604	0.2412426769733429	0.24439316987991333	0.2180905044078827	0.2428571879863739	0.235309898853302	0.2366420030593872	1
601	391	0	0.54743123	0.56647789478302	0.6119401454925537	0.4945778548717499	0.5460122227668762	0.5456306338310242	0.6821892857551575	0.6412925124168396	0.5479926466941833	0.5698330998420715	0.635214626789093	0.46916067600250244	0.5618537068367004	0.5629801750183105	0.7155575156211853	0.6524865031242371	0.6302377581596375	0.5658438801765442	0.6237408518791199	0
602	392	0	0.41602916	0.423504114151001	0.4495329260826111	0.44172561168670654	0.4133202135562897	0.4406842589378357	0.4543139934539795	0.4366041421890259	0.4153015613555908	0.44645991921424866	0.4389505386352539	0.41801032423973083	0.4345923662185669	0.44584184885025024	0.45153361558914185	0.4310706853866577	0.4231177866458893	0.42958247661590576	0.4235645532608032	0
603	393	0	0.37586313	0.3807796537876129	0.38327717781066895	0.4259302616119385	0.39489033818244934	0.4069666862487793	0.4113254249095917	0.38324642181396484	0.4163495898246765	0.37703970074653625	0.3452235460281372	0.3656734824180603	0.3770020604133606	0.4047630727291107	0.39651158452033997	0.3932781517505646	0.37245750427246094	0.37496253848075867	0.37347230315208435	1
604	241	3	0.3547837	0.3585527539253235	0.345927357673645	0.35888609290122986	0.37743237614631653	0.3758522868156433	0.3585045039653778	0.3767924904823303	0.36570537090301514	0.35277223587036133	0.37452635169029236	0.3722761273384094	0.35535117983818054	0.39664167165756226	0.37242811918258667	0.35194459557533264	0.3457600176334381	0.3585245609283447	0.35241663455963135	0
605	283	1	0.7261153	0.7519188523292542	0.7274954915046692	0.6506905555725098	0.6485679149627686	0.7426888346672058	0.7180673480033875	0.7012102007865906	0.7835044264793396	0.7455154657363892	0.7322321534156799	0.7192585468292236	0.7654083967208862	0.7130081653594971	0.7153411507606506	0.6852976679801941	0.7615746855735779	0.7093583345413208	0.7379360795021057	1
606	293	1	0.39421868	0.4188312888145447	0.41247668862342834	0.39002516865730286	0.3973921835422516	0.4163561463356018	0.4128081202507019	0.4052010774612427	0.41060855984687805	0.39016497135162354	0.42455288767814636	0.39898914098739624	0.4552345871925354	0.3704396188259125	0.4145236015319824	0.38935554027557373	0.40668758749961853	0.41819843649864197	0.38764798641204834	1
607	352	1	0.2292667	0.2296610325574875	0.21454867720603943	0.33414942026138306	0.24331669509410858	0.246326744556427	0.26561495661735535	0.24774028360843658	0.2443302720785141	0.26369038224220276	0.2989230751991272	0.3271447718143463	0.16701999306678772	0.30276015400886536	0.27609017491340637	0.23777835071086884	0.24430346488952637	0.27747395634651184	0.24418282508850098	0
608	6	2	0.37598336	0.3785243332386017	0.3703479766845703	0.3928103446960449	0.3853498697280884	0.389960378408432	0.3328549265861511	0.3823535740375519	0.35945096611976624	0.3622550368309021	0.42822423577308655	0.36836162209510803	0.38676807284355164	0.39478883147239685	0.3771076798439026	0.3670927584171295	0.3627811074256897	0.38110095262527466	0.37754684686660767	0
609	394	0	0.56752205	0.6089707016944885	0.637101948261261	0.5546254515647888	0.4956439435482025	0.5973635911941528	0.5591830015182495	0.5768566727638245	0.5770792961120605	0.6240991950035095	0.5477789044380188	0.5954617857933044	0.5492252111434937	0.5182672739028931	0.6020178198814392	0.5834368467330933	0.553921103477478	0.5924758911132812	0.5896809101104736	1
610	309	2	0.530165	0.5065027475357056	0.5689785480499268	0.49346354603767395	0.49596598744392395	0.5349699854850769	0.5378219485282898	0.551177978515625	0.5229535102844238	0.5780205726623535	0.5020098090171814	0.6103010177612305	0.5428139567375183	0.4866698682308197	0.5384084582328796	0.5511312484741211	0.5637573003768921	0.517471194267273	0.5147479772567749	1
611	395	0	0.4760179	0.4604508578777313	0.5011059641838074	0.6151694059371948	0.4345409572124481	0.42146870493888855	0.5361059904098511	0.44358402490615845	0.43261247873306274	0.4367425739765167	0.44324254989624023	0.44032615423202515	0.4970114529132843	0.43662023544311523	0.42282065749168396	0.48290398716926575	0.46830782294273376	0.4341118335723877	0.38045477867126465	1
612	396	0	0.42477995	0.4127194881439209	0.43089765310287476	0.39029762148857117	0.40981802344322205	0.42588090896606445	0.44980955123901367	0.4376108646392822	0.4095732867717743	0.4195956289768219	0.4391752779483795	0.4061574637889862	0.42686527967453003	0.4344106912612915	0.436759352684021	0.4203464090824127	0.4149712920188904	0.4289361536502838	0.4020928740501404	0
613	152	1	0.37470266	0.37380537390708923	0.37749120593070984	0.36879193782806396	0.3957096338272095	0.38802585005760193	0.3770163059234619	0.3876779079437256	0.36699482798576355	0.36036115884780884	0.41916608810424805	0.37405210733413696	0.3756292760372162	0.39627310633659363	0.38987118005752563	0.3808005452156067	0.36913299560546875	0.38913774490356445	0.37342265248298645	0
614	318	3	0.87229633	0.8867642283439636	0.8665504455566406	0.7778236269950867	0.8159698843955994	0.8608559370040894	0.8257236480712891	0.8309068083763123	0.8691813945770264	0.8806121945381165	0.7853463292121887	0.8523109555244446	0.8897154927253723	0.8592594265937805	0.8093101382255554	0.8536521792411804	0.8716147541999817	0.8396279811859131	0.8520618677139282	1
615	397	0	0.41010734	0.4045228958129883	0.41630271077156067	0.28729248046875	0.41127046942710876	0.40933889150619507	0.45580124855041504	0.438249796628952	0.4007071554660797	0.3899371027946472	0.438895046710968	0.4183703362941742	0.450662225484848	0.40257158875465393	0.40867504477500916	0.434755802154541	0.4018191397190094	0.4156244993209839	0.41636279225349426	1
616	358	1	0.37250227	0.360587477684021	0.36869534850120544	0.36123618483543396	0.3881651759147644	0.38690614700317383	0.35375773906707764	0.38388922810554504	0.365790456533432	0.374006450176239	0.3989117443561554	0.37505805492401123	0.38755908608436584	0.3643534779548645	0.37599191069602966	0.3543241322040558	0.3749240040779114	0.3540031313896179	0.35592028498649597	0
617	272	1	0.3919371	0.393175333738327	0.43190667033195496	0.39220568537712097	0.4509851932525635	0.4079006314277649	0.38582032918930054	0.43574070930480957	0.3999967873096466	0.3839319050312042	0.4276249408721924	0.4523686170578003	0.21154195070266724	0.3907109498977661	0.3955289125442505	0.4005489647388458	0.41358551383018494	0.372526079416275	0.3426976501941681	0
618	398	0	0.51173943	0.4945647716522217	0.5202409029006958	0.4652693271636963	0.44220027327537537	0.4803701639175415	0.5173026323318481	0.48214268684387207	0.4692477583885193	0.5422437787055969	0.5196796655654907	0.529658317565918	0.5615598559379578	0.4901476204395294	0.5165528059005737	0.4976379871368408	0.5043544173240662	0.5094042420387268	0.4897536337375641	1
619	256	2	0.35169208	0.35787633061408997	0.38293567299842834	0.3394566476345062	0.3638644814491272	0.33238521218299866	0.3701082170009613	0.33005908131599426	0.34318095445632935	0.3301222622394562	0.43276554346084595	0.3407704532146454	0.40009286999702454	0.33683615922927856	0.3714332580566406	0.3581913411617279	0.3660579025745392	0.34653106331825256	0.36271166801452637	0
620	399	0	0.46076462	0.454281210899353	0.41979044675827026	0.5635263919830322	0.4262057840824127	0.4136488735675812	0.4682174324989319	0.45718735456466675	0.4468939006328583	0.4254474639892578	0.451743483543396	0.470744788646698	0.5052492022514343	0.45620986819267273	0.45196452736854553	0.3639637231826782	0.4310239553451538	0.42770862579345703	0.42385661602020264	0
621	400	0	0.29489663	0.28010210394859314	0.2706155478954315	0.28590482473373413	0.29984578490257263	0.27244094014167786	0.2931326925754547	0.2679547071456909	0.27599719166755676	0.29161080718040466	0.3064272403717041	0.29124894738197327	0.276972234249115	0.27585628628730774	0.29739150404930115	0.2935156226158142	0.26386547088623047	0.25534093379974365	0.24187207221984863	0
622	110	2	0.19473402	0.2403721660375595	0.20114284753799438	0.1566092073917389	0.18893854320049286	0.19328343868255615	0.22958256304264069	0.19663013517856598	0.20687897503376007	0.20517709851264954	0.181873619556427	0.20528735220432281	0.2271718531847	0.2234318107366562	0.1878436952829361	0.21517819166183472	0.18370412290096283	0.19783850014209747	0.20029190182685852	1
623	345	1	0.41928205	0.39489084482192993	0.427144318819046	0.38793280720710754	0.4515448212623596	0.39587101340293884	0.45131245255470276	0.4229715168476105	0.40546777844429016	0.3684476912021637	0.5240676999092102	0.3728109300136566	0.4854506254196167	0.4496220648288727	0.42915865778923035	0.4347835183143616	0.41395485401153564	0.46939224004745483	0.42394307255744934	1
624	401	0	0.40319	0.37614962458610535	0.43567806482315063	0.3964388370513916	0.4210154712200165	0.4459814727306366	0.41027504205703735	0.44123899936676025	0.42419204115867615	0.38866665959358215	0.41699063777923584	0.40389615297317505	0.448240727186203	0.38442233204841614	0.44770148396492004	0.3822824954986572	0.419919490814209	0.4389791488647461	0.4032789170742035	0
625	239	1	0.2539277	0.28660303354263306	0.2742241621017456	0.334896981716156	0.2635081112384796	0.2540830969810486	0.25553619861602783	0.24226894974708557	0.2650240659713745	0.2548651099205017	0.23480196297168732	0.26707592606544495	0.24213077127933502	0.265521377325058	0.2508511543273926	0.2562822103500366	0.25520017743110657	0.25410959124565125	0.2481028139591217	0
626	402	0	0.6400012	0.6080476641654968	0.6404517889022827	0.5670297741889954	0.5419678688049316	0.6916146278381348	0.6357807517051697	0.5991441607475281	0.5935930013656616	0.6554981470108032	0.5534577965736389	0.5549036264419556	0.6901229619979858	0.5993622541427612	0.6097111105918884	0.6427600979804993	0.5872920155525208	0.6779111623764038	0.6222895979881287	1
627	47	2	0.2952342	0.2912106513977051	0.24763287603855133	0.3300519287586212	0.27427032589912415	0.3004736602306366	0.2852265536785126	0.2733871638774872	0.30340421199798584	0.23877334594726562	0.3354214131832123	0.3072339594364166	0.26478511095046997	0.30548685789108276	0.28714990615844727	0.28189149498939514	0.2664204239845276	0.2874636650085449	0.25655123591423035	0
628	248	1	0.9694257	0.9690914750099182	0.9857509136199951	0.9204382300376892	0.9533596634864807	0.9791334271430969	0.9723338484764099	0.9721259474754333	0.979070782661438	0.987983226776123	0.8405994176864624	0.9877846240997314	0.9534304141998291	0.979417622089386	0.9345199465751648	0.949093222618103	0.9716562032699585	0.9692440032958984	0.9718821048736572	1
629	54	2	0.19464938	0.2420579344034195	0.1822233647108078	0.330297589302063	0.2463601976633072	0.1933080404996872	0.24896669387817383	0.2072291076183319	0.19533057510852814	0.21279697120189667	0.24929547309875488	0.23822171986103058	0.12162493169307709	0.22316861152648926	0.22000722587108612	0.22072212398052216	0.18729054927825928	0.1957658976316452	0.18028755486011505	0
630	374	1	0.3956556	0.3775939643383026	0.37961649894714355	0.455532431602478	0.3902278542518616	0.38700583577156067	0.4004315137863159	0.3979667127132416	0.3921632170677185	0.39772164821624756	0.42072099447250366	0.39926624298095703	0.38531479239463806	0.38631245493888855	0.39217597246170044	0.4124482274055481	0.3851615786552429	0.39455994963645935	0.36328914761543274	0
631	75	2	0.28523132	0.2899600863456726	0.28863608837127686	0.371614933013916	0.29503509402275085	0.2726154923439026	0.28654465079307556	0.2842443585395813	0.3325636088848114	0.3098680377006531	0.25163573026657104	0.30973631143569946	0.30590808391571045	0.2685130834579468	0.294365793466568	0.2769116461277008	0.29229333996772766	0.2869932949542999	0.26753997802734375	0
632	403	0	0.4458063	0.41073906421661377	0.39890816807746887	0.46237969398498535	0.41570889949798584	0.40422743558883667	0.48504000902175903	0.4486289620399475	0.5205798149108887	0.4027354419231415	0.44394782185554504	0.5009452700614929	0.4624446928501129	0.4464033544063568	0.44371744990348816	0.3689676523208618	0.42802122235298157	0.4234505593776703	0.4159584045410156	1
633	404	7	0.31759715	0.3337346017360687	0.31897714734077454	0.4113016128540039	0.361664742231369	0.2980470061302185	0.35011976957321167	0.32815423607826233	0.31618788838386536	0.32787683606147766	0.3559454381465912	0.3146720826625824	0.32175758481025696	0.34319359064102173	0.33314868807792664	0.32041195034980774	0.3442566990852356	0.33752280473709106	0.34449246525764465	1
634	164	1	0.21662185	0.23053383827209473	0.21129296720027924	0.2108355313539505	0.2462480664253235	0.19446079432964325	0.23771697282791138	0.21600154042243958	0.21915654838085175	0.20639768242835999	0.16921038925647736	0.25176680088043213	0.20683149993419647	0.22525650262832642	0.2134009152650833	0.1903810352087021	0.22079716622829437	0.211702361702919	0.21800492703914642	0
635	189	2	0.3241594	0.33789220452308655	0.3334580957889557	0.37729358673095703	0.3204805254936218	0.31455758213996887	0.3617815673351288	0.33401304483413696	0.32894906401634216	0.34575098752975464	0.3620108962059021	0.38735246658325195	0.3201097548007965	0.3494093418121338	0.31327277421951294	0.32878440618515015	0.3458457887172699	0.3531554639339447	0.35642924904823303	0
636	203	1	0.2597222	0.272471159696579	0.2096037119626999	0.2309679538011551	0.225489541888237	0.21478207409381866	0.2668100893497467	0.22938381135463715	0.21819095313549042	0.21228688955307007	0.2105180323123932	0.23396922647953033	0.263637900352478	0.2550364136695862	0.1936684548854828	0.23756720125675201	0.24600502848625183	0.2467557042837143	0.25827860832214355	0
637	220	2	0.54307044	0.5647954940795898	0.5745929479598999	0.526729941368103	0.43607303500175476	0.5724670886993408	0.5388432145118713	0.5616031289100647	0.5884315371513367	0.5819182991981506	0.5267412066459656	0.5112915635108948	0.5221342444419861	0.5143175721168518	0.5642996430397034	0.5591784715652466	0.5409957766532898	0.5525503754615784	0.513018786907196	0
638	41	5	0.44552138	0.4415670335292816	0.509765625	0.5430378913879395	0.4382816255092621	0.4622327983379364	0.48194265365600586	0.45855122804641724	0.4502990245819092	0.491514652967453	0.4391752779483795	0.4530056416988373	0.4647158980369568	0.4669511914253235	0.4753924608230591	0.4614410102367401	0.4518064856529236	0.4611615538597107	0.4611750543117523	1
639	405	0	0.24263084	0.25628629326820374	0.21155770123004913	0.29780861735343933	0.2001667320728302	0.3061884939670563	0.22782528400421143	0.19513307511806488	0.2412736713886261	0.27705633640289307	0.3666006624698639	0.27277374267578125	0.20906083285808563	0.2874423563480377	0.30328798294067383	0.27768251299858093	0.19154170155525208	0.23293593525886536	0.22722671926021576	1
640	335	1	0.3742622	0.3670198917388916	0.39389467239379883	0.3782305121421814	0.4086174964904785	0.39215147495269775	0.3934131860733032	0.39515700936317444	0.4103563129901886	0.3726115822792053	0.42425432801246643	0.40104350447654724	0.388336181640625	0.3818049728870392	0.3947436213493347	0.36954236030578613	0.39423641562461853	0.41139042377471924	0.36730825901031494	1
641	406	0	0.5224589	0.4792914092540741	0.5688278079032898	0.45876750349998474	0.4659096300601959	0.48441281914711	0.4904671013355255	0.5019859075546265	0.4999345541000366	0.5236468315124512	0.4911552667617798	0.5032416582107544	0.44550755620002747	0.4815029799938202	0.4827715754508972	0.5152720808982849	0.49779197573661804	0.48476889729499817	0.4776395559310913	1
642	146	1	0.4199921	0.3988043963909149	0.4199448227882385	0.34096649289131165	0.4103740155696869	0.42729881405830383	0.45625561475753784	0.43812090158462524	0.4184112250804901	0.41050317883491516	0.43892261385917664	0.4317745864391327	0.43224596977233887	0.4403719902038574	0.4108082056045532	0.4260115921497345	0.4191988408565521	0.4448930025100708	0.4081536829471588	0
643	407	0	0.39974725	0.43049558997154236	0.41360193490982056	0.423464834690094	0.43458718061447144	0.41499319672584534	0.6115503311157227	0.46496888995170593	0.42699578404426575	0.4024127721786499	0.5889941453933716	0.5121644735336304	0.43384912610054016	0.44562190771102905	0.5268121361732483	0.5539025068283081	0.48284149169921875	0.4594714045524597	0.5122890472412109	0
644	195	4	0.2279464	0.23303402960300446	0.20471324026584625	0.17086169123649597	0.21214963495731354	0.18850933015346527	0.2495240718126297	0.18538877367973328	0.2288397252559662	0.2139877825975418	0.21478271484375	0.26793041825294495	0.23394547402858734	0.20106516778469086	0.1823337823152542	0.22690925002098083	0.21464978158473969	0.200851708650589	0.19398237764835358	1
645	384	1	0.45461458	0.431853711605072	0.4541645348072052	0.5843197107315063	0.4337506890296936	0.43895503878593445	0.46859800815582275	0.4504391849040985	0.4457298815250397	0.4545725882053375	0.4445868134498596	0.48518577218055725	0.48603588342666626	0.4666772782802582	0.43995028734207153	0.4821009039878845	0.438200443983078	0.43494659662246704	0.45194247364997864	1
646	408	0	0.7018314	0.6836682558059692	0.7035418152809143	0.5933889746665955	0.602019727230072	0.6991437673568726	0.6982949376106262	0.6544656753540039	0.6603729724884033	0.6452614665031433	0.6970969438552856	0.54270339012146	0.7750948071479797	0.6793554425239563	0.7324041128158569	0.66155606508255	0.6507935523986816	0.6860598921775818	0.6934002041816711	1
647	404	1	0.49231237	0.4777660071849823	0.5736247301101685	0.5920003652572632	0.5232164263725281	0.5235092639923096	0.554542064666748	0.5467312335968018	0.5494059920310974	0.5432780385017395	0.4391752779483795	0.5254791378974915	0.5198884010314941	0.4971711039543152	0.5533000826835632	0.546339750289917	0.5431720614433289	0.5604856610298157	0.5120057463645935	1
648	158	3	0.20660806	0.2285001575946808	0.20004262030124664	0.21917523443698883	0.19449615478515625	0.18805213272571564	0.25987717509269714	0.19552206993103027	0.20385180413722992	0.22442471981048584	0.21095487475395203	0.19664663076400757	0.2321435660123825	0.22142207622528076	0.1949206292629242	0.22985930740833282	0.2228221744298935	0.23067989945411682	0.20184586942195892	1
649	409	0	0.24695514	0.2482660561800003	0.23096494376659393	0.2777497470378876	0.2842968702316284	0.22528299689292908	0.2498159557580948	0.2589682638645172	0.20682980120182037	0.21096216142177582	0.2383091002702713	0.24478068947792053	0.2708267569541931	0.24253201484680176	0.24593769013881683	0.2017361968755722	0.24225084483623505	0.256134957075119	0.21841998398303986	0
650	101	3	0.2661182	0.26828041672706604	0.22747159004211426	0.31120678782463074	0.27128851413726807	0.2602531313896179	0.2861461043357849	0.25364527106285095	0.25073227286338806	0.27695533633232117	0.2981119155883789	0.30893242359161377	0.25239598751068115	0.26432788372039795	0.26754775643348694	0.26463180780410767	0.24146755039691925	0.23585575819015503	0.2312738597393036	0
651	334	1	0.5109707	0.5054625868797302	0.5464188456535339	0.5037099123001099	0.5366561412811279	0.49230271577835083	0.547601580619812	0.5050367116928101	0.5239155292510986	0.5121858716011047	0.540881872177124	0.570010244846344	0.49788928031921387	0.5450770258903503	0.5584864616394043	0.5109192132949829	0.5264145135879517	0.5238988995552063	0.4571775496006012	1
652	410	0	0.3672712	0.36202165484428406	0.3640274703502655	0.4883365333080292	0.38923633098602295	0.37370556592941284	0.3710671365261078	0.3725948631763458	0.3546978831291199	0.356336772441864	0.4188973903656006	0.37231868505477905	0.35334742069244385	0.38423317670822144	0.36749669909477234	0.37194520235061646	0.38272997736930847	0.3570941388607025	0.36106425523757935	1
653	138	2	0.2411036	0.23864656686782837	0.22585463523864746	0.30330124497413635	0.2671821415424347	0.25090575218200684	0.2697105407714844	0.24107472598552704	0.24977995455265045	0.2638528645038605	0.30218684673309326	0.2594148814678192	0.2527027130126953	0.26584672927856445	0.25891926884651184	0.2454700469970703	0.23429106175899506	0.2549420893192291	0.23730236291885376	0
654	267	1	0.42854452	0.3968057334423065	0.41225144267082214	0.4830150902271271	0.4065142273902893	0.432946115732193	0.37130123376846313	0.4328339695930481	0.4204004406929016	0.44612130522727966	0.4302312731742859	0.4320140480995178	0.4608653783798218	0.4431086778640747	0.4080185294151306	0.4161309003829956	0.4330957531929016	0.40857991576194763	0.43080371618270874	0
655	340	1	0.344852	0.3213827610015869	0.35519173741340637	0.27202746272087097	0.31001192331314087	0.2530236542224884	0.32020246982574463	0.3108755350112915	0.3169020712375641	0.29692965745925903	0.35359320044517517	0.3531559109687805	0.4837593734264374	0.34890684485435486	0.26835963129997253	0.3063619136810303	0.3444007933139801	0.36483535170555115	0.3671787977218628	0
656	34	3	0.27962056	0.25711870193481445	0.2603275179862976	0.25622841715812683	0.27396002411842346	0.27048054337501526	0.2536408305168152	0.28935912251472473	0.24269558489322662	0.25613853335380554	0.22930176556110382	0.30058717727661133	0.2507779896259308	0.2616848647594452	0.2748192250728607	0.2190392166376114	0.2690841555595398	0.2510794699192047	0.25981074571609497	0
657	374	2	0.29037583	0.2978898584842682	0.253355473279953	0.3478908836841583	0.28412315249443054	0.27568888664245605	0.34421178698539734	0.2816386818885803	0.27600207924842834	0.2943495213985443	0.3235841691493988	0.2839295268058777	0.3278878927230835	0.31427764892578125	0.32367029786109924	0.3083358407020569	0.2789113223552704	0.29225289821624756	0.2847002148628235	0
658	158	4	0.1878715	0.2180088609457016	0.18926255404949188	0.16609780490398407	0.1950485110282898	0.18299831449985504	0.2050430327653885	0.19186519086360931	0.1941397786140442	0.18586784601211548	0.14999060332775116	0.19464929401874542	0.17949892580509186	0.20932309329509735	0.18577541410923004	0.1972227692604065	0.17701394855976105	0.188741996884346	0.17949888110160828	0
659	411	0	0.35102355	0.33939650654792786	0.34225207567214966	0.39661645889282227	0.3674318194389343	0.37465155124664307	0.33826911449432373	0.36183789372444153	0.32992732524871826	0.3327693045139313	0.380711168050766	0.3695390224456787	0.2975350320339203	0.3700067400932312	0.36953145265579224	0.3417874276638031	0.3577791154384613	0.3431887626647949	0.3402682840824127	1
660	412	0	0.4283566	0.40548667311668396	0.41768714785575867	0.4446454346179962	0.40629178285598755	0.4205209016799927	0.4784039258956909	0.44977787137031555	0.4201783239841461	0.40769824385643005	0.43524760007858276	0.4935443103313446	0.2548797130584717	0.4242408573627472	0.41876858472824097	0.4605168402194977	0.426176518201828	0.4339144229888916	0.3923877477645874	1
661	413	0	0.7855898	0.8277223110198975	0.7462202310562134	0.6753960251808167	0.7547261714935303	0.7543347477912903	0.6071881651878357	0.7449306845664978	0.8190638422966003	0.7336782813072205	0.6154128909111023	0.7499951720237732	0.7804049849510193	0.7581440806388855	0.6846185326576233	0.6953779458999634	0.795747697353363	0.8132526874542236	0.5690714120864868	1
662	298	1	0.23507993	0.26822611689567566	0.23457102477550507	0.229607954621315	0.2401842474937439	0.25157371163368225	0.2592816650867462	0.247693732380867	0.2555564045906067	0.24434351921081543	0.26633402705192566	0.2863657772541046	0.2526218295097351	0.24762184917926788	0.2452484667301178	0.2398979663848877	0.22725732624530792	0.23968960344791412	0.22656908631324768	0
663	84	2	0.5947346	0.6225687861442566	0.6378962993621826	0.6004878282546997	0.5714632868766785	0.6338382959365845	0.609874427318573	0.6282557845115662	0.5929036140441895	0.6060183644294739	0.47978276014328003	0.5838218331336975	0.605713427066803	0.6239644289016724	0.6082508563995361	0.6058403849601746	0.6066440343856812	0.6292815804481506	0.5369094014167786	1
664	224	2	0.31112576	0.29026541113853455	0.3022790551185608	0.31945592164993286	0.33841100335121155	0.31243643164634705	0.3294231593608856	0.3140440881252289	0.2998742461204529	0.30355629324913025	0.38111796975135803	0.30095764994621277	0.3179543912410736	0.3179446756839752	0.3078305423259735	0.29893043637275696	0.2920657992362976	0.3088991045951843	0.3077869713306427	1
665	386	1	0.08779525	0.09380749613046646	0.09728889912366867	0.061828937381505966	0.09668362140655518	0.09407257288694382	0.10420673340559006	0.09299365431070328	0.09963332861661911	0.09747491776943207	0.1300143450498581	0.10746480524539948	0.10941801220178604	0.09134499728679657	0.08206997811794281	0.10494991391897202	0.07959955930709839	0.0970761775970459	0.08017587661743164	0
666	414	0	0.37244022	0.3493673503398895	0.4006085693836212	0.3278203308582306	0.3989432156085968	0.39328551292419434	0.3672826886177063	0.3856283128261566	0.3982427716255188	0.3748309314250946	0.4228200614452362	0.3620412051677704	0.40990373492240906	0.38333117961883545	0.3843007981777191	0.3605315089225769	0.3822544813156128	0.4054988920688629	0.37212899327278137	1
667	47	3	0.2945513	0.2914447784423828	0.30535876750946045	0.3430681526660919	0.27269837260246277	0.27953729033470154	0.28607386350631714	0.3011695146560669	0.3177706301212311	0.2985420823097229	0.2941390573978424	0.3128995895385742	0.31603366136550903	0.3298366367816925	0.3041495382785797	0.2809222936630249	0.31635600328445435	0.3210580050945282	0.27085286378860474	0
668	415	0	0.37484145	0.38152965903282166	0.357586145401001	0.37678104639053345	0.38778066635131836	0.3822152614593506	0.3761267364025116	0.3882422149181366	0.36847639083862305	0.35728099942207336	0.4153100252151489	0.3732113242149353	0.39808037877082825	0.4037424921989441	0.3787972629070282	0.37579020857810974	0.3650388717651367	0.36827003955841064	0.37290260195732117	0
669	381	1	0.34878463	0.359285444021225	0.3495115339756012	0.31575462222099304	0.38402554392814636	0.35907068848609924	0.39572063088417053	0.36594274640083313	0.3672967553138733	0.3561806380748749	0.39230209589004517	0.42676520347595215	0.34756916761398315	0.3897615671157837	0.3591740131378174	0.3549457788467407	0.34232720732688904	0.3398627042770386	0.3631370961666107	0
670	202	1	0.21544512	0.23353557288646698	0.23398908972740173	0.2542126774787903	0.23896129429340363	0.24505433440208435	0.21537885069847107	0.22254405915737152	0.22735528647899628	0.2291378378868103	0.2587382197380066	0.19238603115081787	0.2259964644908905	0.22118216753005981	0.24205967783927917	0.22291739284992218	0.21653389930725098	0.22400306165218353	0.21603575348854065	0
671	416	0	0.23846653	0.25427260994911194	0.2451038807630539	0.2033054232597351	0.2808839678764343	0.25759074091911316	0.3252377510070801	0.2577521800994873	0.2754698395729065	0.24897035956382751	0.3475528657436371	0.2950366735458374	0.21853655576705933	0.2343229055404663	0.315732479095459	0.32485997676849365	0.23648792505264282	0.28472602367401123	0.35740095376968384	0
672	224	3	0.2892485	0.2925419211387634	0.2819327414035797	0.34701618552207947	0.31547853350639343	0.27726951241493225	0.31416112184524536	0.30449599027633667	0.2528972923755646	0.2489076554775238	0.33638328313827515	0.30013999342918396	0.3419838547706604	0.29442137479782104	0.2947525382041931	0.26997464895248413	0.2904549539089203	0.30733388662338257	0.29877522587776184	0
673	417	0	0.36058098	0.32990777492523193	0.35818538069725037	0.2742326855659485	0.34741294384002686	0.3499850928783417	0.3529408574104309	0.36828354001045227	0.33697113394737244	0.31557101011276245	0.402912437915802	0.3564678728580475	0.3932593762874603	0.3068091869354248	0.3280729353427887	0.36829203367233276	0.3173254430294037	0.3690071403980255	0.3461487889289856	0
674	418	0	0.30714673	0.30090653896331787	0.316860169172287	0.3536561131477356	0.3138118088245392	0.2957683205604553	0.31582868099212646	0.31260406970977783	0.2536252737045288	0.316518098115921	0.3866896331310272	0.32247430086135864	0.3605193495750427	0.3002070486545563	0.29019442200660706	0.32049089670181274	0.3073766231536865	0.30371302366256714	0.3239181935787201	0
675	419	0	0.26233843	0.2596553862094879	0.24280163645744324	0.18500883877277374	0.25133174657821655	0.23771697282791138	0.2763981223106384	0.2738473415374756	0.2466057687997818	0.24730663001537323	0.26841607689857483	0.25602880120277405	0.24512794613838196	0.23195746541023254	0.24050788581371307	0.27820149064064026	0.2415773719549179	0.23089656233787537	0.24260440468788147	0
676	217	1	0.2689887	0.285489946603775	0.28284716606140137	0.21537195146083832	0.2670831084251404	0.262369304895401	0.24939554929733276	0.2588527798652649	0.2632182836532593	0.274515837430954	0.27820083498954773	0.3100479543209076	0.3076293468475342	0.24232693016529083	0.2569151818752289	0.28154256939888	0.27881190180778503	0.26343467831611633	0.2761218249797821	0
677	332	6	0.2403779	0.28759050369262695	0.23007722198963165	0.33506181836128235	0.39957329630851746	0.36277785897254944	0.2877562344074249	0.36445048451423645	0.24111664295196533	0.34806200861930847	0.3138538599014282	0.3598283529281616	0.39446696639060974	0.3617616891860962	0.24707496166229248	0.3672679364681244	0.23965413868427277	0.38408681750297546	0.2403014898300171	0
678	97	3	0.2157677	0.2311689257621765	0.2002030909061432	0.1659788340330124	0.2530596852302551	0.19601933658123016	0.25893405079841614	0.20189504325389862	0.21392488479614258	0.20787055790424347	0.18719255924224854	0.3190135657787323	0.17672649025917053	0.23714162409305573	0.20590761303901672	0.21185845136642456	0.2070896327495575	0.2050657421350479	0.2036564201116562	0
679	420	0	0.29530746	0.2967599332332611	0.25286242365837097	0.3074027895927429	0.27436065673828125	0.23909524083137512	0.25223326683044434	0.25101712346076965	0.2495613992214203	0.25024813413619995	0.23183976113796234	0.26131772994995117	0.2380930334329605	0.2803346812725067	0.2335045486688614	0.27207887172698975	0.25055983662605286	0.25069460272789	0.2503265142440796	1
680	376	1	0.40977055	0.4058251976966858	0.41638126969337463	0.3573627471923828	0.4065205752849579	0.43104055523872375	0.38749420642852783	0.4222729802131653	0.42458710074424744	0.4050491452217102	0.4349501132965088	0.4303118586540222	0.41046586632728577	0.42978689074516296	0.41506269574165344	0.3967636227607727	0.3983907997608185	0.41059404611587524	0.40376511216163635	1
681	342	1	0.36181137	0.3574477434158325	0.35788851976394653	0.3992217183113098	0.36173051595687866	0.3620997369289398	0.35319432616233826	0.36073893308639526	0.3621888756752014	0.3721127510070801	0.37148088216781616	0.34455567598342896	0.33069661259651184	0.3684127628803253	0.3766164481639862	0.3701455295085907	0.34248772263526917	0.3697815537452698	0.3416913151741028	0
682	13	2	0.26532862	0.2783327102661133	0.265007346868515	0.2234768569469452	0.25734904408454895	0.2622878849506378	0.2572050094604492	0.2683559060096741	0.26975664496421814	0.24754120409488678	0.30297383666038513	0.2893645465373993	0.21933235228061676	0.2603992521762848	0.27891427278518677	0.2667739987373352	0.2706547677516937	0.27751991152763367	0.2437364161014557	0
683	421	0	0.32496077	0.3480965197086334	0.3179270923137665	0.3368368446826935	0.3323424458503723	0.32652753591537476	0.3323787748813629	0.33466577529907227	0.3108507990837097	0.3094146251678467	0.3660716414451599	0.32588425278663635	0.32858267426490784	0.3462942838668823	0.324618399143219	0.2949843406677246	0.33029597997665405	0.30461403727531433	0.31977036595344543	0
684	384	2	0.61206055	0.561664879322052	0.6159718036651611	0.6281508803367615	0.6106933355331421	0.57857346534729	0.6436426639556885	0.6097530126571655	0.6057412028312683	0.5857991576194763	0.6185086965560913	0.5938427448272705	0.627427339553833	0.6370679140090942	0.5962545871734619	0.5793957114219666	0.5848908424377441	0.5833520293235779	0.6144876480102539	1
685	389	1	0.2600966	0.2895081341266632	0.28789353370666504	0.2791440188884735	0.23103667795658112	0.24716316163539886	0.30413633584976196	0.29497015476226807	0.23631809651851654	0.2679860591888428	0.38771793246269226	0.2818014621734619	0.33130544424057007	0.32394152879714966	0.29355913400650024	0.30532851815223694	0.28888899087905884	0.27800270915031433	0.316427081823349	0
686	422	0	0.29413503	0.30376338958740234	0.2892569899559021	0.3505159616470337	0.28607285022735596	0.2582680284976959	0.29087454080581665	0.29153797030448914	0.2632579207420349	0.2565983235836029	0.32138755917549133	0.25517821311950684	0.24718530476093292	0.2769492268562317	0.249433696269989	0.2564777135848999	0.28939396142959595	0.2922196388244629	0.18533700704574585	0
687	347	2	0.7246093	0.6981143951416016	0.8046795129776001	0.7715198993682861	0.7818088531494141	0.81666499376297	0.8822680115699768	0.6971067190170288	0.7762593030929565	0.7073211073875427	0.4600010812282562	0.748648464679718	0.48793017864227295	0.7473885416984558	0.735576331615448	0.8980920314788818	0.7006466388702393	0.7124595642089844	0.7667434215545654	0
688	423	0	0.334326	0.33970457315444946	0.3607184886932373	0.42999714612960815	0.34861746430397034	0.3851170539855957	0.2963804304599762	0.34995201230049133	0.3448449373245239	0.3570125102996826	0.38514792919158936	0.3367403447628021	0.36500707268714905	0.3307015895843506	0.34455403685569763	0.3289879560470581	0.3516853153705597	0.33760866522789	0.3470008373260498	0
689	399	1	0.39974162	0.4018157720565796	0.4194999635219574	0.512896716594696	0.43285316228866577	0.39995551109313965	0.5506229996681213	0.43440666794776917	0.4040195643901825	0.38101667165756226	0.5162001252174377	0.4602168798446655	0.46264588832855225	0.45830631256103516	0.4996841847896576	0.5463725924491882	0.4245316684246063	0.441152960062027	0.5607982277870178	1
690	42	2	0.30661952	0.30314502120018005	0.29880860447883606	0.3023335933685303	0.3379412889480591	0.30805057287216187	0.2992427349090576	0.31936314702033997	0.30059337615966797	0.28781449794769287	0.31242528557777405	0.3172066807746887	0.2550433874130249	0.31113895773887634	0.31395161151885986	0.28418678045272827	0.30073410272598267	0.28917673230171204	0.2884274423122406	1
691	378	1	0.29485205	0.32393789291381836	0.32391756772994995	0.3481234908103943	0.2985495328903198	0.3010104298591614	0.30621954798698425	0.30953100323677063	0.33050021529197693	0.321917325258255	0.36905866861343384	0.35822954773902893	0.34676623344421387	0.28251397609710693	0.29922568798065186	0.3050314784049988	0.3112715482711792	0.30562764406204224	0.32921382784843445	0
692	47	4	0.32049614	0.32626602053642273	0.3100178837776184	0.37954574823379517	0.28086987137794495	0.30369263887405396	0.33582958579063416	0.3313070237636566	0.3250303566455841	0.3298189043998718	0.3323386013507843	0.34515413641929626	0.34132710099220276	0.3421933948993683	0.318863183259964	0.3239283263683319	0.3229046165943146	0.32906147837638855	0.3188754916191101	1
693	210	1	0.9349958	0.9049109816551208	0.9550782442092896	0.8616518974304199	0.9455711245536804	0.9592291712760925	0.9263575673103333	0.9211385250091553	0.9736515879631042	0.9654853343963623	0.7304953932762146	0.9501623511314392	0.9321479201316833	0.92641282081604	0.7250646948814392	0.91023850440979	0.9632288813591003	0.9350757002830505	0.9249391555786133	1
694	258	1	0.2623105	0.26925045251846313	0.2737327218055725	0.29851746559143066	0.29048094153404236	0.24644605815410614	0.2730083167552948	0.26243117451667786	0.28179070353507996	0.28629928827285767	0.26576724648475647	0.3199816048145294	0.25190696120262146	0.2681012451648712	0.2634732127189636	0.2546885311603546	0.2649953365325928	0.26397567987442017	0.26616761088371277	1
695	236	2	0.17752819	0.20992733538150787	0.17088583111763	0.18828466534614563	0.21671147644519806	0.15863142907619476	0.24353738129138947	0.1713465303182602	0.1995699107646942	0.17980192601680756	0.1853383332490921	0.16613325476646423	0.2887130081653595	0.20858117938041687	0.16059257090091705	0.19735880196094513	0.17243869602680206	0.18506494164466858	0.17783725261688232	1
696	424	0	0.20486768	0.23018409311771393	0.19418881833553314	0.3124873638153076	0.22955173254013062	0.1975277066230774	0.2406391054391861	0.20262961089611053	0.21772471070289612	0.21151195466518402	0.25359296798706055	0.25162747502326965	0.20784130692481995	0.24384909868240356	0.22765980660915375	0.2120906114578247	0.18643447756767273	0.21052880585193634	0.2075771540403366	0
697	425	0	0.32976452	0.3219662606716156	0.30687597393989563	0.258976548910141	0.3766701817512512	0.32470422983169556	0.3811979293823242	0.33677950501441956	0.31951653957366943	0.30353572964668274	0.39702102541923523	0.34569230675697327	0.37205347418785095	0.3642396330833435	0.3420688509941101	0.3477397859096527	0.33229002356529236	0.36223915219306946	0.3462856113910675	1
698	426	0	0.38078278	0.40802884101867676	0.42264649271965027	0.4001002609729767	0.418591171503067	0.39796867966651917	0.5045338273048401	0.44342249631881714	0.359382688999176	0.3602983057498932	0.5511864423751831	0.40677544474601746	0.4188028573989868	0.42368701100349426	0.42606890201568604	0.3754052519798279	0.42335134744644165	0.42695483565330505	0.384424090385437	0
699	325	1	0.28755584	0.298715204000473	0.25637274980545044	0.2377292662858963	0.28999093174934387	0.2649947702884674	0.29776060581207275	0.28563711047172546	0.2615863084793091	0.2701694071292877	0.2521571218967438	0.31567442417144775	0.2698524594306946	0.2990112900733948	0.28908371925354004	0.2556249499320984	0.2564394772052765	0.28004392981529236	0.2601865828037262	1
700	159	1	0.21371622	0.23671799898147583	0.20063625276088715	0.22327160835266113	0.21627122163772583	0.20787867903709412	0.23437170684337616	0.20454691350460052	0.21864259243011475	0.20581258833408356	0.2497612088918686	0.20256467163562775	0.20648469030857086	0.24588622152805328	0.22502215206623077	0.2306460738182068	0.1972222775220871	0.2274710237979889	0.20057684183120728	0
701	219	1	0.14364327	0.15312904119491577	0.12725262343883514	0.19690299034118652	0.1512826830148697	0.12495047599077225	0.16087515652179718	0.14362455904483795	0.14018774032592773	0.11535882949829102	0.0822518989443779	0.14339374005794525	0.15219610929489136	0.15164883434772491	0.11805172264575958	0.11765244603157043	0.1295696645975113	0.12644915282726288	0.1299862414598465	0
702	427	0	0.453477	0.41413938999176025	0.47412723302841187	0.4445725381374359	0.4422568678855896	0.4332512319087982	0.5211874842643738	0.45215824246406555	0.4234929382801056	0.4085932672023773	0.47497260570526123	0.4454990327358246	0.49895933270454407	0.44090938568115234	0.46707192063331604	0.4510352611541748	0.4551917314529419	0.4178508520126343	0.4194484353065491	1
703	425	1	0.3854992	0.3404463529586792	0.3615511953830719	0.32509177923202515	0.40383440256118774	0.33991122245788574	0.37668317556381226	0.34392717480659485	0.36882367730140686	0.3521983027458191	0.43035584688186646	0.40301600098609924	0.4432331323623657	0.33481565117836	0.39672285318374634	0.35565102100372314	0.3826582431793213	0.417660117149353	0.36075958609580994	1
704	425	2	0.36033008	0.35444962978363037	0.3369961082935333	0.26689261198043823	0.3729380965232849	0.3590264320373535	0.33528056740760803	0.35701048374176025	0.34853649139404297	0.3359471261501312	0.36683225631713867	0.3697199821472168	0.37888815999031067	0.3262346088886261	0.34909361600875854	0.32999834418296814	0.35101091861724854	0.344090074300766	0.349762886762619	1
705	428	0	0.8376913	0.7999285459518433	0.8838651776313782	0.8931059241294861	0.8041970133781433	0.8996732234954834	0.8643245697021484	0.8739239573478699	0.8972646594047546	0.9546073079109192	0.645999550819397	0.9397813081741333	0.7476285696029663	0.847451388835907	0.6615578532218933	0.8393210172653198	0.8579082489013672	0.8330151438713074	0.8857277631759644	1
706	280	2	0.37800452	0.34062281250953674	0.3453422784805298	0.351414293050766	0.33065640926361084	0.3661370873451233	0.3031937777996063	0.34963035583496094	0.37097853422164917	0.36237311363220215	0.3847365379333496	0.37242045998573303	0.419038861989975	0.3367040455341339	0.3344571888446808	0.35741278529167175	0.3067801594734192	0.3491062819957733	0.36858782172203064	1
707	300	1	0.39719975	0.381303995847702	0.4197613298892975	0.4827567934989929	0.4037497937679291	0.4146063029766083	0.3852580189704895	0.41937848925590515	0.40426674485206604	0.40532609820365906	0.4145950675010681	0.3929039537906647	0.3965478539466858	0.39828217029571533	0.4050995111465454	0.40774786472320557	0.40919065475463867	0.3914489150047302	0.3922439217567444	1
708	264	2	0.40229627	0.41007760167121887	0.4399479925632477	0.4016557037830353	0.40777987241744995	0.417042076587677	0.4242556691169739	0.4193134903907776	0.4044659435749054	0.4188063442707062	0.4390990138053894	0.4044218063354492	0.42114555835723877	0.42448508739471436	0.41733503341674805	0.4142461121082306	0.4195946753025055	0.4320412576198578	0.4019136428833008	1
709	62	5	0.21762957	0.2391655147075653	0.20278678834438324	0.19819891452789307	0.21294791996479034	0.1988096982240677	0.22795884311199188	0.2029789239168167	0.2109203338623047	0.20478668808937073	0.19700458645820618	0.18769603967666626	0.23456116020679474	0.2266199141740799	0.21019676327705383	0.22464242577552795	0.19270570576190948	0.19417117536067963	0.20369882881641388	0
710	429	0	0.11723268	0.1315818578004837	0.1192481592297554	0.10107389092445374	0.14487184584140778	0.11497969925403595	0.15164324641227722	0.12038321793079376	0.1318584382534027	0.11171971261501312	0.17133469879627228	0.1443190723657608	0.11625698208808899	0.13341909646987915	0.12513647973537445	0.14414450526237488	0.11574092507362366	0.1737053394317627	0.12019865214824677	0
711	180	2	0.26415032	0.27993109822273254	0.24405446648597717	0.2492571324110031	0.2431909143924713	0.23304356634616852	0.2865602672100067	0.25621774792671204	0.25622323155403137	0.24165275692939758	0.28236618638038635	0.28197285532951355	0.2727195620536804	0.262404203414917	0.2706722021102905	0.2764422595500946	0.2707332968711853	0.28889620304107666	0.25819554924964905	0
712	286	1	0.29383513	0.29389488697052	0.2866470515727997	0.31976255774497986	0.27810999751091003	0.286214679479599	0.29036349058151245	0.2840345501899719	0.27658289670944214	0.29450300335884094	0.28070294857025146	0.3116271495819092	0.23401442170143127	0.29792192578315735	0.2992253601551056	0.2944048047065735	0.28342753648757935	0.28120294213294983	0.278107613325119	1
713	5	3	0.2577043	0.2730156183242798	0.24911899864673615	0.22901268303394318	0.2250378429889679	0.24197445809841156	0.23120121657848358	0.25193747878074646	0.253910094499588	0.2555115520954132	0.2623317837715149	0.30001428723335266	0.2605733275413513	0.2626553773880005	0.2489442527294159	0.2534297704696655	0.2521946132183075	0.2641974687576294	0.22900037467479706	0
714	354	1	0.49200854	0.4697343409061432	0.45366549491882324	0.46775147318840027	0.4083849787712097	0.47605985403060913	0.4335869252681732	0.45273709297180176	0.5146167278289795	0.47966182231903076	0.43728455901145935	0.48995667695999146	0.46366265416145325	0.4533766210079193	0.42102643847465515	0.44992420077323914	0.49617868661880493	0.4602775573730469	0.452014297246933	0
715	241	2	0.5287313	0.5062488913536072	0.5507084727287292	0.3757595419883728	0.4610441029071808	0.5490595698356628	0.5523808002471924	0.5023815631866455	0.5261000394821167	0.5180748105049133	0.5200625061988831	0.5469387769699097	0.6124499440193176	0.5101652145385742	0.5013142824172974	0.5328922271728516	0.4941675066947937	0.4798436760902405	0.524126410484314	0
716	386	2	0.12383051	0.1450372040271759	0.1178741306066513	0.10158182680606842	0.1202220767736435	0.09689608216285706	0.14127126336097717	0.11290338635444641	0.1245938092470169	0.10682546347379684	0.09435573220252991	0.1334702968597412	0.12947790324687958	0.12245357781648636	0.0914989486336708	0.11950720101594925	0.09292089194059372	0.09397181123495102	0.09195312112569809	0
717	282	1	0.38930544	0.3818126320838928	0.4025072753429413	0.43068355321884155	0.39925649762153625	0.4000776708126068	0.41330066323280334	0.4089329242706299	0.3712187111377716	0.38689836859703064	0.4391752779483795	0.37488868832588196	0.4196849465370178	0.4026181399822235	0.39601972699165344	0.33865463733673096	0.40431398153305054	0.40246206521987915	0.4054151177406311	0
718	430	3	0.20647635	0.2118949145078659	0.18903201818466187	0.2674461603164673	0.21849726140499115	0.18500907719135284	0.21335171163082123	0.2026900202035904	0.20853078365325928	0.18777211010456085	0.14928288757801056	0.2051110863685608	0.17921200394630432	0.21707065403461456	0.18144343793392181	0.18514229357242584	0.18276917934417725	0.19496886432170868	0.18097341060638428	0
719	88	1	0.17122898	0.2026865929365158	0.18479222059249878	0.224186509847641	0.1968330293893814	0.18014606833457947	0.1846243441104889	0.19550569355487823	0.2093878835439682	0.1931275725364685	0.2109045535326004	0.2484610378742218	0.16909709572792053	0.2012341469526291	0.1858181357383728	0.19088850915431976	0.19099977612495422	0.20129571855068207	0.16868790984153748	0
720	431	0	0.3398305	0.3410640358924866	0.2882223129272461	0.346723347902298	0.28528204560279846	0.25325754284858704	0.3129611313343048	0.28256669640541077	0.29303476214408875	0.2938251793384552	0.31998538970947266	0.35512998700141907	0.2410077154636383	0.34585341811180115	0.2733736038208008	0.27760016918182373	0.285433292388916	0.2733566164970398	0.3044408857822418	0
721	181	1	0.3549462	0.35206225514411926	0.37518343329429626	0.34953248500823975	0.3859085440635681	0.38740023970603943	0.3676663935184479	0.3688885569572449	0.3812962472438812	0.35602033138275146	0.405938059091568	0.3518875539302826	0.3076817989349365	0.3831848204135895	0.3956277668476105	0.34793636202812195	0.36245599389076233	0.3598213195800781	0.34849193692207336	0
722	50	2	0.61895084	0.6386956572532654	0.6686515808105469	0.6301804780960083	0.5637062191963196	0.6284502744674683	0.6985143423080444	0.5955430865287781	0.6128251552581787	0.666322648525238	0.4349190890789032	0.6033857464790344	0.6748937368392944	0.6267022490501404	0.6289926171302795	0.6663114428520203	0.5668602585792542	0.7025502920150757	0.6539778709411621	0
723	361	1	0.23536542	0.27582740783691406	0.24196527898311615	0.22201049327850342	0.22810468077659607	0.21149207651615143	0.30099254846572876	0.29500457644462585	0.24441789090633392	0.23561763763427734	0.2797950208187103	0.22628489136695862	0.24841827154159546	0.24507908523082733	0.23279082775115967	0.26926571130752563	0.25542718172073364	0.23276500403881073	0.2255258709192276	0
724	346	1	0.15542087	0.17632892727851868	0.13549268245697021	0.21305011212825775	0.19075967371463776	0.17397594451904297	0.19876845180988312	0.16264918446540833	0.16103987395763397	0.16711510717868805	0.22874420881271362	0.19436994194984436	0.17633429169654846	0.1930142492055893	0.16527996957302094	0.18147048354148865	0.1541929543018341	0.18721291422843933	0.16292478144168854	0
725	316	2	0.17470472	0.197270929813385	0.1492941677570343	0.23953719437122345	0.1874479353427887	0.15468820929527283	0.19684402644634247	0.154483824968338	0.1773661971092224	0.17357765138149261	0.1216340884566307	0.18709009885787964	0.17900614440441132	0.1984192579984665	0.18386399745941162	0.1701499968767166	0.14459110796451569	0.16009421646595	0.1496913582086563	1
726	432	0	0.41456228	0.3886899948120117	0.4210553765296936	0.4088696241378784	0.4561805725097656	0.42432287335395813	0.44638195633888245	0.45611321926116943	0.43708401918411255	0.3952796161174774	0.4445915222167969	0.40920692682266235	0.4414309561252594	0.3986820578575134	0.43486911058425903	0.4302047789096832	0.43042394518852234	0.4562866687774658	0.40287071466445923	0
727	433	0	0.3771146	0.4057994484901428	0.37913522124290466	0.48424750566482544	0.3903057873249054	0.39120978116989136	0.3799879550933838	0.3902510106563568	0.36946219205856323	0.36088842153549194	0.4304788112640381	0.3754725456237793	0.3383934795856476	0.39181146025657654	0.3904927670955658	0.3917962908744812	0.383056640625	0.3941246569156647	0.37156590819358826	0
728	419	1	0.3630168	0.3391694128513336	0.3418581485748291	0.3811016082763672	0.3446522355079651	0.34777578711509705	0.32700425386428833	0.357425719499588	0.3453289866447449	0.3307678997516632	0.3512921631336212	0.3464716374874115	0.35288384556770325	0.3685113787651062	0.32455191016197205	0.35146743059158325	0.3422626852989197	0.3637489378452301	0.3515802025794983	0
729	430	1	0.24429521	0.28952160477638245	0.22212830185890198	0.3299640417098999	0.25600314140319824	0.22363083064556122	0.2552734613418579	0.2220950424671173	0.2334953397512436	0.25996267795562744	0.20533226430416107	0.24835054576396942	0.22597189247608185	0.2675246000289917	0.26533782482147217	0.26097309589385986	0.22917540371418	0.22535543143749237	0.20426242053508759	0
730	169	1	0.70116717	0.732153058052063	0.6772217750549316	0.6370148658752441	0.6824814677238464	0.6974818110466003	0.5830519199371338	0.6803981065750122	0.7034290432929993	0.6874783635139465	0.5206102132797241	0.665772557258606	0.658886194229126	0.6636831164360046	0.6639523506164551	0.6499969959259033	0.6981118321418762	0.7258938550949097	0.6133798956871033	1
731	434	0	0.25929078	0.2922267019748688	0.2388734221458435	0.32133764028549194	0.2565326988697052	0.23777422308921814	0.24752186238765717	0.24704530835151672	0.23706082999706268	0.25916236639022827	0.2593650221824646	0.29540714621543884	0.20428967475891113	0.24090752005577087	0.26658889651298523	0.24977126717567444	0.21941980719566345	0.2426963448524475	0.23520740866661072	0
732	2	5	0.36395013	0.3455185294151306	0.3750046193599701	0.3612600862979889	0.36939698457717896	0.3425947427749634	0.32766711711883545	0.34295180439949036	0.3501671850681305	0.34439072012901306	0.3520994782447815	0.3317388892173767	0.36485588550567627	0.3588244915008545	0.3370649516582489	0.3617236912250519	0.3649475872516632	0.3360798954963684	0.34361934661865234	0
733	195	2	0.1981604	0.21059200167655945	0.17831285297870636	0.15442714095115662	0.1916978508234024	0.18406151235103607	0.22671112418174744	0.19167013466358185	0.21028408408164978	0.19313623011112213	0.19372984766960144	0.2211007922887802	0.2410186529159546	0.1831965148448944	0.1751362681388855	0.20171116292476654	0.1855928897857666	0.19024549424648285	0.1643846333026886	1
734	83	1	0.17920867	0.21554814279079437	0.16342461109161377	0.19819507002830505	0.180986225605011	0.15972113609313965	0.21143296360969543	0.1654193252325058	0.17842243611812592	0.17013153433799744	0.1557275503873825	0.151775062084198	0.19483111798763275	0.19166210293769836	0.14531640708446503	0.18935497105121613	0.15931929647922516	0.16400384902954102	0.15552321076393127	0
735	170	2	0.75438136	0.7709084153175354	0.7477149367332458	0.7336061596870422	0.693715512752533	0.7520090341567993	0.7519129514694214	0.718014121055603	0.7838444113731384	0.7687426209449768	0.4892079830169678	0.7581440806388855	0.7551349401473999	0.729512095451355	0.7262501120567322	0.7363476753234863	0.7530520558357239	0.7310490012168884	0.7771973609924316	0
736	191	1	0.24815771	0.24363815784454346	0.24135620892047882	0.23960304260253906	0.2786143124103546	0.24794963002204895	0.2442365139722824	0.263515442609787	0.24812987446784973	0.2561395764350891	0.2007330358028412	0.2810148000717163	0.22988997399806976	0.2579311430454254	0.2660812437534332	0.20767249166965485	0.25349873304367065	0.24718227982521057	0.2389533966779709	1
737	435	0	0.58621347	0.5616605281829834	0.6374035477638245	0.5754333138465881	0.524986207485199	0.6016214489936829	0.6173408031463623	0.5869404077529907	0.5808088183403015	0.6109452247619629	0.47174185514450073	0.5628084540367126	0.6101751327514648	0.5664091110229492	0.6030923128128052	0.6055102348327637	0.5507910847663879	0.6247961521148682	0.5922891497612	0
738	13	3	0.806487	0.7672234773635864	0.8637855052947998	0.6976183652877808	0.8054968118667603	0.786569356918335	0.8532271981239319	0.8252807855606079	0.8783199191093445	0.7357190847396851	0.7903400659561157	0.8608394265174866	0.7369210124015808	0.7714776992797852	0.6924911141395569	0.8303079605102539	0.8528836369514465	0.7641918659210205	0.8390688896179199	0
739	35	1	0.41143495	0.38941970467567444	0.43720051646232605	0.4670209586620331	0.4067511558532715	0.42698392271995544	0.4247231185436249	0.4359281063079834	0.4108966588973999	0.44033485651016235	0.42062708735466003	0.438145250082016	0.42832621932029724	0.41229358315467834	0.4548242688179016	0.42704838514328003	0.4472770690917969	0.41160205006599426	0.40518617630004883	0
740	186	2	0.2253113	0.2233423888683319	0.1763617843389511	0.1559140533208847	0.22287699580192566	0.2116042971611023	0.22739163041114807	0.26544132828712463	0.24628786742687225	0.22254788875579834	0.3563663959503174	0.16583436727523804	0.21515633165836334	0.22729018330574036	0.30869925022125244	0.3338533043861389	0.1886363923549652	0.239985391497612	0.2109101563692093	0
741	250	2	0.393707	0.396170437335968	0.3925316631793976	0.4047173857688904	0.4070691764354706	0.4011091887950897	0.4159119427204132	0.399953693151474	0.3904927670955658	0.37664172053337097	0.41436484456062317	0.3963831067085266	0.40761756896972656	0.41185110807418823	0.3906670808792114	0.3983355164527893	0.39291632175445557	0.39325907826423645	0.3814498782157898	0
742	436	0	0.3113097	0.29631948471069336	0.28962844610214233	0.3937198519706726	0.36071598529815674	0.29745832085609436	0.297588586807251	0.29192841053009033	0.30886802077293396	0.30569183826446533	0.3090815842151642	0.3286823332309723	0.28990617394447327	0.2946283519268036	0.2974227964878082	0.3028007745742798	0.29142624139785767	0.28413766622543335	0.2845774292945862	1
743	358	2	0.3983912	0.3889126181602478	0.4164971709251404	0.37756529450416565	0.4017994701862335	0.3927798271179199	0.407262921333313	0.4015040099620819	0.3757140338420868	0.39825427532196045	0.4381454288959503	0.3752342164516449	0.42241543531417847	0.41199710965156555	0.365299254655838	0.3790862262248993	0.40486207604408264	0.3956194818019867	0.3907065987586975	0
744	372	1	0.6256032	0.5934923887252808	0.5649200081825256	0.4800250232219696	0.5929087996482849	0.5036637187004089	0.5091893076896667	0.5809636116027832	0.5635972023010254	0.5120007991790771	0.5014350414276123	0.6059986352920532	0.5698558688163757	0.6105101108551025	0.5157524347305298	0.5537001490592957	0.5735846757888794	0.6402276754379272	0.4959017038345337	0
745	229	1	0.3493275	0.3412317931652069	0.3388682007789612	0.38172492384910583	0.3292856514453888	0.35837429761886597	0.3368110656738281	0.358615517616272	0.3457978069782257	0.3504026532173157	0.35945552587509155	0.3361762762069702	0.36564427614212036	0.35529911518096924	0.35117554664611816	0.3564218580722809	0.32853513956069946	0.3460005521774292	0.3410947322845459	0
746	94	2	0.18546888	0.22256435453891754	0.20201431214809418	0.20897513628005981	0.20588138699531555	0.21318452060222626	0.19445578753948212	0.2041163146495819	0.21846316754817963	0.1989780217409134	0.2297012209892273	0.21650917828083038	0.17593809962272644	0.21789394319057465	0.20660191774368286	0.20303216576576233	0.19278912246227264	0.20862135291099548	0.18414896726608276	0
747	437	0	0.21000198	0.2336268126964569	0.18694043159484863	0.20779769122600555	0.23224608600139618	0.22519409656524658	0.2584092915058136	0.21424660086631775	0.2445957213640213	0.21485403180122375	0.27324211597442627	0.32144954800605774	0.15284495055675507	0.20560301840305328	0.2848326563835144	0.2641673684120178	0.1914168894290924	0.25236478447914124	0.3230169713497162	0
748	75	3	0.23063245	0.2761809527873993	0.24863868951797485	0.3461327850818634	0.26158276200294495	0.22971078753471375	0.26789477467536926	0.24516481161117554	0.2426183819770813	0.2546246647834778	0.17167454957962036	0.24640946090221405	0.28009769320487976	0.2634764015674591	0.23645883798599243	0.2562495470046997	0.2517153322696686	0.23458684980869293	0.24099251627922058	0
749	438	0	0.49316138	0.5345768928527832	0.5805479288101196	0.580509603023529	0.4809584617614746	0.5113334059715271	0.5479829907417297	0.49398115277290344	0.4867117702960968	0.5679181218147278	0.5262619853019714	0.534956157207489	0.5355509519577026	0.48830100893974304	0.5222518444061279	0.5224518179893494	0.49962905049324036	0.5440713763237	0.5292197465896606	1
750	315	2	0.19761975	0.259377121925354	0.2188647985458374	0.26376205682754517	0.22251568734645844	0.22668538987636566	0.2367607057094574	0.21436387300491333	0.2185693085193634	0.23022714257240295	0.25253379344940186	0.2138696163892746	0.1816161423921585	0.22851698100566864	0.23908856511116028	0.21232905983924866	0.20135103166103363	0.20669305324554443	0.20863735675811768	0
751	131	1	0.27824083	0.24268774688243866	0.2482045590877533	0.2607116401195526	0.27008000016212463	0.2585703432559967	0.24232259392738342	0.2833476662635803	0.24725891649723053	0.24721123278141022	0.20787958800792694	0.29616495966911316	0.25273481011390686	0.27727019786834717	0.26409193873405457	0.2211250513792038	0.26687541604042053	0.24764801561832428	0.2510620355606079	0
752	386	3	0.1682846	0.2041463851928711	0.16062861680984497	0.16505707800388336	0.1589488536119461	0.1547297239303589	0.18633566796779633	0.16613921523094177	0.16882605850696564	0.16246776282787323	0.12506859004497528	0.21538899838924408	0.16742005944252014	0.18208175897598267	0.15876658260822296	0.1721951812505722	0.14063888788223267	0.15565437078475952	0.15105749666690826	0
753	439	0	0.4386492	0.3493114411830902	0.4349451959133148	0.38681480288505554	0.402668833732605	0.4183746874332428	0.40815022587776184	0.4036494791507721	0.3892367482185364	0.36890971660614014	0.41332608461380005	0.41192135214805603	0.4150911271572113	0.3789491653442383	0.3873840272426605	0.434545636177063	0.44404101371765137	0.41055187582969666	0.38248008489608765	1
754	100	2	0.34776974	0.30387309193611145	0.32831263542175293	0.32268714904785156	0.37846070528030396	0.3335024416446686	0.35613176226615906	0.35199764370918274	0.3496561646461487	0.3422083556652069	0.4027516841888428	0.3529196083545685	0.30050772428512573	0.3544643819332123	0.34424132108688354	0.3285375237464905	0.3241387605667114	0.3483542203903198	0.31296417117118835	0
755	436	1	0.6333262	0.5985687971115112	0.6478539705276489	0.7087047100067139	0.642044723033905	0.600009024143219	0.5840086340904236	0.6073025465011597	0.6492418050765991	0.5962197780609131	0.5123714804649353	0.578692615032196	0.5716313123703003	0.607643187046051	0.5855764746665955	0.5997775197029114	0.6478031873703003	0.5977242588996887	0.51099693775177	1
756	146	2	0.42056766	0.40233927965164185	0.4091809093952179	0.32706424593925476	0.40952298045158386	0.42236414551734924	0.443132221698761	0.440746545791626	0.41635313630104065	0.40269041061401367	0.43171218037605286	0.41308116912841797	0.4748622179031372	0.4255369305610657	0.3993443250656128	0.4229757785797119	0.40818673372268677	0.4231335520744324	0.4122856557369232	0
757	138	3	0.35480645	0.35881170630455017	0.35562437772750854	0.3929142653942108	0.39748507738113403	0.3892274498939514	0.369716614484787	0.39016246795654297	0.3593725860118866	0.3663704991340637	0.40375012159347534	0.35243654251098633	0.3809834122657776	0.4002491533756256	0.3844694495201111	0.3642209470272064	0.3565042018890381	0.36423325538635254	0.363587349653244	0
758	440	0	0.38175473	0.39242345094680786	0.35303783416748047	0.47299906611442566	0.3732168972492218	0.3886159062385559	0.40048927068710327	0.3845018744468689	0.37925517559051514	0.3855016231536865	0.3808445334434509	0.4088793396949768	0.39633429050445557	0.3750983476638794	0.3989507555961609	0.39956849813461304	0.3757689893245697	0.3619389832019806	0.3499864339828491	1
759	83	2	0.21386276	0.2427087277173996	0.19395709037780762	0.26323115825653076	0.20845550298690796	0.195382758975029	0.23965419828891754	0.19766747951507568	0.21555233001708984	0.20772823691368103	0.19068795442581177	0.21727223694324493	0.20106613636016846	0.24558597803115845	0.17825856804847717	0.22070641815662384	0.18446306884288788	0.1961783617734909	0.18834814429283142	0
760	441	0	0.7660895	0.7574669718742371	0.7421042323112488	0.7147330045700073	0.659403920173645	0.7691169381141663	0.7391530871391296	0.7154654264450073	0.7923914194107056	0.7832888960838318	0.7234500050544739	0.7348739504814148	0.7671127915382385	0.7458640336990356	0.7474046945571899	0.7135511040687561	0.7629545331001282	0.7155667543411255	0.7649303674697876	1
761	23	1	0.33293122	0.3417105972766876	0.3278713822364807	0.28185269236564636	0.36491432785987854	0.34541937708854675	0.35820603370666504	0.35887959599494934	0.34330976009368896	0.3426452875137329	0.2656915783882141	0.3758121430873871	0.39174631237983704	0.31352731585502625	0.3524024188518524	0.34286317229270935	0.33541005849838257	0.35393205285072327	0.33577996492385864	1
762	442	0	0.4689412	0.41971537470817566	0.4307534098625183	0.3414684236049652	0.40360555052757263	0.4372333288192749	0.4990231990814209	0.4733009338378906	0.4402315020561218	0.4287232458591461	0.4391752779483795	0.43152955174446106	0.4488074481487274	0.4534741938114166	0.46155232191085815	0.4483576714992523	0.4666827917098999	0.4388274550437927	0.407894492149353	1
763	357	1	0.32386965	0.330047070980072	0.3170308470726013	0.28818750381469727	0.30303898453712463	0.2898198068141937	0.3137355446815491	0.302409827709198	0.3171829581260681	0.3137684464454651	0.3407858908176422	0.28095951676368713	0.3473874032497406	0.31192824244499207	0.31710147857666016	0.3409871757030487	0.30473947525024414	0.28757432103157043	0.285656213760376	0
764	371	1	0.41285548	0.3941960334777832	0.4108162522315979	0.34649989008903503	0.40572673082351685	0.42456933856010437	0.39196425676345825	0.4296032190322876	0.4086456000804901	0.40565288066864014	0.43230411410331726	0.4596763551235199	0.4195883870124817	0.42419856786727905	0.4131578505039215	0.4049898386001587	0.4071299433708191	0.40413618087768555	0.3948950171470642	0
765	212	3	0.2767047	0.2863137722015381	0.26098695397377014	0.2902023494243622	0.251475989818573	0.2557161748409271	0.315946102142334	0.28260594606399536	0.26918545365333557	0.2735251784324646	0.36786511540412903	0.2921355366706848	0.3035585582256317	0.30046698451042175	0.301555871963501	0.2771119177341461	0.30076339840888977	0.3320075571537018	0.23897972702980042	0
766	353	3	0.14911425	0.16511677205562592	0.16124913096427917	0.14574800431728363	0.16392149031162262	0.1561046689748764	0.15758657455444336	0.16432371735572815	0.1835671067237854	0.16659601032733917	0.18984004855155945	0.14762762188911438	0.1635594666004181	0.16867347061634064	0.16013748943805695	0.16502730548381805	0.15760909020900726	0.17476162314414978	0.1419295221567154	1
767	411	1	0.33415332	0.3244997560977936	0.32631123065948486	0.3399282991886139	0.3400286138057709	0.34757253527641296	0.33232077956199646	0.33758941292762756	0.31300994753837585	0.314487099647522	0.3730344772338867	0.3371688425540924	0.3358856737613678	0.3295271396636963	0.32677140831947327	0.30690059065818787	0.333126962184906	0.30988621711730957	0.3277616798877716	1
768	38	5	0.27672622	0.264305055141449	0.26182711124420166	0.3609636127948761	0.27198195457458496	0.2617568373680115	0.23525884747505188	0.26939061284065247	0.26953238248825073	0.2635389566421509	0.23946726322174072	0.2582457661628723	0.24915960431098938	0.2681961953639984	0.27018576860427856	0.25393426418304443	0.26907050609588623	0.26813820004463196	0.2591788172721863	0
769	216	1	0.3425916	0.34820282459259033	0.33982107043266296	0.39029446244239807	0.37626221776008606	0.35699525475502014	0.3508976995944977	0.361715704202652	0.33565258979797363	0.31537926197052	0.37298330664634705	0.35638636350631714	0.35056570172309875	0.37722575664520264	0.34217455983161926	0.33584535121917725	0.3221735954284668	0.334762305021286	0.35329723358154297	0
770	327	1	0.19425958	0.23092201352119446	0.1774175465106964	0.295285165309906	0.24345092475414276	0.1993025243282318	0.2030353993177414	0.1875477433204651	0.20854894816875458	0.2021385282278061	0.22509726881980896	0.24053731560707092	0.15705308318138123	0.16967365145683289	0.22013026475906372	0.19287937879562378	0.19422315061092377	0.22319109737873077	0.1670118272304535	0
771	443	4	0.21758544	0.261801153421402	0.1935483068227768	0.3578886091709137	0.23711787164211273	0.20716583728790283	0.28594741225242615	0.21112415194511414	0.22092492878437042	0.231580913066864	0.1931781768798828	0.2047678381204605	0.3140413463115692	0.25772610306739807	0.20259355008602142	0.2462110072374344	0.21578195691108704	0.20153598487377167	0.20895887911319733	0
772	364	1	0.9498166	0.9455760717391968	0.9709339141845703	0.9134737849235535	0.9409939050674438	0.9658749103546143	0.9491075277328491	0.9675903916358948	0.9640388488769531	0.9864272475242615	0.8152128458023071	0.9744096398353577	0.9126595258712769	0.964428186416626	0.907907247543335	0.9299979209899902	0.9650970101356506	0.9468269944190979	0.9660332798957825	1
773	444	0	0.71292937	0.7222040295600891	0.8208208680152893	0.7876574993133545	0.7220147848129272	0.739425539970398	0.8027141690254211	0.7290685176849365	0.7909833192825317	0.901411771774292	0.6340713500976562	0.7781804800033569	0.7314919233322144	0.7027069330215454	0.57138991355896	0.7325246334075928	0.7385280728340149	0.739945113658905	0.7483965754508972	1
774	337	1	0.44239494	0.46470651030540466	0.4660756289958954	0.3918699622154236	0.4104209542274475	0.43259817361831665	0.5753702521324158	0.47561633586883545	0.4148712158203125	0.42877092957496643	0.5476523041725159	0.47545093297958374	0.4986514449119568	0.4560031294822693	0.46911367774009705	0.46739721298217773	0.44620510935783386	0.45348209142684937	0.4603177607059479	0
775	205	2	0.4227368	0.42412981390953064	0.422676682472229	0.4641985297203064	0.41989579796791077	0.4387761354446411	0.41658714413642883	0.45360592007637024	0.4718901515007019	0.4299432337284088	0.4326111972332001	0.4230455458164215	0.44716528058052063	0.4306102395057678	0.43710190057754517	0.4341723620891571	0.4398949146270752	0.44730862975120544	0.40247368812561035	0
776	445	0	0.29221475	0.30443888902664185	0.28981518745422363	0.3057924807071686	0.3010649085044861	0.2691541910171509	0.30654376745224	0.28828194737434387	0.3055769205093384	0.29389411211013794	0.268248975276947	0.29185566306114197	0.2994614541530609	0.2948506772518158	0.28769451379776	0.2943607270717621	0.3081059753894806	0.27225589752197266	0.2601105570793152	1
777	446	0	0.5114651	0.46892982721328735	0.543032705783844	0.5292760729789734	0.45663711428642273	0.5022801756858826	0.4741324484348297	0.48799973726272583	0.4933284819126129	0.5536972284317017	0.49096405506134033	0.5343611836433411	0.541306734085083	0.4986710250377655	0.49665167927742004	0.5002664923667908	0.5133052468299866	0.5277760624885559	0.5078420639038086	1
778	371	2	0.4430329	0.4236668050289154	0.45224854350090027	0.3867148756980896	0.4081970155239105	0.4532968997955322	0.4116261303424835	0.4435788691043854	0.41856539249420166	0.460861474275589	0.4389708936214447	0.45443084836006165	0.4737861156463623	0.4458960294723511	0.4492364227771759	0.4177875816822052	0.4334332048892975	0.4322534501552582	0.4206932485103607	0
779	255	2	0.72857213	0.7011263966560364	0.8200511336326599	0.7822814583778381	0.6855117082595825	0.8093305230140686	0.7938033938407898	0.7555788159370422	0.8302813172340393	0.9324529767036438	0.5934178829193115	0.9072656631469727	0.5847933292388916	0.6949667930603027	0.5059488415718079	0.7209673523902893	0.7522721886634827	0.7287266850471497	0.7924227118492126	1
780	447	0	0.7942826	0.8029753565788269	0.7888370752334595	0.792504608631134	0.7493018507957458	0.8167403936386108	0.7339562177658081	0.7536222338676453	0.8081738948822021	0.8101389408111572	0.6993593573570251	0.7037016749382019	0.8481246829032898	0.7818906903266907	0.7684729099273682	0.7593353986740112	0.8075639009475708	0.7587113380432129	0.8055657744407654	1
781	448	4	0.39153367	0.3941809833049774	0.39876988530158997	0.42544129490852356	0.409939169883728	0.4056388735771179	0.42436885833740234	0.4231855869293213	0.39258724451065063	0.4105498790740967	0.43584537506103516	0.3840937614440918	0.39573487639427185	0.4211881160736084	0.4309430420398712	0.4092366099357605	0.3944011628627777	0.40696990489959717	0.37476521730422974	1
782	193	1	0.34029588	0.33731070160865784	0.36235928535461426	0.29680314660072327	0.35491812229156494	0.33772945404052734	0.34358564019203186	0.3634064495563507	0.32130327820777893	0.3476306200027466	0.3807840943336487	0.38114133477211	0.34185221791267395	0.3046967387199402	0.3493542969226837	0.383459210395813	0.30356770753860474	0.30172887444496155	0.32668399810791016	0
783	153	1	0.5684561	0.554095447063446	0.5446454882621765	0.3323681950569153	0.4240763783454895	0.5269237756729126	0.5191437602043152	0.4999614953994751	0.5715534687042236	0.5036908388137817	0.4493729770183563	0.5317591428756714	0.6091353297233582	0.511008620262146	0.4678211212158203	0.5108436942100525	0.5370279550552368	0.4909277856349945	0.5311419367790222	1
784	435	1	0.60379356	0.6440370082855225	0.6565359234809875	0.5835678577423096	0.5832458138465881	0.6556551456451416	0.6178592443466187	0.6230003833770752	0.661762535572052	0.6301015615463257	0.5121955275535583	0.5985621213912964	0.6309734582901001	0.6259645223617554	0.5869218707084656	0.6125670075416565	0.6055681705474854	0.6514179706573486	0.5508739352226257	0
785	295	1	0.30000472	0.3334115147590637	0.35179072618484497	0.39534756541252136	0.32876041531562805	0.31336402893066406	0.32649391889572144	0.34748807549476624	0.3302077651023865	0.3108786642551422	0.3637273609638214	0.3261997103691101	0.35278797149658203	0.2994500398635864	0.32425186038017273	0.32234522700309753	0.3122895061969757	0.301912397146225	0.33564335107803345	1
786	449	0	0.39859596	0.41707882285118103	0.4329656958580017	0.39772939682006836	0.4074331521987915	0.4318119287490845	0.43389660120010376	0.41792502999305725	0.4189760982990265	0.396752268075943	0.43127262592315674	0.4280799329280853	0.38381749391555786	0.45267224311828613	0.41534894704818726	0.40216681361198425	0.4119575619697571	0.43432721495628357	0.3957540988922119	1
787	450	0	0.44326732	0.40425342321395874	0.4370647966861725	0.42338916659355164	0.41903558373451233	0.4053112864494324	0.4342224597930908	0.41608139872550964	0.3858567476272583	0.39193785190582275	0.4430314004421234	0.3221378028392792	0.5294498205184937	0.39394477009773254	0.40762755274772644	0.36221206188201904	0.4329245686531067	0.36980709433555603	0.37417101860046387	0
788	134	2	0.6349139	0.6586953401565552	0.6561901569366455	0.5692682266235352	0.5946280360221863	0.6659379005432129	0.6029499173164368	0.6275669932365417	0.644282341003418	0.666861355304718	0.6655622124671936	0.6444489359855652	0.6364721655845642	0.6140455007553101	0.6357882618904114	0.6262528896331787	0.6690311431884766	0.6063480377197266	0.6516397595405579	0
789	451	0	0.6832544	0.745503306388855	0.6947062015533447	0.6041614413261414	0.6288730502128601	0.6966452598571777	0.6121122241020203	0.68975830078125	0.6911676526069641	0.6620506644248962	0.6024356484413147	0.6917288303375244	0.6953516006469727	0.6654328107833862	0.6752870678901672	0.6631177663803101	0.7224017977714539	0.6936442255973816	0.5501890182495117	1
790	127	2	0.39564925	0.42203736305236816	0.39999473094940186	0.3481820225715637	0.4058544933795929	0.40978315472602844	0.45496687293052673	0.40736624598503113	0.4092097282409668	0.3869292438030243	0.4369286000728607	0.40780478715896606	0.4500191807746887	0.4160960912704468	0.4170492887496948	0.3964010775089264	0.3896283507347107	0.4312098026275635	0.3916170597076416	0
791	142	1	0.3913642	0.3897687494754791	0.39568212628364563	0.4227379858493805	0.4061621427536011	0.42147061228752136	0.4608543813228607	0.4168194532394409	0.37212371826171875	0.37660878896713257	0.4391752779483795	0.3833608329296112	0.4192020297050476	0.43223029375076294	0.40128007531166077	0.3474315106868744	0.39976930618286133	0.41472575068473816	0.4064604938030243	0
792	81	1	0.37884012	0.3430326282978058	0.33440107107162476	0.35104331374168396	0.3515731692314148	0.3572392165660858	0.4005793035030365	0.36406219005584717	0.3347485363483429	0.3518982529640198	0.3972204625606537	0.4037027060985565	0.43371453881263733	0.37167540192604065	0.3725876808166504	0.3984593152999878	0.32084089517593384	0.3262454569339752	0.3127557635307312	1
793	179	1	0.42524564	0.40650618076324463	0.4250170886516571	0.4105219841003418	0.4325737953186035	0.41473305225372314	0.47720766067504883	0.4303780198097229	0.4283023476600647	0.414117693901062	0.45420724153518677	0.451702743768692	0.4713149070739746	0.4381003975868225	0.43144750595092773	0.41915082931518555	0.4312485158443451	0.4543965756893158	0.3977646231651306	1
794	14	2	0.33945704	0.313570499420166	0.3170659840106964	0.3474304974079132	0.3753014802932739	0.33282795548439026	0.3264211416244507	0.3585582971572876	0.3092137575149536	0.31119173765182495	0.3920966386795044	0.31839799880981445	0.3750568926334381	0.31301748752593994	0.3308039903640747	0.3110327124595642	0.3313068747520447	0.3604142665863037	0.31375813484191895	1
795	384	3	0.431438	0.42614811658859253	0.448898583650589	0.6194763779640198	0.5023329854011536	0.41063448786735535	0.4385223388671875	0.45588383078575134	0.41922280192375183	0.4068630635738373	0.4473552107810974	0.43502411246299744	0.41082999110221863	0.452047199010849	0.4825421869754791	0.46259045600891113	0.439228355884552	0.4030316174030304	0.4041108787059784	1
796	303	2	0.33122468	0.33152908086776733	0.3165438771247864	0.36743175983428955	0.32720643281936646	0.3080432415008545	0.34487640857696533	0.3361780643463135	0.3331710398197174	0.31023329496383667	0.37984687089920044	0.3491550087928772	0.3244650959968567	0.3289841413497925	0.3266372084617615	0.31786099076271057	0.3282387852668762	0.3628717064857483	0.3086358606815338	0
797	383	1	0.4642892	0.4543093740940094	0.538098931312561	0.5553007125854492	0.4651930332183838	0.4696309566497803	0.5140131115913391	0.47519510984420776	0.47391176223754883	0.5310041904449463	0.4754701554775238	0.4761604368686676	0.47884106636047363	0.4914911091327667	0.4938887655735016	0.4924652576446533	0.4958551228046417	0.4914081394672394	0.472996324300766	1
798	452	0	0.6173779	0.623763382434845	0.6396835446357727	0.5208523273468018	0.5377542972564697	0.6586146354675293	0.6215309500694275	0.6288406848907471	0.6077098250389099	0.6202200055122375	0.5772425532341003	0.6578483581542969	0.6244552731513977	0.57276451587677	0.6400637626647949	0.5346793532371521	0.6245115399360657	0.645405113697052	0.6055832505226135	0
799	375	1	0.41800076	0.4160810708999634	0.40178197622299194	0.39664196968078613	0.4011136293411255	0.38389134407043457	0.42337939143180847	0.40740829706192017	0.3891722857952118	0.3677242696285248	0.43003979325294495	0.3917611837387085	0.43400928378105164	0.42519494891166687	0.3713917136192322	0.44228535890579224	0.37891533970832825	0.40777549147605896	0.43408268690109253	0
800	453	0	0.13615018	0.1563349962234497	0.13402800261974335	0.09666075557470322	0.12381508946418762	0.11714284121990204	0.14710941910743713	0.12789210677146912	0.1341526359319687	0.1293378472328186	0.10620307922363281	0.12451385706663132	0.15424346923828125	0.13352753221988678	0.10596545040607452	0.11775045096874237	0.1072101965546608	0.1049867644906044	0.10292783379554749	0
801	205	3	0.62777513	0.5848829746246338	0.6490224003791809	0.6040454506874084	0.5155338048934937	0.6454002857208252	0.6157751083374023	0.6318236589431763	0.6305665969848633	0.6521672606468201	0.5872178673744202	0.5938384532928467	0.6309419274330139	0.5946723222732544	0.6003344655036926	0.6359678506851196	0.6286676526069641	0.5976371765136719	0.6200212836265564	0
802	288	1	0.3939773	0.3916788697242737	0.3890307545661926	0.3303197920322418	0.3983829915523529	0.4096716642379761	0.4289582371711731	0.4074934422969818	0.3959447741508484	0.3944800794124603	0.412914901971817	0.40358367562294006	0.4086029827594757	0.42376697063446045	0.4167984426021576	0.40024298429489136	0.3967192471027374	0.40537673234939575	0.3846586346626282	1
803	44	1	0.50681424	0.48480817675590515	0.5667356252670288	0.5364603400230408	0.4876554310321808	0.5074470639228821	0.5372450947761536	0.5101220607757568	0.497657835483551	0.5523585677146912	0.5100696086883545	0.5196659564971924	0.4862140417098999	0.48399901390075684	0.5347996354103088	0.5232692360877991	0.5075393915176392	0.5320000648498535	0.5010765194892883	0
804	371	3	0.62890935	0.6459546089172363	0.5932493209838867	0.4806820750236511	0.5013450980186462	0.63845294713974	0.5374354124069214	0.584440290927887	0.609088659286499	0.6485856175422668	0.44208037853240967	0.6407289505004883	0.6779422760009766	0.5806398391723633	0.5424445271492004	0.5621086359024048	0.6374425888061523	0.5619503259658813	0.6066417098045349	1
805	454	0	0.5290839	0.5512076616287231	0.5323190689086914	0.42043575644493103	0.4577021598815918	0.4841129183769226	0.4890056252479553	0.4869529604911804	0.47467899322509766	0.46398502588272095	0.44097548723220825	0.49008944630622864	0.5948027968406677	0.5267288088798523	0.46749669313430786	0.511225700378418	0.5163830518722534	0.4821316599845886	0.5182241797447205	1
806	105	2	0.33093998	0.3235148787498474	0.3093917965888977	0.2687930464744568	0.33463919162750244	0.34577152132987976	0.3312986493110657	0.348689466714859	0.32793062925338745	0.29795753955841064	0.3644362688064575	0.3300331234931946	0.357530802488327	0.3539474308490753	0.3469020128250122	0.3098948001861572	0.3265351951122284	0.31759464740753174	0.3212922215461731	0
807	419	2	0.29706863	0.3029964864253998	0.2652828097343445	0.2752145230770111	0.26355233788490295	0.2641142010688782	0.3053973615169525	0.2567157745361328	0.27384576201438904	0.30103883147239685	0.31383660435676575	0.28033414483070374	0.27634498476982117	0.28302574157714844	0.2825014293193817	0.29909712076187134	0.28036507964134216	0.24795496463775635	0.25119051337242126	0
808	166	2	0.61736995	0.6032763123512268	0.6268293261528015	0.6069027185440063	0.5055661201477051	0.6326343417167664	0.6231228113174438	0.6232538819313049	0.6180901527404785	0.6247029900550842	0.5212063789367676	0.6163578033447266	0.6318860054016113	0.5949746966362	0.5725558400154114	0.6352735161781311	0.5964986085891724	0.6087008118629456	0.6003345251083374	1
809	455	0	0.38381645	0.40664371848106384	0.3992360830307007	0.47480136156082153	0.3935316801071167	0.40555980801582336	0.3998994827270508	0.39302921295166016	0.37074676156044006	0.389373779296875	0.4075697958469391	0.39029660820961	0.39783284068107605	0.3952302038669586	0.4085596799850464	0.39403805136680603	0.3941301703453064	0.39903488755226135	0.3896222710609436	0
810	356	1	0.35624543	0.382611483335495	0.35224640369415283	0.3599434792995453	0.4061053395271301	0.36549943685531616	0.3936229944229126	0.3797178864479065	0.3697010278701782	0.36218902468681335	0.3894100785255432	0.367135614156723	0.3487130403518677	0.37336498498916626	0.3860238790512085	0.37646031379699707	0.34283825755119324	0.34974807500839233	0.3431243300437927	1
811	456	0	0.38036358	0.3925422728061676	0.4013102054595947	0.43545839190483093	0.42475762963294983	0.4149889349937439	0.4439801871776581	0.412568062543869	0.40732213854789734	0.3897523283958435	0.43367820978164673	0.3818010687828064	0.4167942702770233	0.42623406648635864	0.40855181217193604	0.39692258834838867	0.39945271611213684	0.40844157338142395	0.3858516812324524	1
812	110	9	0.15732628	0.18601229786872864	0.16118311882019043	0.11584419012069702	0.15580745041370392	0.1430715024471283	0.19100722670555115	0.15970075130462646	0.1665872037410736	0.14944885671138763	0.14362895488739014	0.17245468497276306	0.1651272177696228	0.16410449147224426	0.13739025592803955	0.17310728132724762	0.14436432719230652	0.14514850080013275	0.14343662559986115	0
813	455	1	0.43332702	0.44999274611473083	0.4710861146450043	0.4701576828956604	0.414040744304657	0.4580117166042328	0.4761492908000946	0.449780136346817	0.4245462119579315	0.4644530415534973	0.44117581844329834	0.46201252937316895	0.44183236360549927	0.4587531089782715	0.4761310815811157	0.4551614820957184	0.4374760091304779	0.4576658308506012	0.435590535402298	1
814	114	4	0.39094242	0.39602816104888916	0.39561426639556885	0.47248369455337524	0.3937095105648041	0.3931964933872223	0.3763582408428192	0.4088827669620514	0.3891478180885315	0.38127610087394714	0.3890637755393982	0.397279292345047	0.39235660433769226	0.37071821093559265	0.3982689380645752	0.4119350016117096	0.38942310214042664	0.40121063590049744	0.3736115097999573	0
815	431	1	0.3857807	0.3773227632045746	0.36718565225601196	0.3507348597049713	0.35105347633361816	0.3392704129219055	0.3836848735809326	0.3455621600151062	0.3498217463493347	0.3452298641204834	0.3890141546726227	0.40326565504074097	0.41611140966415405	0.3780110478401184	0.33520621061325073	0.4079623222351074	0.33724358677864075	0.335460364818573	0.3726012706756592	0
816	77	1	0.24624212	0.28937608003616333	0.2388162463903427	0.2680737376213074	0.24961644411087036	0.2645895779132843	0.28661784529685974	0.27324000000953674	0.2482462078332901	0.260580450296402	0.29387223720550537	0.25740742683410645	0.2631775438785553	0.272527277469635	0.2606523633003235	0.2639772593975067	0.24297013878822327	0.26792261004447937	0.24665690958499908	0
817	127	3	0.3887449	0.4162076711654663	0.3993431329727173	0.42320215702056885	0.39797213673591614	0.4047394096851349	0.3956439793109894	0.4024224579334259	0.3854033052921295	0.41325464844703674	0.4391752779483795	0.3855496942996979	0.39918947219848633	0.4095171391963959	0.40370574593544006	0.40361157059669495	0.3973023593425751	0.4105888605117798	0.38696062564849854	0
818	457	0	0.4247168	0.4120335876941681	0.3963896930217743	0.5034940838813782	0.41603484749794006	0.40494784712791443	0.4192044138908386	0.4349430799484253	0.4026597738265991	0.3831430673599243	0.4513343274593353	0.34893834590911865	0.476299524307251	0.44089818000793457	0.4387613832950592	0.3559616506099701	0.4071004390716553	0.38603952527046204	0.4362628161907196	1
819	233	2	0.19373043	0.26101601123809814	0.21310336887836456	0.2169344276189804	0.2107369750738144	0.216584250330925	0.24296849966049194	0.217747762799263	0.2380795180797577	0.22639092803001404	0.25123390555381775	0.2499886155128479	0.1646108478307724	0.24524933099746704	0.25955620408058167	0.22122842073440552	0.19564074277877808	0.2069244086742401	0.21647562086582184	1
820	95	1	0.2147001	0.23139654099941254	0.18985874950885773	0.1557629257440567	0.18115724623203278	0.1871243715286255	0.26524072885513306	0.19443514943122864	0.20990301668643951	0.20321162045001984	0.22674483060836792	0.21049626171588898	0.2168845385313034	0.22973822057247162	0.19712963700294495	0.23278410732746124	0.22841602563858032	0.23227548599243164	0.19496653974056244	0
821	23	2	0.14802416	0.17687563598155975	0.12681597471237183	0.09419789910316467	0.15420620143413544	0.14306873083114624	0.19781409204006195	0.14849714934825897	0.15151095390319824	0.1549266278743744	0.1972111314535141	0.21000166237354279	0.14409029483795166	0.16482596099376678	0.1553567498922348	0.16242875158786774	0.1266951709985733	0.1696273237466812	0.1443958431482315	0
822	345	2	0.3248568	0.3363007605075836	0.3000956177711487	0.3190758526325226	0.35579875111579895	0.3125680088996887	0.30029627680778503	0.319981187582016	0.30984655022621155	0.28708335757255554	0.3621591627597809	0.289349764585495	0.3474816679954529	0.35345759987831116	0.3237520456314087	0.3001691997051239	0.2953522801399231	0.321946382522583	0.313370019197464	1
823	179	2	0.6962066	0.6654059290885925	0.6862231492996216	0.5810571312904358	0.648317277431488	0.7066140174865723	0.7463470697402954	0.6846118569374084	0.7240301966667175	0.7148959040641785	0.675014853477478	0.7134779095649719	0.7432975769042969	0.7079716324806213	0.6760404706001282	0.6596060991287231	0.7296908497810364	0.6808093190193176	0.7329531908035278	1
824	320	2	0.296441	0.3371019959449768	0.2937910258769989	0.21174412965774536	0.24716788530349731	0.2804409861564636	0.3135196566581726	0.30374523997306824	0.2840416729450226	0.3028363585472107	0.30612194538116455	0.3626061677932739	0.29268699884414673	0.2932681441307068	0.2778395414352417	0.31963151693344116	0.25806593894958496	0.24985259771347046	0.2859995365142822	0
825	458	0	0.31801325	0.29378610849380493	0.26009246706962585	0.2808578610420227	0.3372240960597992	0.2651417851448059	0.36937883496284485	0.28990310430526733	0.29525959491729736	0.29036206007003784	0.37870609760284424	0.3209966719150543	0.427010178565979	0.286674827337265	0.32289761304855347	0.3031614422798157	0.29787930846214294	0.3629310429096222	0.3284933865070343	0
826	242	4	0.39435068	0.44436073303222656	0.44146186113357544	0.5784792304039001	0.41182878613471985	0.4238683581352234	0.47352099418640137	0.4103614389896393	0.3954884707927704	0.43492215871810913	0.48684048652648926	0.43206366896629333	0.4457349181175232	0.41471683979034424	0.43839648365974426	0.4110633432865143	0.4105967879295349	0.4297955334186554	0.42660677433013916	1
827	279	1	0.43966067	0.40578529238700867	0.4160860776901245	0.43986088037490845	0.373314768075943	0.40014711022377014	0.4117092192173004	0.42752978205680847	0.4557344913482666	0.4141102433204651	0.39576175808906555	0.43797066807746887	0.431673526763916	0.45215004682540894	0.3515039384365082	0.41499486565589905	0.4616864323616028	0.41679567098617554	0.446007639169693	0
828	370	1	0.3069865	0.33315470814704895	0.28031450510025024	0.2271510362625122	0.3337598741054535	0.3039531409740448	0.35265710949897766	0.3049181401729584	0.3160537779331207	0.30743011832237244	0.32715412974357605	0.35649996995925903	0.3398241400718689	0.30473142862319946	0.3169092833995819	0.2980179786682129	0.2869821786880493	0.2904621362686157	0.29145827889442444	1
829	459	0	0.3187628	0.3371741473674774	0.31559765338897705	0.3819410502910614	0.32274502515792847	0.3008459210395813	0.32489633560180664	0.32577013969421387	0.2949219346046448	0.29011866450309753	0.3674721121788025	0.3274844288825989	0.29329779744148254	0.3591444790363312	0.30763497948646545	0.302816241979599	0.3222384750843048	0.34872016310691833	0.31690293550491333	1
830	460	0	0.30731374	0.47887107729911804	0.3913106620311737	0.47522807121276855	0.4074775278568268	0.4214217960834503	0.5568293333053589	0.3843551278114319	0.46109646558761597	0.6428355574607849	0.4251311123371124	0.6167764067649841	0.30481022596359253	0.3513405919075012	0.34397366642951965	0.3783193528652191	0.36947906017303467	0.4404512941837311	0.3738909661769867	1
831	129	1	0.8043152	0.7998180985450745	0.771533191204071	0.8067667484283447	0.7329851984977722	0.7805413007736206	0.734670877456665	0.7552396059036255	0.7955683469772339	0.7865792512893677	0.7049221992492676	0.7895507216453552	0.8270152807235718	0.7905805110931396	0.7264193296432495	0.7680116295814514	0.8053843379020691	0.7605433464050293	0.7457014918327332	1
832	461	0	0.3747498	0.3713527023792267	0.37922078371047974	0.36147284507751465	0.40375763177871704	0.4047296345233917	0.39860251545906067	0.40081948041915894	0.37036648392677307	0.40478166937828064	0.43598365783691406	0.36675581336021423	0.4288141429424286	0.38550326228141785	0.394089937210083	0.39243078231811523	0.4018719792366028	0.3954073488712311	0.3974452316761017	0
833	462	0	0.29117262	0.30562326312065125	0.27264150977134705	0.16763187944889069	0.2915898263454437	0.27172577381134033	0.3060752749443054	0.28131312131881714	0.2966756820678711	0.29267406463623047	0.31868070363998413	0.33297470211982727	0.3405579626560211	0.30980342626571655	0.2806811034679413	0.27987852692604065	0.29849690198898315	0.2642950117588043	0.29400259256362915	0
834	146	3	0.38678843	0.37643274664878845	0.383681982755661	0.4256508946418762	0.39921560883522034	0.4071698784828186	0.41068243980407715	0.40210583806037903	0.3850286602973938	0.38017401099205017	0.42640024423599243	0.37947070598602295	0.3959867060184479	0.41443806886672974	0.4047427773475647	0.39925581216812134	0.38805052638053894	0.4148710370063782	0.3844507932662964	0
835	188	2	0.46101654	0.46966779232025146	0.5161547660827637	0.4930119514465332	0.44679680466651917	0.4882787764072418	0.4878074526786804	0.49785086512565613	0.500119686126709	0.4724441170692444	0.4719370901584625	0.5620372295379639	0.4489245116710663	0.46032220125198364	0.4902268052101135	0.5000788569450378	0.47904321551322937	0.48325103521347046	0.44086754322052	1
836	133	1	0.3837897	0.376414954662323	0.40687891840934753	0.35269084572792053	0.3591175377368927	0.3988689184188843	0.40082329511642456	0.3859921991825104	0.39432454109191895	0.3702455759048462	0.4388704299926758	0.3783975839614868	0.36144158244132996	0.3973821997642517	0.3850375711917877	0.40758317708969116	0.40523242950439453	0.3927713930606842	0.4157334864139557	1
837	317	2	0.35092852	0.3583160638809204	0.36304017901420593	0.46837618947029114	0.3790532648563385	0.35063686966896057	0.3314328193664551	0.3687655031681061	0.35718175768852234	0.354150652885437	0.33104220032691956	0.3463958203792572	0.34240150451660156	0.32708558440208435	0.37650665640830994	0.3673889935016632	0.354605108499527	0.3585202395915985	0.33312544226646423	1
838	396	1	0.41697264	0.37948983907699585	0.42960697412490845	0.3845856785774231	0.45197680592536926	0.4156714975833893	0.4513295590877533	0.43455711007118225	0.4223552942276001	0.39076679944992065	0.43279823660850525	0.36882784962654114	0.446767657995224	0.43036457896232605	0.4226830303668976	0.4178999662399292	0.4184868037700653	0.44341546297073364	0.39909276366233826	0
839	381	2	0.38288608	0.3812883794307709	0.39441314339637756	0.3321319818496704	0.41274282336235046	0.38959386944770813	0.42794474959373474	0.39738771319389343	0.38323983550071716	0.3741191029548645	0.43238142132759094	0.3991471827030182	0.37359926104545593	0.4209854006767273	0.39072373509407043	0.43193599581718445	0.37460172176361084	0.3955584168434143	0.40042999386787415	1
840	463	0	0.3401739	0.3270512819290161	0.2956262528896332	0.26229026913642883	0.36284664273262024	0.3299468159675598	0.3203831613063812	0.34077441692352295	0.3342791497707367	0.31934070587158203	0.3735058307647705	0.3243536055088043	0.3571957051753998	0.34224361181259155	0.34824472665786743	0.34238216280937195	0.3137606978416443	0.34905195236206055	0.28372955322265625	1
841	161	2	0.4109155	0.3515380024909973	0.4181491434574127	0.44914165139198303	0.4091215133666992	0.41078630089759827	0.45230546593666077	0.42762917280197144	0.3851441740989685	0.3866642415523529	0.4391752779483795	0.4379007816314697	0.21699009835720062	0.4125598073005676	0.4137900173664093	0.4460403621196747	0.4179432690143585	0.401571661233902	0.3161517381668091	0
842	464	0	0.3717938	0.39538976550102234	0.36303868889808655	0.34206607937812805	0.3320804238319397	0.35202211141586304	0.42808735370635986	0.38826829195022583	0.3588692247867584	0.36855801939964294	0.4314701557159424	0.41666415333747864	0.42445164918899536	0.4115382432937622	0.36117610335350037	0.41625645756721497	0.3600972294807434	0.36718040704727173	0.4136292636394501	1
843	312	1	0.1933161	0.2347274273633957	0.18757499754428864	0.16070573031902313	0.17956984043121338	0.17026638984680176	0.23538731038570404	0.18893536925315857	0.19158843159675598	0.16827960312366486	0.17959623038768768	0.19017410278320312	0.2017374485731125	0.18988560140132904	0.17796257138252258	0.19958336651325226	0.19270794093608856	0.2141713798046112	0.1575518250465393	0
844	109	1	0.40239802	0.4159047603607178	0.4224110245704651	0.419986754655838	0.40748506784439087	0.424808531999588	0.4533725082874298	0.43061158061027527	0.404299795627594	0.4269883930683136	0.4406340718269348	0.40911665558815	0.4251323640346527	0.43856772780418396	0.4213825762271881	0.4204288423061371	0.41099923849105835	0.40148425102233887	0.4127460718154907	0
845	465	0	0.78418785	0.8055163025856018	0.843268632888794	0.7670642137527466	0.8658942580223083	0.8778735995292664	0.7933879494667053	0.7953736782073975	0.8695881962776184	0.9023041725158691	0.5815108418464661	0.7973659038543701	0.8346129655838013	0.784991443157196	0.5858803391456604	0.7956441640853882	0.8272295594215393	0.7738162279129028	0.7701585292816162	1
846	466	0	0.12815219	0.15413039922714233	0.1510448008775711	0.10532119125127792	0.14649662375450134	0.14425337314605713	0.1530972719192505	0.14458337426185608	0.17430278658866882	0.13946273922920227	0.16928863525390625	0.13513150811195374	0.12511569261550903	0.1411801129579544	0.1340331882238388	0.15043172240257263	0.13561756908893585	0.14738263189792633	0.12473492324352264	0
847	467	0	0.29477888	0.29920822381973267	0.27114251255989075	0.29347363114356995	0.24263940751552582	0.2960919439792633	0.30771493911743164	0.30859270691871643	0.2843337059020996	0.3066808581352234	0.350718230009079	0.32836005091667175	0.2314625382423401	0.3085422217845917	0.3362138867378235	0.3170786201953888	0.2780953049659729	0.28238967061042786	0.23511353135108948	1
848	164	2	0.32094556	0.3334157466888428	0.3091619610786438	0.3189758360385895	0.35555917024612427	0.318330854177475	0.34845876693725586	0.32193049788475037	0.32245033979415894	0.312387079000473	0.34220802783966064	0.32474803924560547	0.3251800537109375	0.3429163694381714	0.32472220063209534	0.31307464838027954	0.3190910816192627	0.31156080961227417	0.3240698575973511	0
849	155	3	0.39223877	0.3825799226760864	0.38857218623161316	0.29981720447540283	0.4045979082584381	0.3995402157306671	0.40689048171043396	0.4125194549560547	0.3891286849975586	0.39007964730262756	0.4173147678375244	0.40058431029319763	0.38435280323028564	0.4001624584197998	0.3885456919670105	0.4141617715358734	0.3731146454811096	0.387071430683136	0.37101778388023376	0
850	439	1	0.18710549	0.2364112287759781	0.19835223257541656	0.1270889788866043	0.20327399671077728	0.1950339674949646	0.22134675085544586	0.2182987928390503	0.21459324657917023	0.19647733867168427	0.2472137063741684	0.25190603733062744	0.20490945875644684	0.17139513790607452	0.2144312709569931	0.21098759770393372	0.2009192705154419	0.20447342097759247	0.17505130171775818	1
851	87	1	0.63605464	0.664849579334259	0.660396158695221	0.5835404396057129	0.5559771060943604	0.6778451204299927	0.6349169015884399	0.49135735630989075	0.6772800087928772	0.6818262338638306	0.5529791712760925	0.6893896460533142	0.6647124886512756	0.6226422190666199	0.5499180555343628	0.5858184099197388	0.6574016213417053	0.6060206294059753	0.6391810178756714	1
852	290	1	0.2582902	0.28117066621780396	0.25367656350135803	0.18769784271717072	0.26421111822128296	0.24379830062389374	0.2649230360984802	0.2613878846168518	0.25584447383880615	0.26457735896110535	0.2419581264257431	0.3065417408943176	0.26289859414100647	0.2633567452430725	0.2737945318222046	0.23583954572677612	0.25458642840385437	0.250039666891098	0.26704782247543335	0
853	21	3	0.11443911	0.11424197256565094	0.1110079362988472	0.11858565360307693	0.14258025586605072	0.12141521275043488	0.14947305619716644	0.1182706207036972	0.1430322229862213	0.11680411547422409	0.17129330337047577	0.13997505605220795	0.11802282184362411	0.1373152732849121	0.1411897987127304	0.13855145871639252	0.10931693017482758	0.16279621422290802	0.11647316813468933	0
854	425	3	0.34496725	0.3682475984096527	0.32137414813041687	0.3085009455680847	0.3733820617198944	0.3457828760147095	0.41670265793800354	0.36688557267189026	0.35922062397003174	0.32565581798553467	0.41665753722190857	0.3680635392665863	0.3807027339935303	0.3856348991394043	0.3574267327785492	0.3481537103652954	0.3513408899307251	0.3708502948284149	0.3475022315979004	1
855	142	2	0.47632235	0.479072630405426	0.5337994694709778	0.5700069665908813	0.5152243375778198	0.5441571474075317	0.5847499370574951	0.4612427055835724	0.44901299476623535	0.5090381503105164	0.5247045755386353	0.4854130744934082	0.5072729587554932	0.4803500175476074	0.507698118686676	0.466260701417923	0.4449605345726013	0.4691130220890045	0.5027090907096863	0
856	365	1	0.22248386	0.24688735604286194	0.21668553352355957	0.31782129406929016	0.22995410859584808	0.23745884001255035	0.23464642465114594	0.22973482310771942	0.22627606987953186	0.24923570454120636	0.2275872677564621	0.22345957159996033	0.2594867944717407	0.2545700669288635	0.253238707780838	0.2193254679441452	0.22315236926078796	0.2216462939977646	0.22566300630569458	0
857	165	2	0.29404828	0.31001004576683044	0.31542494893074036	0.35997283458709717	0.27593326568603516	0.30796781182289124	0.2598690688610077	0.2988889813423157	0.29961657524108887	0.3149935007095337	0.31436750292778015	0.30624160170555115	0.2985442876815796	0.27849042415618896	0.29189953207969666	0.26850005984306335	0.28475335240364075	0.28510352969169617	0.2766719460487366	1
858	468	0	0.60523796	0.6917023062705994	0.5982624292373657	0.6046188473701477	0.5355220437049866	0.5372665524482727	0.6132187247276306	0.5468699932098389	0.5561712384223938	0.5539616942405701	0.5991700887680054	0.5442556738853455	0.5846977829933167	0.6143581867218018	0.6927682757377625	0.5441461205482483	0.5066393613815308	0.560516893863678	0.5579853653907776	0
859	264	3	0.3941335	0.41417166590690613	0.4179993271827698	0.41130805015563965	0.40177419781684875	0.42438286542892456	0.4234200417995453	0.4089953303337097	0.39690178632736206	0.4185694754123688	0.4257020950317383	0.3959839642047882	0.4169453978538513	0.4263398349285126	0.4284178912639618	0.40841710567474365	0.41227713227272034	0.4136680066585541	0.4113706350326538	1
860	469	0	0.3418488	0.3166944682598114	0.31742143630981445	0.36425724625587463	0.3648873269557953	0.34786146879196167	0.3129718601703644	0.35401424765586853	0.3249185085296631	0.3216845393180847	0.3358413875102997	0.3482782542705536	0.35805216431617737	0.32105550169944763	0.32963865995407104	0.29801860451698303	0.33745378255844116	0.3171023726463318	0.33328765630722046	1
861	14	3	0.5380317	0.5285937786102295	0.555934727191925	0.4816732704639435	0.5829126238822937	0.443323016166687	0.5389147400856018	0.5644524693489075	0.5163111686706543	0.4435436427593231	0.5426899790763855	0.4750809967517853	0.4343774914741516	0.5663974285125732	0.4844956398010254	0.5381208062171936	0.5568450093269348	0.5664576888084412	0.36351722478866577	1
862	266	1	0.65458685	0.6594900488853455	0.6710847020149231	0.689681351184845	0.5901836156845093	0.7026554346084595	0.6317528486251831	0.6076497435569763	0.625584602355957	0.690335214138031	0.5489092469215393	0.6774137616157532	0.6832822561264038	0.6269283890724182	0.6418578028678894	0.6580240726470947	0.6117013096809387	0.6059406995773315	0.6560071706771851	1
863	106	2	0.17121539	0.20487943291664124	0.1737077385187149	0.190963476896286	0.19109536707401276	0.16273531317710876	0.2047487497329712	0.17683979868888855	0.17431652545928955	0.17762917280197144	0.16380156576633453	0.20430946350097656	0.17662066221237183	0.1932215541601181	0.16309255361557007	0.18411967158317566	0.15531504154205322	0.15811260044574738	0.15560713410377502	0
864	328	1	0.7957942	0.8104116320610046	0.772733747959137	0.7016603946685791	0.7093074321746826	0.8049342036247253	0.7662849426269531	0.7671773433685303	0.8036467432975769	0.8276489973068237	0.7106665372848511	0.7956922054290771	0.8372545838356018	0.7927259206771851	0.7480536699295044	0.7706629633903503	0.8179521560668945	0.7636541724205017	0.7846347093582153	0
865	470	0	0.26843187	0.2865782082080841	0.2661941349506378	0.28103208541870117	0.2854093313217163	0.26883944869041443	0.26699700951576233	0.28255271911621094	0.2651131749153137	0.2526434063911438	0.25648388266563416	0.28740394115448	0.22410479187965393	0.2652471661567688	0.2750313878059387	0.24465057253837585	0.2647535502910614	0.25427982211112976	0.25329095125198364	1
866	411	2	0.3167849	0.30407893657684326	0.29924675822257996	0.3194153606891632	0.29412642121315	0.34037962555885315	0.31996411085128784	0.33160728216171265	0.3020326495170593	0.33114853501319885	0.37345805764198303	0.32901039719581604	0.3148064911365509	0.3391357660293579	0.32416653633117676	0.3072339594364166	0.309770405292511	0.3273729979991913	0.3163079023361206	1
867	471	0	0.87963384	0.8658706545829773	0.8768802285194397	0.9176642894744873	0.8326502442359924	0.8939462900161743	0.8016306757926941	0.8449473977088928	0.8772821426391602	0.8922715783119202	0.7757084965705872	0.8178256154060364	0.9065639972686768	0.8663339018821716	0.8408892154693604	0.859104573726654	0.8856008648872375	0.8305444717407227	0.9007081985473633	1
868	89	1	0.3966759	0.4044667184352875	0.4053727090358734	0.5133082270622253	0.40901854634284973	0.42195403575897217	0.4186170995235443	0.42305999994277954	0.3968181908130646	0.4293026328086853	0.4391752779483795	0.39448750019073486	0.41041722893714905	0.4355682134628296	0.4423092305660248	0.40954920649528503	0.4058564603328705	0.40262430906295776	0.3994540274143219	0
869	15	4	0.29871798	0.2969726026058197	0.3006177842617035	0.32614395022392273	0.2942448854446411	0.2636774182319641	0.2972196340560913	0.30798569321632385	0.32324010133743286	0.2915865480899811	0.28250378370285034	0.34757572412490845	0.3223278522491455	0.27468109130859375	0.272837370634079	0.29290369153022766	0.2841900587081909	0.2876249849796295	0.28722625970840454	0
870	42	3	0.32039234	0.33904197812080383	0.3344053030014038	0.3198353052139282	0.3373830020427704	0.34175872802734375	0.37755638360977173	0.31380152702331543	0.31682419776916504	0.32239240407943726	0.4353634715080261	0.29845279455184937	0.3081759810447693	0.3507891595363617	0.3661615252494812	0.32682541012763977	0.3165911138057709	0.3472572863101959	0.3507193326950073	1
871	472	0	0.57216614	0.5696763396263123	0.605930745601654	0.46352601051330566	0.6027153730392456	0.5438679456710815	0.5908231139183044	0.6112088561058044	0.5756801962852478	0.5374091267585754	0.5368252396583557	0.6005634665489197	0.6155651807785034	0.5851843953132629	0.563060998916626	0.630896806716919	0.5972900390625	0.6388800144195557	0.5337087512016296	1
872	239	2	0.12442735	0.1659991592168808	0.14667370915412903	0.11784122884273529	0.16349685192108154	0.14601439237594604	0.13785912096500397	0.15053018927574158	0.1631719172000885	0.13894322514533997	0.1760660707950592	0.13950327038764954	0.14238141477108002	0.15180538594722748	0.14244845509529114	0.15738224983215332	0.1314525157213211	0.15041226148605347	0.12225399911403656	0
873	382	1	0.32054153	0.29119443893432617	0.29845333099365234	0.3044320344924927	0.31293678283691406	0.34151163697242737	0.3278849422931671	0.33535119891166687	0.31803059577941895	0.33431515097618103	0.35064560174942017	0.36623281240463257	0.2846614420413971	0.33588364720344543	0.3231021463871002	0.3084079623222351	0.3088069260120392	0.3174588084220886	0.32037922739982605	1
874	257	2	0.49104118	0.4834575951099396	0.5867062211036682	0.401393324136734	0.497389554977417	0.5373623371124268	0.49273931980133057	0.49842652678489685	0.5171598792076111	0.46889257431030273	0.529277503490448	0.48270341753959656	0.5099921822547913	0.48403963446617126	0.5336587429046631	0.490714430809021	0.5039350986480713	0.5226476192474365	0.46169593930244446	1
875	376	2	0.31146416	0.3067498803138733	0.29365652799606323	0.26565736532211304	0.31137290596961975	0.3115237057209015	0.2969210147857666	0.3130680024623871	0.31543874740600586	0.30889183282852173	0.30937469005584717	0.3241766393184662	0.3494630753993988	0.3104572296142578	0.311785489320755	0.267537385225296	0.2990433871746063	0.28956589102745056	0.309218168258667	0
876	473	0	0.3621642	0.37460896372795105	0.37678438425064087	0.21450947225093842	0.36750608682632446	0.3786684572696686	0.39335373044013977	0.3895657956600189	0.3844977021217346	0.37091344594955444	0.420322060585022	0.43712249398231506	0.36625680327415466	0.4051268994808197	0.37007206678390503	0.38705167174339294	0.35423991084098816	0.3803959786891937	0.3813285231590271	1
877	437	1	0.2866121	0.286882609128952	0.2828699052333832	0.2467019408941269	0.2856624126434326	0.26718735694885254	0.3105258643627167	0.2867491543292999	0.2793788015842438	0.2606695890426636	0.33115097880363464	0.2873111367225647	0.26980060338974	0.2794330418109894	0.2867501676082611	0.3039674460887909	0.3012889325618744	0.3140377402305603	0.29708969593048096	1
878	474	0	0.37112612	0.3462541997432709	0.36945533752441406	0.38859817385673523	0.38383662700653076	0.3686796724796295	0.3764983117580414	0.38533127307891846	0.3903542459011078	0.34818020462989807	0.35807889699935913	0.3744783103466034	0.3901602029800415	0.3738342225551605	0.37833690643310547	0.383043497800827	0.36849716305732727	0.3823219835758209	0.3597305119037628	0
879	3	2	0.14284031	0.13939176499843597	0.13411442935466766	0.15224646031856537	0.1459982544183731	0.11785146594047546	0.14927613735198975	0.13304850459098816	0.14008641242980957	0.12870846688747406	0.10295064747333527	0.17643101513385773	0.10846931487321854	0.13646432757377625	0.1050892174243927	0.1251053661108017	0.11290280520915985	0.1070040836930275	0.1071217805147171	1
880	465	1	0.26045257	0.27816370129585266	0.2431972324848175	0.2740941345691681	0.3087892532348633	0.24619793891906738	0.289819598197937	0.24388344585895538	0.25467222929000854	0.25895431637763977	0.25234419107437134	0.3047705888748169	0.25550907850265503	0.2814708948135376	0.24988272786140442	0.24013502895832062	0.24852466583251953	0.2400236576795578	0.2535583972930908	0
881	287	2	0.7301353	0.7191534638404846	0.7288239002227783	0.535212516784668	0.5801007747650146	0.730006992816925	0.6254928112030029	0.7040817141532898	0.7386465072631836	0.7314688563346863	0.6683520078659058	0.6487336158752441	0.6753976941108704	0.639254093170166	0.7137627005577087	0.6962921023368835	0.7040452361106873	0.7164504528045654	0.6983937621116638	1
882	410	1	0.4297466	0.40732187032699585	0.42241424322128296	0.4572899341583252	0.4431355893611908	0.42390578985214233	0.4984402656555176	0.449800968170166	0.45878270268440247	0.43237197399139404	0.465375155210495	0.5044254660606384	0.4514147639274597	0.46935388445854187	0.44686657190322876	0.41970202326774597	0.4347628355026245	0.4576641321182251	0.4043278694152832	1
883	231	1	0.39325783	0.40776923298835754	0.42613866925239563	0.4895519018173218	0.4032624065876007	0.41945457458496094	0.3986785411834717	0.42113998532295227	0.40582025051116943	0.40608617663383484	0.4391752779483795	0.3973131775856018	0.3754218518733978	0.40463265776634216	0.420535147190094	0.41399866342544556	0.40585464239120483	0.4206717908382416	0.3922201991081238	0
884	15	5	0.21331128	0.22870279848575592	0.19483661651611328	0.18696188926696777	0.19458885490894318	0.18092963099479675	0.2354924976825714	0.19590134918689728	0.22635208070278168	0.1932995766401291	0.17812244594097137	0.2456698715686798	0.19262796640396118	0.2228836566209793	0.1661195009946823	0.22099070250988007	0.18424396216869354	0.18603993952274323	0.1853017359972	0
885	358	3	0.25273526	0.2642441689968109	0.22784513235092163	0.19137854874134064	0.2450813204050064	0.2279949188232422	0.2698957026004791	0.23694966733455658	0.242558553814888	0.23779474198818207	0.2243063747882843	0.3218359053134918	0.258623331785202	0.265829861164093	0.22746452689170837	0.2260209172964096	0.2340223491191864	0.22608141601085663	0.2371269315481186	0
886	452	1	0.7985111	0.8414902091026306	0.7956859469413757	0.7197025418281555	0.7175148129463196	0.8054541349411011	0.8187907934188843	0.7667862772941589	0.7909764051437378	0.7841997146606445	0.7694916725158691	0.8174372315406799	0.8216623663902283	0.78574538230896	0.7821746468544006	0.7654340863227844	0.8073229193687439	0.7528336644172668	0.8045573830604553	1
887	417	1	0.49298307	0.48083239793777466	0.4579392075538635	0.43123525381088257	0.4187179505825043	0.4334650933742523	0.3849138021469116	0.4684053063392639	0.49274104833602905	0.4285132586956024	0.4390087425708771	0.37748149037361145	0.5730003118515015	0.43965423107147217	0.453568696975708	0.46799299120903015	0.46329599618911743	0.46345511078834534	0.45179295539855957	0
888	475	0	0.42853644	0.4287849962711334	0.5134374499320984	0.4072374999523163	0.4377221167087555	0.4438609480857849	0.4849734902381897	0.46043530106544495	0.47046175599098206	0.4189169704914093	0.48331552743911743	0.4772237241268158	0.4351678192615509	0.46831247210502625	0.43642565608024597	0.4523869752883911	0.45654648542404175	0.48065730929374695	0.43540218472480774	1
889	143	2	0.4336347	0.387393057346344	0.42639878392219543	0.4085482358932495	0.41317301988601685	0.4271118938922882	0.45096832513809204	0.44372740387916565	0.4325670301914215	0.38798707723617554	0.42758339643478394	0.38357388973236084	0.4540320932865143	0.4447869062423706	0.42314407229423523	0.43990185856819153	0.41552677750587463	0.42151474952697754	0.37613600492477417	0
890	296	1	0.5173431	0.4767201542854309	0.5862794518470764	0.496950626373291	0.4880516231060028	0.5604833960533142	0.578768789768219	0.5041536688804626	0.500820517539978	0.5080092549324036	0.4907761514186859	0.5294578075408936	0.5414236783981323	0.5063341856002808	0.4946724474430084	0.4733366370201111	0.5030108690261841	0.5311154723167419	0.537229597568512	1
891	475	1	0.42263225	0.417575478553772	0.49407702684402466	0.4118413031101227	0.42581719160079956	0.444017231464386	0.45478811860084534	0.4451058804988861	0.4474579095840454	0.4203423857688904	0.47404301166534424	0.45663392543792725	0.4515213668346405	0.42635032534599304	0.4338230788707733	0.4161990284919739	0.43715211749076843	0.4602035582065582	0.40791940689086914	1
892	208	1	0.46622816	0.5138547420501709	0.4911339282989502	0.4627540707588196	0.42032375931739807	0.4895341992378235	0.4459092915058136	0.45382213592529297	0.42247501015663147	0.4418376684188843	0.44764330983161926	0.43013402819633484	0.4894144535064697	0.4384826123714447	0.42562106251716614	0.47149717807769775	0.4923132359981537	0.4528384804725647	0.4949362277984619	0
893	287	3	0.53028584	0.48931607604026794	0.5824979543685913	0.4180589020252228	0.44547566771507263	0.5061752796173096	0.5472680926322937	0.5246847867965698	0.5311703681945801	0.5422052145004272	0.4831687808036804	0.4961647093296051	0.49893736839294434	0.46805745363235474	0.5302799940109253	0.5543354749679565	0.5152596235275269	0.5866549015045166	0.49899667501449585	1
894	213	1	0.46388188	0.4553566873073578	0.5362454056739807	0.46980610489845276	0.48916155099868774	0.5038484334945679	0.5088207721710205	0.49401751160621643	0.5002236366271973	0.4741896390914917	0.4309576153755188	0.5992192625999451	0.45948830246925354	0.4563930332660675	0.4598044455051422	0.4923475682735443	0.5025334358215332	0.49452537298202515	0.45470666885375977	1
895	336	1	0.23062637	0.24929632246494293	0.23068420588970184	0.3302677571773529	0.25673723220825195	0.227214515209198	0.28222131729125977	0.22833973169326782	0.24417264759540558	0.24589094519615173	0.24893619120121002	0.2365238517522812	0.2237984836101532	0.2799668610095978	0.25792357325553894	0.24515122175216675	0.2396281212568283	0.2395002692937851	0.2280517965555191	0
896	133	2	0.27776414	0.31220853328704834	0.29061582684516907	0.28191521763801575	0.26668331027030945	0.2691276967525482	0.3199380934238434	0.3030523657798767	0.26674678921699524	0.27142763137817383	0.3385321795940399	0.2910376191139221	0.252616822719574	0.29758861660957336	0.29835245013237	0.302846223115921	0.31249749660491943	0.29692593216896057	0.29406407475471497	1
897	476	0	0.48609954	0.4774949252605438	0.5440647006034851	0.6338958144187927	0.426290363073349	0.49074772000312805	0.5424385070800781	0.4668976962566376	0.49722686409950256	0.565489649772644	0.48654404282569885	0.48392802476882935	0.3954879641532898	0.47657087445259094	0.5426364541053772	0.533821702003479	0.49273502826690674	0.5167468190193176	0.4584100544452667	1
898	443	1	0.3034726	0.31349241733551025	0.2967514395713806	0.3983840048313141	0.317405641078949	0.2929595410823822	0.33189305663108826	0.3049421012401581	0.3165225088596344	0.3060891926288605	0.2315584272146225	0.33713144063949585	0.34365737438201904	0.32015737891197205	0.27711042761802673	0.3132157623767853	0.298001229763031	0.29158151149749756	0.31655797362327576	0
899	218	2	0.28269732	0.3243842124938965	0.29786455631256104	0.39516133069992065	0.31232750415802	0.2781878709793091	0.30111292004585266	0.278533011674881	0.28182488679885864	0.3041279911994934	0.3101334273815155	0.2740810811519623	0.24261467158794403	0.28022700548171997	0.31359410285949707	0.3027210831642151	0.28243720531463623	0.26113075017929077	0.2711303234100342	0
900	342	2	0.55762047	0.567739725112915	0.5886887907981873	0.5119602680206299	0.5299893617630005	0.48907917737960815	0.5956833958625793	0.5094640254974365	0.5518141984939575	0.5288630127906799	0.5816455483436584	0.6892346143722534	0.5511408448219299	0.5728826522827148	0.6132155656814575	0.5009265542030334	0.4885004460811615	0.5866267085075378	0.5570083260536194	0
901	88	2	0.2561873	0.2649531066417694	0.2707240879535675	0.30882713198661804	0.2512483298778534	0.25989532470703125	0.23956306278705597	0.25284576416015625	0.2622773051261902	0.276610791683197	0.27991411089897156	0.24778562784194946	0.3243619501590729	0.27480050921440125	0.27036723494529724	0.24166622757911682	0.2633207440376282	0.269514262676239	0.260603129863739	0
902	334	2	0.4994463	0.4781861901283264	0.5756126642227173	0.5214579105377197	0.4773181080818176	0.5182456970214844	0.5219045281410217	0.492978572845459	0.4875597655773163	0.546608567237854	0.5075981616973877	0.48635363578796387	0.5098704695701599	0.5079509615898132	0.4977027177810669	0.529086172580719	0.5075511932373047	0.5553208589553833	0.49533042311668396	1
903	46	4	0.41646475	0.407153844833374	0.4387756586074829	0.5184392333030701	0.4088590145111084	0.42680761218070984	0.46981894969940186	0.43847018480300903	0.4110247492790222	0.4056191146373749	0.4391752779483795	0.46694129705429077	0.518158495426178	0.416768342256546	0.42416101694107056	0.43716344237327576	0.4295600354671478	0.42561498284339905	0.4275403320789337	0
904	251	1	0.43303007	0.4657038450241089	0.4696172773838043	0.4195237159729004	0.4205971360206604	0.46702948212623596	0.5374109148979187	0.4580838978290558	0.4589661657810211	0.46238452196121216	0.4549827575683594	0.4507173001766205	0.4783029854297638	0.47608157992362976	0.45931893587112427	0.5222007036209106	0.4582459330558777	0.4551376700401306	0.46985551714897156	0
905	477	0	0.37607002	0.341881662607193	0.38261404633522034	0.3563585877418518	0.3364122211933136	0.351197212934494	0.33758947253227234	0.35220301151275635	0.35638654232025146	0.3553272485733032	0.40974053740501404	0.39297279715538025	0.4073716700077057	0.3584645390510559	0.37864524126052856	0.3474280834197998	0.3655327260494232	0.38498565554618835	0.35491806268692017	1
906	189	3	0.26655376	0.28735336661338806	0.27468594908714294	0.3039308190345764	0.2633543610572815	0.24209535121917725	0.30316177010536194	0.2737206816673279	0.2734925448894501	0.26172882318496704	0.3029649257659912	0.2910948395729065	0.3349534571170807	0.2640165090560913	0.25890636444091797	0.28226006031036377	0.29078057408332825	0.293658584356308	0.29875344038009644	1
907	117	2	0.44552034	0.42516958713531494	0.48586928844451904	0.37309420108795166	0.4238940179347992	0.4641842246055603	0.4826393723487854	0.46071791648864746	0.4339413046836853	0.4604302942752838	0.4391752779483795	0.4720291793346405	0.44120487570762634	0.44360068440437317	0.48454970121383667	0.47973567247390747	0.45164087414741516	0.45833688974380493	0.440472275018692	1
908	13	4	0.24985905	0.27603498101234436	0.24460965394973755	0.22693149745464325	0.24137894809246063	0.24090348184108734	0.24643711745738983	0.2513124346733093	0.2693554759025574	0.2402719259262085	0.282871276140213	0.27199408411979675	0.21777135133743286	0.24868713319301605	0.2539588510990143	0.24757267534732819	0.24974943697452545	0.2656911015510559	0.22308404743671417	0
909	325	2	0.3175955	0.3089759945869446	0.2860403060913086	0.2526000440120697	0.3387305438518524	0.28007423877716064	0.29553937911987305	0.3084504008293152	0.300282746553421	0.2900014817714691	0.30874869227409363	0.2917293608188629	0.327393501996994	0.3120606541633606	0.2962583303451538	0.282871812582016	0.28398004174232483	0.31856057047843933	0.2915121018886566	1
910	378	2	0.29412237	0.31204017996788025	0.30694493651390076	0.33442220091819763	0.2848275899887085	0.2821972668170929	0.28038907051086426	0.28668317198753357	0.30813804268836975	0.2967332601547241	0.282562792301178	0.3298429846763611	0.3520045280456543	0.2765790522098541	0.2779649496078491	0.2842753231525421	0.2843547463417053	0.2961908280849457	0.30948883295059204	0
911	368	1	0.34807512	0.35045793652534485	0.3274507522583008	0.26816830039024353	0.38272330164909363	0.3606094419956207	0.3692169487476349	0.3557245433330536	0.35507503151893616	0.3365923762321472	0.3807099759578705	0.3735635280609131	0.3826400339603424	0.3734526038169861	0.3628261089324951	0.3592887222766876	0.33132970333099365	0.3549918532371521	0.35356584191322327	1
912	148	1	0.44208804	0.4323473870754242	0.443197101354599	0.4626927375793457	0.46536725759506226	0.4352613687515259	0.4755606949329376	0.45044857263565063	0.45595306158065796	0.43029579520225525	0.4255243241786957	0.47070807218551636	0.5039205551147461	0.4329235851764679	0.45163223147392273	0.4545823037624359	0.4408876895904541	0.46953830122947693	0.42914557456970215	1
913	274	2	0.61919844	0.5671461224555969	0.6067034006118774	0.5595676302909851	0.5577455759048462	0.6156987547874451	0.5021215677261353	0.6280762553215027	0.5332348346710205	0.5891311168670654	0.5897536873817444	0.5496662855148315	0.6370958089828491	0.5575010180473328	0.4778399169445038	0.47366413474082947	0.5939869284629822	0.6269084811210632	0.5018162727355957	0
914	478	0	0.2930893	0.29862579703330994	0.28533491492271423	0.18972116708755493	0.2785477340221405	0.28469109535217285	0.30086252093315125	0.3002499043941498	0.32188472151756287	0.2750771939754486	0.3088844418525696	0.3288637399673462	0.2890799045562744	0.30478453636169434	0.27620676159858704	0.283231258392334	0.26796793937683105	0.28882449865341187	0.2881750166416168	1
915	65	2	0.32250124	0.332989901304245	0.32860681414604187	0.3530818223953247	0.359466552734375	0.3171488642692566	0.369454562664032	0.31878355145454407	0.3175252676010132	0.3227565884590149	0.42000052332878113	0.29677823185920715	0.4328310191631317	0.2944011390209198	0.35698288679122925	0.3364288806915283	0.3275161683559418	0.3792237937450409	0.3550407588481903	0
916	479	0	0.4574898	0.43934959173202515	0.46181315183639526	0.3902152478694916	0.4120124578475952	0.5046470165252686	0.4816887676715851	0.4752741754055023	0.4665526747703552	0.474102258682251	0.4372558295726776	0.519069254398346	0.4672132432460785	0.4861471951007843	0.47083911299705505	0.47838690876960754	0.4679933190345764	0.45823463797569275	0.4507462680339813	0
917	100	3	0.35655385	0.34412357211112976	0.33797043561935425	0.31777504086494446	0.3823564350605011	0.36252328753471375	0.34749889373779297	0.3716629445552826	0.3400290012359619	0.3403341472148895	0.38068491220474243	0.3736720085144043	0.31462010741233826	0.3600212037563324	0.36169877648353577	0.3412459194660187	0.34815531969070435	0.35452812910079956	0.3370666205883026	0
918	279	2	0.5117989	0.5370326638221741	0.5611688494682312	0.5767967104911804	0.4649854302406311	0.5377281308174133	0.4979728162288666	0.500363826751709	0.5833965539932251	0.5212738513946533	0.5118950009346008	0.5237221717834473	0.445968359708786	0.5008164644241333	0.4933825731277466	0.5081247687339783	0.5056561231613159	0.5087762475013733	0.4799942970275879	0
919	480	0	0.44061786	0.4055057466030121	0.4650912880897522	0.48346850275993347	0.4198131859302521	0.4223400354385376	0.409311443567276	0.4477042555809021	0.42919057607650757	0.4011056125164032	0.4403409957885742	0.371156245470047	0.3673552870750427	0.4151534140110016	0.3973461389541626	0.448248952627182	0.4395066201686859	0.43268242478370667	0.33423054218292236	1
920	481	0	0.13985579	0.20095424354076385	0.13430076837539673	0.30943819880485535	0.21734045445919037	0.18159614503383636	0.26876458525657654	0.1713176667690277	0.19363494217395782	0.17885151505470276	0.25587642192840576	0.24154387414455414	0.10233669728040695	0.17143622040748596	0.2383379489183426	0.22611504793167114	0.13336946070194244	0.17992156744003296	0.26903200149536133	0
921	317	3	0.44231483	0.4311632215976715	0.5179609656333923	0.5689458847045898	0.4500868618488312	0.4618220031261444	0.47967225313186646	0.4499366581439972	0.4582848846912384	0.44054827094078064	0.4391752779483795	0.48337841033935547	0.42861831188201904	0.4344151020050049	0.4515135884284973	0.479596346616745	0.4631684124469757	0.47552764415740967	0.4335595369338989	1
922	337	2	0.24435957	0.4060164988040924	0.34181979298591614	0.47439301013946533	0.3208150565624237	0.3517976403236389	0.46574610471725464	0.3403943181037903	0.37453514337539673	0.42595499753952026	0.41670307517051697	0.4290829598903656	0.2667953372001648	0.3168526589870453	0.32389917969703674	0.50368732213974	0.3036578595638275	0.40211817622184753	0.3695390224456787	0
923	482	6	0.4440848	0.42255663871765137	0.437824547290802	0.5543322563171387	0.42573198676109314	0.41506385803222656	0.4949410855770111	0.4431998133659363	0.4512905180454254	0.43537813425064087	0.43618106842041016	0.49207285046577454	0.5311121344566345	0.45042726397514343	0.4242978096008301	0.46223437786102295	0.4232017993927002	0.42237672209739685	0.46451717615127563	1
924	193	2	0.20154648	0.24298347532749176	0.21343713998794556	0.20645880699157715	0.22775939106941223	0.23840457201004028	0.25059595704078674	0.23806841671466827	0.25343143939971924	0.22497577965259552	0.2893960177898407	0.3018517792224884	0.15533728897571564	0.21260380744934082	0.28237468004226685	0.2729452848434448	0.23421289026737213	0.2532940208911896	0.34401756525039673	0
925	348	1	0.28339463	0.29828697443008423	0.2658151388168335	0.3344626724720001	0.23251569271087646	0.3304053544998169	0.2936471998691559	0.24244526028633118	0.30496349930763245	0.30758237838745117	0.42768219113349915	0.33504727482795715	0.2338103950023651	0.302055686712265	0.38006073236465454	0.3654489815235138	0.248280867934227	0.2621099352836609	0.24664106965065002	0
926	483	0	0.17238164	0.20294342935085297	0.16775807738304138	0.30552205443382263	0.20530274510383606	0.1561693549156189	0.19530273973941803	0.1701410561800003	0.18690940737724304	0.15166355669498444	0.1201319694519043	0.18762214481830597	0.1481916308403015	0.19893944263458252	0.14997589588165283	0.17457816004753113	0.16245827078819275	0.16148026287555695	0.16690917313098907	0
927	54	3	0.27517694	0.2813246548175812	0.28949031233787537	0.432963103055954	0.36113354563713074	0.3211459219455719	0.2890261113643646	0.27059364318847656	0.31304019689559937	0.3017364740371704	0.282406747341156	0.24836231768131256	0.24706721305847168	0.31048494577407837	0.2954641580581665	0.3231201767921448	0.2942255735397339	0.2708757519721985	0.2298862785100937	1
928	293	2	0.4103325	0.41726604104042053	0.41916847229003906	0.3945900797843933	0.4087270498275757	0.4359438717365265	0.44015970826148987	0.4353509247303009	0.408775269985199	0.41448837518692017	0.4190617501735687	0.42553701996803284	0.4395195245742798	0.4211024343967438	0.4373584985733032	0.42268818616867065	0.42531272768974304	0.42515304684638977	0.4069859981536865	0
929	457	1	0.78333974	0.5789349675178528	0.768811821937561	0.7519860863685608	0.6913893222808838	0.7391089200973511	0.7688233256340027	0.7394108176231384	0.7201846837997437	0.742250919342041	0.7292560338973999	0.653441846370697	0.7093322277069092	0.7211577296257019	0.7583838105201721	0.7525585889816284	0.7578356862068176	0.7199054956436157	0.57779461145401	1
930	79	2	0.3590654	0.3334413468837738	0.35530146956443787	0.3889133036136627	0.39256343245506287	0.3826398253440857	0.3168095648288727	0.3441494107246399	0.3412458598613739	0.3422045409679413	0.4045606255531311	0.3487420976161957	0.329494446516037	0.36060547828674316	0.3850573003292084	0.3805752396583557	0.3491627275943756	0.35964033007621765	0.3046819567680359	0
931	484	0	0.42386866	0.34304842352867126	0.3915540874004364	0.4281448721885681	0.40422219038009644	0.4073637127876282	0.3777036666870117	0.39913880825042725	0.37956368923187256	0.36622920632362366	0.40295642614364624	0.3924332559108734	0.39867034554481506	0.3907462954521179	0.3906997740268707	0.41896459460258484	0.4139355421066284	0.38485369086265564	0.3453027904033661	1
932	360	1	0.35592705	0.3634727895259857	0.3392851948738098	0.3560263216495514	0.4010119140148163	0.35291823744773865	0.4166966676712036	0.35920265316963196	0.3674246370792389	0.3418324589729309	0.41620779037475586	0.33307453989982605	0.43319186568260193	0.36601516604423523	0.3582068383693695	0.36548101902008057	0.3446064591407776	0.3732461929321289	0.35852229595184326	0
933	414	1	0.4361241	0.43234747648239136	0.4734835624694824	0.4652944803237915	0.41543495655059814	0.46274417638778687	0.4212797284126282	0.4365543723106384	0.421219140291214	0.4538900852203369	0.43539196252822876	0.4103798568248749	0.4675126373767853	0.45710289478302	0.40220925211906433	0.42181915044784546	0.4611171782016754	0.4464324712753296	0.46424102783203125	1
934	485	0	0.75031364	0.7293038964271545	0.7218957543373108	0.6157206892967224	0.6537561416625977	0.7401730418205261	0.7501897215843201	0.7057448029518127	0.7751002907752991	0.7425055503845215	0.6773407459259033	0.7415521144866943	0.6808313131332397	0.7576178312301636	0.7082482576370239	0.7026923894882202	0.7544052004814148	0.7176076173782349	0.729528546333313	1
935	486	0	0.54263586	0.5650793313980103	0.5451555848121643	0.49932777881622314	0.4970925748348236	0.569760799407959	0.47185924649238586	0.5263069272041321	0.5216391086578369	0.5001935958862305	0.452513188123703	0.5081891417503357	0.6077383160591125	0.5424778461456299	0.5018389225006104	0.5187519192695618	0.5293677449226379	0.5450562834739685	0.501065731048584	1
936	216	2	0.19976877	0.22834642231464386	0.18173904716968536	0.18693308532238007	0.19688038527965546	0.1842353343963623	0.25567927956581116	0.21095846593379974	0.20518554747104645	0.17770011723041534	0.1944347620010376	0.26160064339637756	0.2469472438097	0.2275065779685974	0.2192600518465042	0.1985682100057602	0.20506857335567474	0.23534296452999115	0.2068556249141693	0
937	128	2	0.5155651	0.502453625202179	0.5130276083946228	0.4873083531856537	0.5572068691253662	0.4699651002883911	0.524962306022644	0.48355334997177124	0.5210566520690918	0.5100157856941223	0.5171781778335571	0.5492854118347168	0.4862675964832306	0.49980801343917847	0.4909304976463318	0.49761536717414856	0.5091651678085327	0.46750912070274353	0.4585093855857849	0
938	292	1	0.23266329	0.2594869136810303	0.21658268570899963	0.2815950810909271	0.26254400610923767	0.2554977536201477	0.3232010304927826	0.2524372637271881	0.25674545764923096	0.2576475143432617	0.345307856798172	0.3229384422302246	0.16032226383686066	0.2875065803527832	0.3256482779979706	0.31273800134658813	0.22245991230010986	0.2694295644760132	0.38913336396217346	0
939	325	3	0.3285343	0.3381156027317047	0.31864452362060547	0.27606868743896484	0.3671504557132721	0.31555840373039246	0.3547138273715973	0.32448530197143555	0.3090231418609619	0.30262425541877747	0.405889630317688	0.31076139211654663	0.3746289908885956	0.346094012260437	0.319147527217865	0.33363866806030273	0.32242336869239807	0.3597639799118042	0.3481580913066864	1
940	386	4	0.13770132	0.1446186602115631	0.12420901656150818	0.1111917644739151	0.1329122930765152	0.11824792623519897	0.17140589654445648	0.11379867047071457	0.1260003298521042	0.10798370838165283	0.11478500813245773	0.16752654314041138	0.10709860920906067	0.14921873807907104	0.10794246941804886	0.1323990821838379	0.10509674996137619	0.127891406416893	0.10904242843389511	0
941	487	0	0.25376916	0.26293718814849854	0.22139988839626312	0.22306819260120392	0.24562789499759674	0.23531197011470795	0.25421062111854553	0.2333114892244339	0.25657472014427185	0.2660706341266632	0.21391119062900543	0.25743767619132996	0.26058149337768555	0.26214078068733215	0.23530572652816772	0.24309822916984558	0.2385520339012146	0.2334555983543396	0.2383125126361847	1
942	488	0	0.2202821	0.29205816984176636	0.21587444841861725	0.306831032037735	0.2412296086549759	0.2270432859659195	0.25369593501091003	0.22114697098731995	0.2332959622144699	0.22112619876861572	0.273252934217453	0.22269482910633087	0.15429441630840302	0.22670383751392365	0.2488868534564972	0.2342899888753891	0.19740262627601624	0.21165525913238525	0.20429304242134094	0
943	183	1	0.24340442	0.2703743875026703	0.2450062781572342	0.18948012590408325	0.25431105494499207	0.2630501985549927	0.2821187376976013	0.25439363718032837	0.24876879155635834	0.2858315110206604	0.3049747049808502	0.2831142842769623	0.2105100154876709	0.2798379361629486	0.28424280881881714	0.2505885362625122	0.24930503964424133	0.26023441553115845	0.25781798362731934	1
944	251	2	0.42804945	0.4295441806316376	0.44786497950553894	0.416592001914978	0.42328333854675293	0.46513664722442627	0.5065295696258545	0.4492696225643158	0.43431660532951355	0.43918806314468384	0.44330063462257385	0.4701259732246399	0.48055338859558105	0.46335047483444214	0.4498862624168396	0.4695337414741516	0.44677650928497314	0.4583926200866699	0.444247305393219	0
945	146	4	0.4289021	0.40807604789733887	0.4348796606063843	0.35516467690467834	0.42266854643821716	0.4560911953449249	0.4717658758163452	0.46115729212760925	0.46831196546554565	0.43100839853286743	0.4356180429458618	0.42495596408843994	0.45956313610076904	0.4420666992664337	0.45008930563926697	0.43849703669548035	0.43979355692863464	0.46426185965538025	0.43035203218460083	0
946	385	1	0.31340563	0.3306077718734741	0.29114237427711487	0.3302364945411682	0.3099476993083954	0.29522377252578735	0.3358815312385559	0.3046531677246094	0.2802632749080658	0.285969614982605	0.3840472102165222	0.3169133961200714	0.3582276999950409	0.3312743604183197	0.29397958517074585	0.28243201971054077	0.30345338582992554	0.31971094012260437	0.29021090269088745	0
947	160	1	0.3261886	0.33563560247421265	0.32321804761886597	0.3231530487537384	0.37983015179634094	0.32682520151138306	0.3509420156478882	0.34560641646385193	0.3489840626716614	0.3114876449108124	0.37593069672584534	0.35627052187919617	0.3466782867908478	0.3592298626899719	0.33575543761253357	0.3287675976753235	0.30976414680480957	0.33916234970092773	0.34089013934135437	0
948	271	1	0.32983077	0.33507102727890015	0.35004958510398865	0.38450032472610474	0.36879444122314453	0.36437249183654785	0.33795803785324097	0.35921749472618103	0.3402475416660309	0.328978031873703	0.3861093521118164	0.34608879685401917	0.29154255986213684	0.35656461119651794	0.35357770323753357	0.3363819420337677	0.3344828188419342	0.36043986678123474	0.3403381109237671	1
949	489	0	0.46146482	0.45344310998916626	0.5142102837562561	0.4264238774776459	0.44574037194252014	0.49316173791885376	0.4785124659538269	0.46044397354125977	0.4490564465522766	0.5039903521537781	0.45229974389076233	0.511584997177124	0.4399503767490387	0.45987552404403687	0.48134714365005493	0.48968592286109924	0.4572204053401947	0.47394058108329773	0.47183308005332947	0
950	485	1	0.6553625	0.6453295350074768	0.6692360639572144	0.5854624509811401	0.5945261120796204	0.6916753053665161	0.6886181235313416	0.663414478302002	0.689176619052887	0.692989706993103	0.604987621307373	0.7006655931472778	0.6654574871063232	0.6606823801994324	0.6337801218032837	0.640248715877533	0.6755968332290649	0.6615341901779175	0.6731815338134766	1
951	378	3	0.2898226	0.30403146147727966	0.2947208285331726	0.32797375321388245	0.2810569107532501	0.27598512172698975	0.26988086104393005	0.27740034461021423	0.28724730014801025	0.294270783662796	0.25381702184677124	0.31459560990333557	0.3480222821235657	0.26334479451179504	0.2812880277633667	0.26994624733924866	0.28591105341911316	0.2767260670661926	0.2908073663711548	0
952	112	2	0.15732205	0.19212132692337036	0.16728021204471588	0.1528933197259903	0.16862045228481293	0.14248014986515045	0.21143710613250732	0.15139639377593994	0.16917550563812256	0.15517598390579224	0.16635850071907043	0.19123557209968567	0.1778973788022995	0.16812695562839508	0.15482807159423828	0.17628587782382965	0.16950540244579315	0.17500633001327515	0.14339084923267365	0
953	454	1	0.2793934	0.28570255637168884	0.2772181034088135	0.2427767813205719	0.29988348484039307	0.2798748314380646	0.3353552222251892	0.28482767939567566	0.2675245702266693	0.29120129346847534	0.35894107818603516	0.30049899220466614	0.31329473853111267	0.2956201434135437	0.32347363233566284	0.2995787560939789	0.2856494188308716	0.32644593715667725	0.3327125906944275	1
954	303	3	0.2946087	0.30167242884635925	0.2755059599876404	0.3221035301685333	0.263404905796051	0.269229918718338	0.28327885270118713	0.2831442356109619	0.29546108841896057	0.2930573523044586	0.27580544352531433	0.3168511986732483	0.29193779826164246	0.2641306221485138	0.2724449634552002	0.2766461968421936	0.2798004448413849	0.2859642803668976	0.2742627263069153	0
955	320	3	0.34711823	0.3445158302783966	0.3288207948207855	0.3106228709220886	0.2780474126338959	0.29998019337654114	0.2685703933238983	0.3349468410015106	0.3264411985874176	0.2878624200820923	0.32197538018226624	0.3688221275806427	0.34406235814094543	0.3233150243759155	0.3055477738380432	0.3009629249572754	0.32223403453826904	0.33164605498313904	0.3472120761871338	0
956	143	3	0.25811008	0.30420994758605957	0.2580236494541168	0.22177164256572723	0.253797709941864	0.2582838833332062	0.2972273826599121	0.26043975353240967	0.27688226103782654	0.25572469830513	0.2680833041667938	0.34251657128334045	0.22640615701675415	0.29867053031921387	0.2639883756637573	0.26008254289627075	0.252079039812088	0.25675854086875916	0.25936001539230347	0
957	116	2	0.25956872	0.29656919836997986	0.2639581859111786	0.3077203035354614	0.2548447549343109	0.2751753330230713	0.2808205485343933	0.25871390104293823	0.2575635612010956	0.2847929298877716	0.2893868386745453	0.23598267138004303	0.3014150857925415	0.2836650609970093	0.29491809010505676	0.26116517186164856	0.2565934956073761	0.24688014388084412	0.24820411205291748	0
958	490	0	0.45102793	0.43076732754707336	0.48138394951820374	0.4284728169441223	0.47225964069366455	0.44720029830932617	0.5903356075286865	0.5226342082023621	0.4829312264919281	0.45099160075187683	0.493672639131546	0.5384812951087952	0.4836121201515198	0.5231359601020813	0.5948269963264465	0.5746505856513977	0.5070239901542664	0.48871874809265137	0.5969282984733582	1
959	352	2	0.44004533	0.4341798424720764	0.38753002882003784	0.5120294094085693	0.3952535390853882	0.36658337712287903	0.49576982855796814	0.43183964490890503	0.4533853232860565	0.45186498761177063	0.42646658420562744	0.4502773582935333	0.46066826581954956	0.4717448353767395	0.4018036723136902	0.37708237767219543	0.44527363777160645	0.41179174184799194	0.4096129536628723	0
960	448	1	0.49916062	0.5023530125617981	0.538217306137085	0.5115513801574707	0.48933109641075134	0.542663037776947	0.551699161529541	0.521971583366394	0.5057885646820068	0.558959424495697	0.4932205379009247	0.4845876097679138	0.517641007900238	0.5225836634635925	0.518778383731842	0.5342390537261963	0.5338286757469177	0.494945228099823	0.5117515921592712	1
961	139	2	0.43544763	0.45841535925865173	0.5002193450927734	0.41278311610221863	0.4601002335548401	0.41452834010124207	0.42113009095191956	0.4819602072238922	0.444837361574173	0.39193952083587646	0.4628364145755768	0.3868514597415924	0.5334814786911011	0.4381060302257538	0.4813811182975769	0.457306832075119	0.47378993034362793	0.44817259907722473	0.4265524744987488	1
962	326	1	0.34729016	0.3608022630214691	0.3714762330055237	0.41967666149139404	0.39718884229660034	0.3612423539161682	0.34079545736312866	0.36538103222846985	0.3669533431529999	0.3588183522224426	0.4260021150112152	0.3989458978176117	0.4128280282020569	0.37536582350730896	0.38129153847694397	0.2795999348163605	0.35379886627197266	0.35296717286109924	0.37066370248794556	0
963	276	1	0.34817764	0.32029420137405396	0.309426873922348	0.3712242543697357	0.3122623860836029	0.32652321457862854	0.3148910403251648	0.3468283712863922	0.3402501344680786	0.306143194437027	0.3210834860801697	0.3250182867050171	0.3743326663970947	0.3396109640598297	0.28358224034309387	0.2883945107460022	0.33090436458587646	0.32801395654678345	0.3242312967777252	1
964	459	1	0.30448553	0.3083285987377167	0.29160934686660767	0.3442566692829132	0.28889021277427673	0.26557084918022156	0.3093377649784088	0.29480358958244324	0.2729465961456299	0.28322258591651917	0.33793577551841736	0.3019404411315918	0.3085334002971649	0.28445398807525635	0.32645726203918457	0.288850337266922	0.3052789270877838	0.30890750885009766	0.30062004923820496	0
965	491	0	0.23420708	0.2558356523513794	0.23018424212932587	0.27385756373405457	0.24115002155303955	0.23122963309288025	0.24774131178855896	0.23606596887111664	0.24531450867652893	0.2338237166404724	0.27519476413726807	0.253013551235199	0.24341221153736115	0.25129568576812744	0.24137845635414124	0.24828915297985077	0.212369903922081	0.2512870728969574	0.22603031992912292	0
966	492	0	0.33928436	0.3361065685749054	0.41743215918540955	0.3422665297985077	0.37837764620780945	0.32452452182769775	0.5024256706237793	0.4054614305496216	0.3607572615146637	0.35008835792541504	0.5336224436759949	0.4524081349372864	0.4340476393699646	0.3808123767375946	0.3872580826282501	0.36317282915115356	0.36096546053886414	0.41991156339645386	0.33024364709854126	1
967	493	0	0.30521482	0.2763732373714447	0.2856573164463043	0.28723597526550293	0.281061053276062	0.3236267566680908	0.28390395641326904	0.3135102093219757	0.29092252254486084	0.31821972131729126	0.3542127013206482	0.31884703040122986	0.29700711369514465	0.30205848813056946	0.3032335340976715	0.28753095865249634	0.29953742027282715	0.30572769045829773	0.3124448359012604	1
968	494	0	0.5584554	0.5772923231124878	0.6152843236923218	0.47833555936813354	0.5761806964874268	0.5402876138687134	0.5331347584724426	0.5689520835876465	0.6014922261238098	0.5472042560577393	0.6038784980773926	0.5859951972961426	0.605446457862854	0.5532770156860352	0.5598963499069214	0.572814404964447	0.59065181016922	0.608074426651001	0.48673591017723083	1
969	495	0	0.73018694	0.6921268701553345	0.6972364187240601	0.70020592212677	0.6124297976493835	0.7184207439422607	0.5774639248847961	0.6852016448974609	0.7419363260269165	0.7302613258361816	0.598421037197113	0.7022346258163452	0.6800845861434937	0.6672325134277344	0.6201059222221375	0.5906487107276917	0.7407592535018921	0.6913694739341736	0.6201974153518677	1
970	20	1	0.27915823	0.30884894728660583	0.3401806354522705	0.24385984241962433	0.3282148540019989	0.3181576728820801	0.37224629521369934	0.3251858353614807	0.3318960666656494	0.3277517259120941	0.43199992179870605	0.35671669244766235	0.3421839475631714	0.34285855293273926	0.34843963384628296	0.5737637877464294	0.335256427526474	0.3315471410751343	0.33076024055480957	0
971	204	7	0.20269828	0.21796201169490814	0.1993110477924347	0.23553073406219482	0.22129695117473602	0.17982889711856842	0.2240186631679535	0.1888824701309204	0.21085567772388458	0.1883259117603302	0.17289988696575165	0.23741519451141357	0.18419915437698364	0.20858851075172424	0.17592737078666687	0.2097892165184021	0.18781034648418427	0.18615539371967316	0.18225663900375366	0
972	496	0	0.40941218	0.4157589077949524	0.44082939624786377	0.4135264754295349	0.4076463282108307	0.4440270960330963	0.4281765818595886	0.4316176772117615	0.42350706458091736	0.4215147793292999	0.4539231061935425	0.4256097078323364	0.4606446325778961	0.4277381896972656	0.42860734462738037	0.40014368295669556	0.4304715692996979	0.4438844323158264	0.39741548895835876	1
973	1	1	0.3725198	0.32546964287757874	0.4044097363948822	0.24935199320316315	0.36932939291000366	0.3203471004962921	0.3364872932434082	0.33575689792633057	0.347987562417984	0.3353291153907776	0.4189733862876892	0.34102052450180054	0.4630734920501709	0.363355427980423	0.3359563946723938	0.3133624494075775	0.3587278425693512	0.37199071049690247	0.29781487584114075	0
974	497	0	0.39317578	0.4409192204475403	0.42985472083091736	0.4464387893676758	0.40268513560295105	0.40976929664611816	0.4316464364528656	0.4163576662540436	0.38070744276046753	0.38184210658073425	0.4541804790496826	0.3819093406200409	0.39592617750167847	0.4096006751060486	0.4066065847873688	0.4219432473182678	0.41420167684555054	0.4076463282108307	0.4256994128227234	0
975	263	1	0.3701713	0.37356147170066833	0.3554316461086273	0.4033474922180176	0.372831791639328	0.38281282782554626	0.35930266976356506	0.3879719376564026	0.3697666823863983	0.3478225767612457	0.40977686643600464	0.37071603536605835	0.3647945821285248	0.40365493297576904	0.38396915793418884	0.3755291700363159	0.3605278432369232	0.36899733543395996	0.3473373055458069	0
976	201	3	0.23542424	0.25707823038101196	0.2279733121395111	0.2966110110282898	0.25500041246414185	0.2322092205286026	0.2583581507205963	0.22910620272159576	0.24685047566890717	0.23394909501075745	0.2768652141094208	0.259587824344635	0.17445454001426697	0.2670847177505493	0.24880677461624146	0.2395683079957962	0.23073053359985352	0.23644249141216278	0.21028587222099304	0
977	161	3	0.21723649	0.2641501724720001	0.20356182754039764	0.21663782000541687	0.20515015721321106	0.2042248249053955	0.2639676332473755	0.20240388810634613	0.2246595323085785	0.21606247127056122	0.2272370606660843	0.20138971507549286	0.2320447713136673	0.24179309606552124	0.202287957072258	0.2395278960466385	0.19457346200942993	0.20924623310565948	0.19627879559993744	0
978	172	1	0.17622614	0.1870730221271515	0.15218491852283478	0.15702728927135468	0.21252283453941345	0.17913931608200073	0.2010839879512787	0.17014813423156738	0.18128646910190582	0.20399270951747894	0.23030608892440796	0.23034650087356567	0.1769319325685501	0.1509665846824646	0.1858811378479004	0.17459331452846527	0.15957023203372955	0.19484201073646545	0.17579318583011627	0
979	454	2	0.22171506	0.2436404824256897	0.2022370845079422	0.19091300666332245	0.21116667985916138	0.23226231336593628	0.2582780122756958	0.2315710037946701	0.2198643833398819	0.2352057695388794	0.2714638411998749	0.24699623882770538	0.27714765071868896	0.2393307238817215	0.23074457049369812	0.22659052908420563	0.21813224256038666	0.2404271960258484	0.23518793284893036	0
980	354	2	0.41881582	0.4119049906730652	0.4054277241230011	0.44144564867019653	0.38629579544067383	0.41552063822746277	0.3508075773715973	0.4349892735481262	0.42873457074165344	0.402946799993515	0.3995060622692108	0.4489729404449463	0.393517404794693	0.41561976075172424	0.38130640983581543	0.3871428370475769	0.412615567445755	0.4076414108276367	0.4118778705596924	0
981	177	2	0.18806544	0.2556821405887604	0.17032752931118011	0.14432577788829803	0.19268500804901123	0.18133628368377686	0.23724469542503357	0.1881418228149414	0.2038569301366806	0.19459198415279388	0.16331228613853455	0.2462630569934845	0.24143308401107788	0.22089849412441254	0.19079607725143433	0.19597212970256805	0.16849415004253387	0.1860409379005432	0.18204867839813232	0
982	97	4	0.37635073	0.3776589632034302	0.3699626326560974	0.3751870095729828	0.4025999903678894	0.4014190435409546	0.43672528862953186	0.39688044786453247	0.37760254740715027	0.4053240716457367	0.41528797149658203	0.40597060322761536	0.4260150194168091	0.43597540259361267	0.38875922560691833	0.42305052280426025	0.3685900568962097	0.4009116590023041	0.41409602761268616	0
983	381	3	0.40599394	0.403922438621521	0.41124409437179565	0.4465707838535309	0.4122820794582367	0.4394353926181793	0.43029385805130005	0.4442211389541626	0.40890932083129883	0.41153332591056824	0.421407550573349	0.43071943521499634	0.37594351172447205	0.428994357585907	0.4312823414802551	0.42373526096343994	0.4024556577205658	0.41464728116989136	0.40032634139060974	1
984	368	2	0.35959247	0.3533722460269928	0.35900449752807617	0.3564992845058441	0.39693957567214966	0.3781818747520447	0.39089450240135193	0.39226263761520386	0.36873525381088257	0.3513934016227722	0.41320163011550903	0.32414498925209045	0.4267577528953552	0.39464929699897766	0.3950144052505493	0.36823293566703796	0.3463103473186493	0.38388192653656006	0.35762879252433777	0
985	396	2	0.4316289	0.43430063128471375	0.47381460666656494	0.5046088099479675	0.4438669681549072	0.4397411048412323	0.499980092048645	0.440717488527298	0.4420195519924164	0.4256490468978882	0.4401799142360687	0.41382089257240295	0.4561484754085541	0.45527082681655884	0.467146635055542	0.44887223839759827	0.437187135219574	0.4719666540622711	0.434822678565979	0
986	177	3	0.1823655	0.2589419186115265	0.17127585411071777	0.12465875595808029	0.1921781450510025	0.1796649545431137	0.24406367540359497	0.18153983354568481	0.18969856202602386	0.18257084488868713	0.18588769435882568	0.2636617422103882	0.22205927968025208	0.2238139510154724	0.1673676073551178	0.1919383555650711	0.16205096244812012	0.19637581706047058	0.1798042207956314	0
987	498	0	0.37478182	0.38496559858322144	0.38742348551750183	0.408270001411438	0.38874348998069763	0.4102634787559509	0.36350852251052856	0.4106520116329193	0.3727606236934662	0.3644743859767914	0.42092424631118774	0.36748114228248596	0.441033273935318	0.3888579308986664	0.3955766558647156	0.4061463177204132	0.384935587644577	0.38004228472709656	0.4044792652130127	0
988	205	4	0.27713555	0.3142656683921814	0.28210726380348206	0.37463706731796265	0.28730741143226624	0.26950711011886597	0.29172438383102417	0.27860814332962036	0.2975623607635498	0.29821932315826416	0.26132598519325256	0.31830817461013794	0.2535778880119324	0.2948450744152069	0.28689613938331604	0.3001684248447418	0.28936076164245605	0.2842200994491577	0.27751824259757996	0
989	163	3	0.3303001	0.33099204301834106	0.3268052041530609	0.4110747277736664	0.3138933479785919	0.3268355429172516	0.32641828060150146	0.3471936881542206	0.3178371489048004	0.34457632899284363	0.32935184240341187	0.34623855352401733	0.3459929823875427	0.3444140553474426	0.3671298027038574	0.3263927102088928	0.3080764710903168	0.29694247245788574	0.3198215961456299	0
990	422	1	0.3539296	0.349233478307724	0.3647684156894684	0.3961173892021179	0.3614654839038849	0.3343718647956848	0.33195486664772034	0.3681834638118744	0.3223550617694855	0.34205105900764465	0.3816237151622772	0.3406323194503784	0.2574426233768463	0.35426604747772217	0.32057157158851624	0.32830867171287537	0.33389556407928467	0.35456112027168274	0.2442096620798111	0
991	385	2	0.28409785	0.3013419508934021	0.2718105912208557	0.3453032672405243	0.2948445975780487	0.2817484736442566	0.27890974283218384	0.2955721318721771	0.2731474041938782	0.28578686714172363	0.2638249397277832	0.3261871039867401	0.26113182306289673	0.3114745616912842	0.28128308057785034	0.24641777575016022	0.2868938744068146	0.2661954164505005	0.2723088562488556	0
992	228	2	0.45317695	0.4639376997947693	0.529170036315918	0.5334609150886536	0.42576587200164795	0.46214357018470764	0.5079651474952698	0.46364179253578186	0.4668142795562744	0.48494312167167664	0.448455810546875	0.5128517150878906	0.4545884430408478	0.473603218793869	0.49026650190353394	0.49191945791244507	0.4449375569820404	0.47031715512275696	0.45284658670425415	1
993	381	4	0.37169608	0.37489548325538635	0.36511754989624023	0.3701961934566498	0.3981282711029053	0.3722904324531555	0.41075727343559265	0.40351352095603943	0.37342411279678345	0.3601009249687195	0.4103223979473114	0.40682610869407654	0.36822018027305603	0.41051605343818665	0.39459824562072754	0.38593950867652893	0.37401843070983887	0.3930307626724243	0.3927440643310547	1
994	444	1	0.5759777	0.5406152606010437	0.5799883604049683	0.5175491571426392	0.5307838916778564	0.5178595781326294	0.5042763948440552	0.5717110633850098	0.5790256857872009	0.519332230091095	0.5426180958747864	0.47911542654037476	0.48939305543899536	0.4982127845287323	0.5098872184753418	0.5607855916023254	0.5752308964729309	0.5574802160263062	0.41534098982810974	1
995	499	4	0.87294537	0.9111711382865906	0.8841865062713623	0.8740858435630798	0.8275551795959473	0.886817216873169	0.853847861289978	0.8581336140632629	0.9068430066108704	0.8932644724845886	0.8413382768630981	0.8079861402511597	0.8424083590507507	0.8475094437599182	0.8340737819671631	0.8689907193183899	0.8550817966461182	0.8400400280952454	0.8740144371986389	1
996	56	2	0.3957221	0.408581405878067	0.4085717499256134	0.43216055631637573	0.4060567617416382	0.4229302704334259	0.4297069311141968	0.4150393605232239	0.3984449505805969	0.40935951471328735	0.4391752779483795	0.41365912556648254	0.40164685249328613	0.4079252779483795	0.42816513776779175	0.4114852845668793	0.40904349088668823	0.43074676394462585	0.4032202959060669	1
997	500	0	0.44693014	0.455324649810791	0.49226275086402893	0.5489585995674133	0.4568224549293518	0.4341125190258026	0.6196044087409973	0.5164480209350586	0.46672192215919495	0.4633750319480896	0.5817319750785828	0.5792850852012634	0.514471173286438	0.5369424819946289	0.5655378103256226	0.6193564534187317	0.4866708815097809	0.4682089686393738	0.5878278017044067	0
998	485	2	0.49010468	0.45885565876960754	0.5559558272361755	0.49839019775390625	0.5496150255203247	0.5210427045822144	0.5739476680755615	0.5276494026184082	0.5491390228271484	0.49704620242118835	0.5267950892448425	0.5865577459335327	0.4904208779335022	0.5539329051971436	0.5481896996498108	0.5360845923423767	0.5392727255821228	0.5381582379341125	0.46271267533302307	1
999	108	1	0.49214226	0.48296281695365906	0.5527238249778748	0.502213180065155	0.5575759410858154	0.6014600396156311	0.5472001433372498	0.4553144574165344	0.5314071774482727	0.493745356798172	0.4575295150279999	0.4909455478191376	0.5064263343811035	0.46649986505508423	0.5141664147377014	0.7070280909538269	0.47971296310424805	0.5326327681541443	0.45470958948135376	1
1000	501	0	0.32412934	0.3246709704399109	0.3158044219017029	0.2877942621707916	0.30770474672317505	0.31397753953933716	0.3059104382991791	0.32996588945388794	0.33454176783561707	0.3172459304332733	0.3055783808231354	0.3431950509548187	0.3382890522480011	0.2869016230106354	0.32313233613967896	0.3304136395454407	0.3264153301715851	0.3236411213874817	0.31300249695777893	0
1001	491	1	0.48081663	0.41052499413490295	0.49554818868637085	0.46890494227409363	0.44658035039901733	0.47029542922973633	0.3659811317920685	0.4055217206478119	0.45414525270462036	0.4289233386516571	0.41398417949676514	0.3948846757411957	0.4554644227027893	0.4004860818386078	0.3777068257331848	0.4501499831676483	0.46874499320983887	0.3958665132522583	0.359611839056015	0
1002	440	1	0.26638606	0.3071427643299103	0.21172913908958435	0.29457417130470276	0.2524198591709137	0.22307085990905762	0.283464640378952	0.23626522719860077	0.22983379662036896	0.2616012692451477	0.2547372877597809	0.25309857726097107	0.24501840770244598	0.2762407064437866	0.2144223302602768	0.2714597284793854	0.23893700540065765	0.22546695172786713	0.24207641184329987	0
1003	375	2	0.41410363	0.465644508600235	0.4397106468677521	0.5774644017219543	0.46546265482902527	0.43717262148857117	0.4899429976940155	0.4482124447822571	0.4191233515739441	0.41243091225624084	0.46600446105003357	0.42499929666519165	0.4089774191379547	0.4657604396343231	0.4292944669723511	0.5144822001457214	0.4341605603694916	0.4469827711582184	0.42778265476226807	0
1004	150	1	0.21523808	0.23545542359352112	0.2254793643951416	0.2509666979312897	0.21902276575565338	0.20678460597991943	0.2265775501728058	0.287833571434021	0.2345830649137497	0.2025613784790039	0.14784587919712067	0.21980927884578705	0.19298526644706726	0.2338581532239914	0.24877306818962097	0.21592400968074799	0.20048081874847412	0.21451795101165771	0.18267211318016052	0
1005	202	2	0.23824239	0.2689318358898163	0.24208953976631165	0.26770150661468506	0.2542154788970947	0.2310846596956253	0.2513030767440796	0.24301940202713013	0.2450771927833557	0.26174142956733704	0.20298361778259277	0.2326183319091797	0.2738051414489746	0.25367802381515503	0.2317834198474884	0.24448859691619873	0.2418840378522873	0.2201484590768814	0.21441948413848877	0
1006	17	1	0.12525576	0.1345130354166031	0.12672191858291626	0.20971520245075226	0.1562466025352478	0.13351723551750183	0.14919374883174896	0.13704948127269745	0.15086235105991364	0.14712344110012054	0.16511431336402893	0.19058436155319214	0.109238401055336	0.15238642692565918	0.1384008824825287	0.14898133277893066	0.12422753125429153	0.13804806768894196	0.1178290992975235	0
1007	177	4	0.11093112	0.1677471250295639	0.09584477543830872	0.1057187095284462	0.13223080337047577	0.11769749969244003	0.16695015132427216	0.12121801823377609	0.11992679536342621	0.1441476047039032	0.18226033449172974	0.18377834558486938	0.11972762644290924	0.13743546605110168	0.11785667389631271	0.13912294805049896	0.10432934015989304	0.1396169662475586	0.11219557374715805	0
1008	256	3	0.50059736	0.4860866963863373	0.5568940043449402	0.5817208886146545	0.4663587808609009	0.5355443954467773	0.5107126235961914	0.49489447474479675	0.5443010926246643	0.5413925647735596	0.5353124141693115	0.5387330651283264	0.4594915509223938	0.506854236125946	0.5012942552566528	0.533393383026123	0.494999498128891	0.5148487687110901	0.5101587176322937	0
1009	502	0	0.38957885	0.3795958459377289	0.39202767610549927	0.4207819402217865	0.4116358160972595	0.4029809534549713	0.35998815298080444	0.40208834409713745	0.3829922080039978	0.37885788083076477	0.43012380599975586	0.3782837986946106	0.3921073079109192	0.3761655390262604	0.40080827474594116	0.39555299282073975	0.38282063603401184	0.4076080620288849	0.4011954367160797	1
1010	503	0	0.8070307	0.7643241882324219	0.866169273853302	0.7585129737854004	0.7940319776535034	0.8581522107124329	0.9061163663864136	0.7930848002433777	0.8726067543029785	0.810518741607666	0.5010802149772644	0.731720507144928	0.7846882939338684	0.8374149203300476	0.6883859634399414	0.7864263653755188	0.813603401184082	0.8114373683929443	0.8443726301193237	0
1011	296	2	0.39860424	0.3992078900337219	0.4186016023159027	0.3609558343887329	0.4058639109134674	0.43145519495010376	0.4704568088054657	0.42766544222831726	0.3921337425708771	0.3990379571914673	0.4583677351474762	0.43780845403671265	0.4482819139957428	0.4177340567111969	0.4278280735015869	0.3638010025024414	0.4133760929107666	0.39914149045944214	0.40668582916259766	0
1012	487	1	0.17290579	0.19706891477108002	0.15260812640190125	0.14002737402915955	0.17744198441505432	0.1441243588924408	0.1799905151128769	0.15057450532913208	0.164767324924469	0.14782963693141937	0.14886321127414703	0.13442973792552948	0.20384468138217926	0.162903293967247	0.14339201152324677	0.17046846449375153	0.14315152168273926	0.14848965406417847	0.14223265647888184	1
1013	504	0	0.44922203	0.48204052448272705	0.4739167094230652	0.4964607059955597	0.44898074865341187	0.43842369318008423	0.5665373802185059	0.4932277202606201	0.44760432839393616	0.4647795855998993	0.5408136248588562	0.4315532445907593	0.5345190763473511	0.5113016366958618	0.6013880372047424	0.6100056767463684	0.4832516014575958	0.4629196524620056	0.586868166923523	1
1014	187	3	0.24342188	0.30066025257110596	0.22019192576408386	0.28216269612312317	0.23349498212337494	0.22309643030166626	0.2812822759151459	0.2210034430027008	0.25341516733169556	0.2524811029434204	0.2857546806335449	0.25827306509017944	0.23688027262687683	0.23002220690250397	0.26920533180236816	0.26123300194740295	0.2467958927154541	0.27024027705192566	0.22695890069007874	0
1015	123	1	0.21184453	0.25291356444358826	0.2138948291540146	0.255607008934021	0.22319656610488892	0.20517469942569733	0.2470075935125351	0.2035745233297348	0.21007254719734192	0.23169903457164764	0.17030449211597443	0.24923351407051086	0.18982598185539246	0.233696848154068	0.2100905030965805	0.2291645109653473	0.19157585501670837	0.20456574857234955	0.19670866429805756	0
1016	235	2	0.21194853	0.2298833280801773	0.2159244567155838	0.1843637377023697	0.23508422076702118	0.19780664145946503	0.25992056727409363	0.23165680468082428	0.21945063769817352	0.20784389972686768	0.28430378437042236	0.23137322068214417	0.19482356309890747	0.23521943390369415	0.20667020976543427	0.23833441734313965	0.23813563585281372	0.22860367596149445	0.20079486072063446	0
1017	95	2	0.24575906	0.27569887042045593	0.23620444536209106	0.2006004899740219	0.22896572947502136	0.2261076122522354	0.27421674132347107	0.22346490621566772	0.2527225613594055	0.25713539123535156	0.23681765794754028	0.29697921872138977	0.23529039323329926	0.23934635519981384	0.2512906789779663	0.26448434591293335	0.2457602620124817	0.2274768203496933	0.2260768860578537	0
1018	199	1	0.37938476	0.37457236647605896	0.4015541672706604	0.5327807068824768	0.40379565954208374	0.40891575813293457	0.39425233006477356	0.4008210003376007	0.3856450319290161	0.3873651921749115	0.40423300862312317	0.4494263827800751	0.1936103254556656	0.3973855972290039	0.4132509231567383	0.40225356817245483	0.3951610326766968	0.3974584937095642	0.37282857298851013	0
1019	505	0	0.3553665	0.3446929156780243	0.3567090928554535	0.41563308238983154	0.38751646876335144	0.37812599539756775	0.3368452489376068	0.3756501078605652	0.3569832742214203	0.3521457016468048	0.37813088297843933	0.3397637605667114	0.36901673674583435	0.3431429862976074	0.3785248398780823	0.33943721652030945	0.36162033677101135	0.3479977250099182	0.3602745831012726	1
1020	506	0	0.44704995	0.43569624423980713	0.41283416748046875	0.43027716875076294	0.3835929334163666	0.3888620436191559	0.4964989423751831	0.43248727917671204	0.5099040865898132	0.3951021432876587	0.4218217432498932	0.4692566394805908	0.49438464641571045	0.4846407473087311	0.40570276975631714	0.4252944588661194	0.4532710313796997	0.41744470596313477	0.4756125211715698	0
1021	449	1	0.94092035	0.9422519207000732	0.9653061628341675	0.908208429813385	0.938896894454956	0.9614592790603638	0.9523206353187561	0.9602715969085693	0.9558933973312378	0.9799888134002686	0.8059326410293579	0.9652265310287476	0.9114428162574768	0.9528242945671082	0.8874388337135315	0.9395187497138977	0.9475656151771545	0.9418490529060364	0.9658828973770142	1
1022	6	3	0.37184632	0.3781847655773163	0.35003042221069336	0.33831262588500977	0.37790921330451965	0.3727826178073883	0.3506024479866028	0.37468793988227844	0.3500754237174988	0.3454327881336212	0.4249209761619568	0.340945839881897	0.4017457664012909	0.3887927830219269	0.37199851870536804	0.3695458471775055	0.3566853702068329	0.35369181632995605	0.3552444577217102	0
1023	59	2	0.47023433	0.4216820001602173	0.4920637905597687	0.4556930959224701	0.4131714999675751	0.46870550513267517	0.47001132369041443	0.467925488948822	0.4938831925392151	0.4387311339378357	0.44209203124046326	0.5645534992218018	0.24107542634010315	0.4399723708629608	0.466217577457428	0.5095844864845276	0.4549817740917206	0.4658225476741791	0.43061837553977966	0
1024	241	3	0.3547837	0.3585527539253235	0.345927357673645	0.35888609290122986	0.37743237614631653	0.3758522868156433	0.3585045039653778	0.3767924904823303	0.36570537090301514	0.35277223587036133	0.37452635169029236	0.3722761273384094	0.35535117983818054	0.39664167165756226	0.37242811918258667	0.35194459557533264	0.3457600176334381	0.3585245609283447	0.35241663455963135	0
1025	12	2	0.3287801	0.33473649621009827	0.32114535570144653	0.29337626695632935	0.3309171795845032	0.29385292530059814	0.38608023524284363	0.35017287731170654	0.37217292189598083	0.3408082127571106	0.370766282081604	0.38816946744918823	0.37907683849334717	0.3609979748725891	0.34702280163764954	0.35497185587882996	0.35279616713523865	0.372355580329895	0.35177820920944214	0
1026	264	4	0.43055654	0.442972332239151	0.4946118891239166	0.5053735971450806	0.41260483860969543	0.44422197341918945	0.4843326807022095	0.4394468665122986	0.4377536177635193	0.4639127552509308	0.4499209225177765	0.4467848837375641	0.44963034987449646	0.45351549983024597	0.471824049949646	0.4513234794139862	0.44297319650650024	0.4523841440677643	0.4488372206687927	1
1027	186	3	0.29012597	0.28666210174560547	0.2813554108142853	0.3658576011657715	0.30869346857070923	0.2738513946533203	0.3044500946998596	0.2924189865589142	0.27405446767807007	0.29973113536834717	0.30812352895736694	0.3002985119819641	0.20031201839447021	0.30994269251823425	0.29363128542900085	0.2908538281917572	0.2829896807670593	0.2731250524520874	0.254059761762619	0
1028	507	0	0.2404603	0.2715904116630554	0.24875789880752563	0.24384728074073792	0.24815136194229126	0.24547921121120453	0.2621473968029022	0.23724365234375	0.2501344084739685	0.2502067983150482	0.2581179141998291	0.25835445523262024	0.22974035143852234	0.24823307991027832	0.25552600622177124	0.2600519359111786	0.22197358310222626	0.22986379265785217	0.23659542202949524	0
1029	508	0	0.8250206	0.8100314736366272	0.8700888156890869	0.6704297065734863	0.8590086102485657	0.862027645111084	0.8077176213264465	0.8225269913673401	0.869145393371582	0.8002439141273499	0.6933265328407288	0.7810273170471191	0.7754509449005127	0.7517034411430359	0.688506007194519	0.8394677639007568	0.8707135319709778	0.8169662952423096	0.809425413608551	1
1030	200	2	0.5683223	0.5941531658172607	0.6269646286964417	0.493195116519928	0.5071523785591125	0.5804030299186707	0.5883743166923523	0.5703493356704712	0.5741509795188904	0.6231595873832703	0.514256477355957	0.5989716649055481	0.6329915523529053	0.5188525915145874	0.5942655801773071	0.6025497317314148	0.543114423751831	0.5620014071464539	0.5854828953742981	0
1031	424	1	0.36826405	0.4004007875919342	0.39053407311439514	0.43621689081192017	0.40910619497299194	0.38699617981910706	0.48253175616264343	0.39018747210502625	0.39309170842170715	0.36967164278030396	0.44037294387817383	0.3329240679740906	0.4248077869415283	0.39229291677474976	0.5003184676170349	0.4022488296031952	0.3594769835472107	0.36242061853408813	0.40569379925727844	0
1032	176	1	0.19409661	0.22173060476779938	0.2062753587961197	0.17227958142757416	0.22504064440727234	0.19177719950675964	0.21514588594436646	0.2791968882083893	0.231806680560112	0.21427740156650543	0.16661743819713593	0.21501468122005463	0.20393440127372742	0.20108884572982788	0.27928122878074646	0.21835657954216003	0.19937971234321594	0.2088778018951416	0.19821777939796448	0
1033	261	1	0.56283027	0.5480844378471375	0.6169406175613403	0.5665931105613708	0.6181958317756653	0.5845155119895935	0.5993954539299011	0.5691062808036804	0.5801474452018738	0.5408478379249573	0.5313218235969543	0.5651071071624756	0.5578100681304932	0.5499729514122009	0.5704954266548157	0.5859334468841553	0.5625483989715576	0.6114398837089539	0.5113051533699036	1
1034	257	3	0.52321327	0.5092673301696777	0.577842652797699	0.4758071303367615	0.4742344617843628	0.5261962413787842	0.5300852060317993	0.5327938795089722	0.5149416923522949	0.5581754446029663	0.5378062129020691	0.5294073224067688	0.4909098744392395	0.50506991147995	0.5505213141441345	0.5348981022834778	0.5234071016311646	0.546178936958313	0.504753589630127	0
1035	509	0	0.21315522	0.2586461901664734	0.20480501651763916	0.20834004878997803	0.21625791490077972	0.24157364666461945	0.2423732429742813	0.23286087810993195	0.21743260324001312	0.2457207590341568	0.27402204275131226	0.2522684931755066	0.19303500652313232	0.25967660546302795	0.256752610206604	0.2168291211128235	0.2038002610206604	0.2285790592432022	0.2216588407754898	0
1036	510	0	0.40832454	0.40705567598342896	0.40776950120925903	0.3500875234603882	0.40479668974876404	0.4262463450431824	0.4216778576374054	0.42777469754219055	0.4009104371070862	0.4074258804321289	0.4391752779483795	0.42873963713645935	0.4257845878601074	0.41806167364120483	0.3973136842250824	0.42284896969795227	0.4073629677295685	0.39798814058303833	0.4041004478931427	0
1037	274	3	0.67913425	0.7390458583831787	0.7069768309593201	0.6401636004447937	0.6399329304695129	0.7148624062538147	0.7743160128593445	0.6954217553138733	0.734434962272644	0.7064049243927002	0.7352896332740784	0.6670334935188293	0.668335497379303	0.6679583191871643	0.6770764589309692	0.7653828263282776	0.699581503868103	0.6940449476242065	0.6559069156646729	1
1038	191	2	0.19445802	0.1894538253545761	0.1707078516483307	0.17326128482818604	0.2049751877784729	0.16816188395023346	0.20060454308986664	0.17565062642097473	0.17909319698810577	0.15325334668159485	0.1292116343975067	0.19258764386177063	0.2477351725101471	0.19091354310512543	0.1792590171098709	0.1526828557252884	0.17690856754779816	0.17317944765090942	0.17293331027030945	1
1039	91	2	0.76321274	0.7812831997871399	0.7746394276618958	0.6587667465209961	0.7115568518638611	0.7824606895446777	0.7760467529296875	0.7331361770629883	0.7773166298866272	0.7620946764945984	0.704649806022644	0.7362023591995239	0.8047615885734558	0.760107696056366	0.7283071279525757	0.7740415334701538	0.7816716432571411	0.7325417399406433	0.7846751809120178	1
1040	467	1	0.25967163	0.32475388050079346	0.28165024518966675	0.2218838632106781	0.2419375330209732	0.28877830505371094	0.29264888167381287	0.27554479241371155	0.29224562644958496	0.26974502205848694	0.28957781195640564	0.25855278968811035	0.2552151083946228	0.2704763412475586	0.27842065691947937	0.44066914916038513	0.22765426337718964	0.23438739776611328	0.22529323399066925	1
1041	82	3	0.57305264	0.5861764550209045	0.633516252040863	0.550913393497467	0.4982495903968811	0.5743153095245361	0.5922819972038269	0.5651900172233582	0.5503524541854858	0.5806335210800171	0.5719937682151794	0.5466321706771851	0.5287411212921143	0.5089699625968933	0.6050451397895813	0.5735845565795898	0.5554640293121338	0.6141811013221741	0.5630567073822021	1
1042	258	2	0.34119743	0.35405147075653076	0.3280055820941925	0.44277146458625793	0.34993550181388855	0.3548884093761444	0.3251827359199524	0.36060386896133423	0.35019391775131226	0.3562309741973877	0.34323233366012573	0.3870854377746582	0.38496389985084534	0.38613203167915344	0.30724450945854187	0.3293101191520691	0.3366784453392029	0.35116711258888245	0.37971916794776917	1
1043	173	1	0.4757137	0.43899214267730713	0.5136197209358215	0.5218580365180969	0.4538710415363312	0.5034241676330566	0.5036209225654602	0.510718822479248	0.5314516425132751	0.49879342317581177	0.4668015241622925	0.5541513562202454	0.3178790807723999	0.47559523582458496	0.47253331542015076	0.5096629858016968	0.506685733795166	0.5027569532394409	0.4363539516925812	0
1044	247	6	0.23593928	0.2367064654827118	0.20941753685474396	0.174593985080719	0.2371843159198761	0.18538445234298706	0.25760960578918457	0.23219774663448334	0.21706785261631012	0.19585970044136047	0.22740508615970612	0.22501175105571747	0.3276589810848236	0.24035288393497467	0.19752496480941772	0.19094699621200562	0.23307614028453827	0.24512434005737305	0.2121679037809372	1
1045	99	2	0.385626	0.38617822527885437	0.38196200132369995	0.44244712591171265	0.3965032696723938	0.40631425380706787	0.39384159445762634	0.4024367928504944	0.37843745946884155	0.3691495358943939	0.40831491351127625	0.3729015588760376	0.3774454891681671	0.41096219420433044	0.40485459566116333	0.3991136848926544	0.38406848907470703	0.40173736214637756	0.3744642734527588	1
1046	398	1	0.5998401	0.5915836095809937	0.5857020020484924	0.5293172597885132	0.4885167181491852	0.5693336725234985	0.5894268751144409	0.5895441174507141	0.5594413876533508	0.6058827638626099	0.562893807888031	0.649885892868042	0.5908206701278687	0.5876535177230835	0.5936757922172546	0.5715629458427429	0.5819902420043945	0.6289732456207275	0.5545343160629272	1
1047	511	0	0.9164273	0.9267540574073792	0.9576817154884338	0.859164834022522	0.921203076839447	0.9298837780952454	0.9417547583580017	0.9180915355682373	0.9498628377914429	0.9583566784858704	0.814115047454834	0.9482381939888	0.9284681677818298	0.9337930083274841	0.7602849006652832	0.8751168847084045	0.9294739961624146	0.8868900537490845	0.9532251358032227	1
1048	512	0	0.4254205	0.4212121367454529	0.4906297028064728	0.45027273893356323	0.3969462513923645	0.4580295979976654	0.48683294653892517	0.4354976415634155	0.4420817792415619	0.4189119040966034	0.4569912850856781	0.3598012626171112	0.5548655986785889	0.4139280617237091	0.4582427442073822	0.5556846857070923	0.39417582750320435	0.42212948203086853	0.44179120659828186	0
1049	513	0	0.23900563	0.27372148633003235	0.26580268144607544	0.3019099235534668	0.25748053193092346	0.24951842427253723	0.2511462867259979	0.255024254322052	0.25613683462142944	0.2735542356967926	0.2856218218803406	0.2545398771762848	0.2349010854959488	0.28837570548057556	0.2697019875049591	0.24223187565803528	0.24265418946743011	0.23291169106960297	0.25212952494621277	0
1050	482	1	0.4572889	0.3809314966201782	0.4291156828403473	0.559607982635498	0.4229084849357605	0.4361959993839264	0.47289422154426575	0.4292122423648834	0.45440995693206787	0.40820011496543884	0.4155014455318451	0.4305020570755005	0.4547015130519867	0.4522932469844818	0.438755601644516	0.46224939823150635	0.42241543531417847	0.42216721177101135	0.45398250222206116	1
1051	93	2	0.35277355	0.3356439471244812	0.361893892288208	0.40144723653793335	0.3677287995815277	0.3788524866104126	0.31126639246940613	0.36269208788871765	0.3709850311279297	0.3757385015487671	0.3655819296836853	0.38099321722984314	0.34986382722854614	0.32383039593696594	0.35162439942359924	0.34768787026405334	0.34537553787231445	0.3493903577327728	0.3618422746658325	1
1052	433	1	0.381481	0.4022155702114105	0.3748486638069153	0.4149879813194275	0.40457767248153687	0.4005469083786011	0.37552767992019653	0.40698787569999695	0.38335514068603516	0.3828948140144348	0.42438656091690063	0.3798252046108246	0.3896641433238983	0.3911822736263275	0.40474581718444824	0.39196494221687317	0.37130817770957947	0.40234851837158203	0.3685304820537567	0
1053	172	2	0.36119813	0.3570650815963745	0.36009204387664795	0.38468506932258606	0.3939999043941498	0.37447044253349304	0.34088435769081116	0.3709075152873993	0.34208688139915466	0.3632014989852905	0.3920161724090576	0.3434826731681824	0.38279661536216736	0.34741950035095215	0.37665295600891113	0.3540431559085846	0.3701646029949188	0.36047786474227905	0.3511534035205841	0
1054	514	0	0.44535425	0.45856738090515137	0.47653913497924805	0.4544889032840729	0.4395887851715088	0.4659414291381836	0.45333075523376465	0.453278511762619	0.43168559670448303	0.4486548900604248	0.4480426609516144	0.42605894804000854	0.4746575653553009	0.4580937325954437	0.4582325220108032	0.4610447585582733	0.44900038838386536	0.45398762822151184	0.46227648854255676	1
1055	253	1	0.5584292	0.4487689435482025	0.5437174439430237	0.6531002521514893	0.4869959354400635	0.4505152404308319	0.6311296224594116	0.5277867317199707	0.4217675030231476	0.5225529670715332	0.5310352444648743	0.47537586092948914	0.50893235206604	0.4620583951473236	0.5395504236221313	0.5339854955673218	0.5367575883865356	0.45373106002807617	0.4318622350692749	1
1056	515	0	0.34370735	0.35593748092651367	0.3493485748767853	0.3956798315048218	0.36411839723587036	0.36504796147346497	0.32769790291786194	0.35605645179748535	0.32435038685798645	0.3295004367828369	0.39982786774635315	0.3537166714668274	0.3189074695110321	0.35741397738456726	0.3631153404712677	0.3433806598186493	0.343540221452713	0.33784207701683044	0.3415432274341583	0
1057	516	0	0.7672148	0.7248197197914124	0.7438035011291504	0.5881109237670898	0.7308223247528076	0.7455529570579529	0.7182826399803162	0.828696072101593	0.7342881560325623	0.7095358371734619	0.6835548877716064	0.702061653137207	0.7075142860412598	0.7148432731628418	0.9442377090454102	0.6872077584266663	0.8610742688179016	0.7098941206932068	0.7863057255744934	0
1058	517	0	0.23678647	0.25977420806884766	0.22918511927127838	0.18868239223957062	0.2509506344795227	0.21362648904323578	0.2455005943775177	0.2432045042514801	0.24434061348438263	0.2288811057806015	0.19807574152946472	0.26177796721458435	0.24152083694934845	0.2439306676387787	0.2259596735239029	0.20546147227287292	0.23259000480175018	0.23988638818264008	0.24266599118709564	0
1059	297	1	0.32115215	0.2906980812549591	0.31616711616516113	0.28422367572784424	0.33443549275398254	0.3264032304286957	0.2967659533023834	0.318955659866333	0.31173068284988403	0.3343459665775299	0.35447800159454346	0.3401527404785156	0.33962273597717285	0.2685706913471222	0.3165360987186432	0.28678059577941895	0.31055179238319397	0.3135364353656769	0.3199830949306488	1
1060	518	0	0.3477101	0.35032203793525696	0.3541700839996338	0.3255695104598999	0.34421640634536743	0.3496381938457489	0.39779922366142273	0.3524185121059418	0.3497617840766907	0.3361155390739441	0.39801520109176636	0.3778279721736908	0.35833391547203064	0.3401237428188324	0.3452109396457672	0.39341822266578674	0.34029534459114075	0.3260304033756256	0.3306978642940521	1
1061	519	0	0.27699468	0.281735360622406	0.247244730591774	0.30094394087791443	0.26231569051742554	0.2614610493183136	0.2650018334388733	0.2396327704191208	0.2602013349533081	0.2589092254638672	0.3024350702762604	0.24228888750076294	0.28183799982070923	0.24633049964904785	0.28460660576820374	0.24975770711898804	0.24511396884918213	0.2462058961391449	0.25848764181137085	0
1062	455	2	0.40881822	0.42938703298568726	0.4590489864349365	0.37112507224082947	0.41310495138168335	0.4326048195362091	0.43021106719970703	0.44479265809059143	0.4457855522632599	0.3994746506214142	0.42517992854118347	0.4551699757575989	0.4704679846763611	0.409403532743454	0.4146488308906555	0.41505566239356995	0.4247196912765503	0.4545867145061493	0.4131922721862793	0
1063	341	1	0.6696563	0.6129141449928284	0.669171929359436	0.5322697758674622	0.5677815675735474	0.6175112128257751	0.7212443947792053	0.6534271836280823	0.6938861608505249	0.6259442567825317	0.6702854037284851	0.6622534394264221	0.7112910747528076	0.6663330793380737	0.6755882501602173	0.6572058200836182	0.6772902607917786	0.6502774953842163	0.6717382669448853	1
1064	520	0	0.35312217	0.35288622975349426	0.3438510000705719	0.3366767168045044	0.36765921115875244	0.35951751470565796	0.33705973625183105	0.35939735174179077	0.3306664824485779	0.32135120034217834	0.38532525300979614	0.35569822788238525	0.32577046751976013	0.3698505759239197	0.3581777811050415	0.35307058691978455	0.34762808680534363	0.3531543016433716	0.3373172879219055	1
1065	320	4	0.17485854	0.2501319944858551	0.17705367505550385	0.22592492401599884	0.20158492028713226	0.2274274080991745	0.2853419780731201	0.19919103384017944	0.23305515944957733	0.21516060829162598	0.2749115526676178	0.2982290983200073	0.13191233575344086	0.22272317111492157	0.2933591604232788	0.24887704849243164	0.16752013564109802	0.2269231379032135	0.3314889669418335	0
[truncated: 2,654 more rows]
