# Supplementary material for: Deep learning predicts all-cause mortality from longitudinal total-body DXA imaging
Source: Commun Med (Lond). 2022 Aug 16;2:102. doi: 10.1038/s43856-022-00166-9 (PMC9381587; doi:10.1038/s43856-022-00166-9)
Supplement: Supplementary file 6 — Supplementary Data 5 [file 43856_2022_166_MOESM6_ESM.csv]

	patient_id	height_ablated_pred	weight_ablated_pred	ethnicity_ablated_pred	sex_ablated_pred	bmi_ablated_pred	fasting_serum_glucose_ablated_pred	serum_glucose_ablated_pred	fasting_serum_insulin_ablated_pred	serum_insulin_ablated_pred	hemoglobin_a1c_ablated_pred	interleukin6_ablated_pred	walking_speed_short_ablated_pred	walking_speed_medium_ablated_pred	walking_speed_long_ablated_pred	adl_disability_ablated_pred	stair_disability_ablated_pred	walking_disability_ablated_pred	recent_falls_ablated_pred	number_of_recent_falls_ablated_pred	10yr_death
0	0	0.34853876	0.4639410972595215	0.4584817588329315	0.49877646565437317	0.5553857088088989	0.34755632281303406	0.5037887096405029	0.5056239366531372	0.5120505690574646	0.3124510943889618	0.5587685108184814	0.5475597977638245	0.5507388710975647	0.4629959166049957	0.5551086664199829	0.47825539112091064	0.3706769645214081	0.5918683409690857	0.46256914734840393	0
1	1	0.75366557	0.773261308670044	0.6609773635864258	0.7643399238586426	0.734363853931427	0.865993082523346	0.8966666460037231	0.7503615021705627	0.7941460609436035	0.7100852131843567	0.8098711371421814	0.7396146655082703	0.8244072794914246	0.8350445628166199	0.8336763381958008	0.7357383966445923	0.8221085071563721	0.8408597707748413	0.7795589566230774	1
2	2	0.52889687	0.37549781799316406	0.4644187390804291	0.43758609890937805	0.34909045696258545	0.3865012526512146	0.3681234121322632	0.3975730240345001	0.4094887375831604	0.41113412380218506	0.4375483989715576	0.34480154514312744	0.42786380648612976	0.41784870624542236	0.37694016098976135	0.46851012110710144	0.4123260974884033	0.33103257417678833	0.3530723750591278	1
3	3	0.47296032	0.5083510279655457	0.5471754670143127	0.4096672832965851	0.33721083402633667	0.5026689767837524	0.46537935733795166	0.4079355001449585	0.5039789080619812	0.6759722828865051	0.5515745878219604	0.5076173543930054	0.403148353099823	0.47632622718811035	0.5846028327941895	0.6035212278366089	0.3641767203807831	0.37913626432418823	0.3536783456802368	1
4	4	0.35043252	0.24927179515361786	0.2583221197128296	0.18236272037029266	0.30580759048461914	0.27471575140953064	0.29719725251197815	0.29694274067878723	0.28191518783569336	0.47480452060699463	0.38133594393730164	0.4060480296611786	0.300840824842453	0.24615876376628876	0.31278103590011597	0.26262518763542175	0.2924312353134155	0.31736865639686584	0.26871630549430847	0
5	5	0.8410385	0.871468186378479	0.88776034116745	0.9181928634643555	0.9107762575149536	0.8736412525177002	0.7491706609725952	0.8836027979850769	0.9008704423904419	0.9632247686386108	0.7351128458976746	0.9217317700386047	0.9334362745285034	0.85621178150177	0.8163449168205261	0.8305465579032898	0.89781653881073	0.8582445979118347	0.8613707423210144	1
6	6	0.45856568	0.6459522247314453	0.5880619287490845	0.4263509213924408	0.394024521112442	0.6576396226882935	0.5618512630462646	0.5663384199142456	0.44686099886894226	0.6055880188941956	0.5455512404441833	0.4053553342819214	0.4309886395931244	0.5078443884849548	0.5295152068138123	0.6107639074325562	0.42645636200904846	0.4981052279472351	0.47817736864089966	0
7	7	0.8087699	0.6871124505996704	0.8033450245857239	0.750588059425354	0.8043831586837769	0.7774083614349365	0.7271707057952881	0.6947559118270874	0.7374106645584106	0.7874076962471008	0.7027297019958496	0.7069487571716309	0.7399305701255798	0.7011922001838684	0.7602335810661316	0.7869964838027954	0.6940749883651733	0.7557539939880371	0.8047871589660645	0
8	8	0.70241123	0.7621282935142517	0.6913264989852905	0.7234503626823425	0.6952459216117859	0.7060292959213257	0.8226863741874695	0.7390390634536743	0.7206401824951172	0.8355321884155273	0.754542350769043	0.802932620048523	0.7391602396965027	0.7408202886581421	0.6607567071914673	0.6744676828384399	0.6995094418525696	0.7105255126953125	0.8273404240608215	1
9	9	0.84748626	0.6400591135025024	0.725323498249054	0.7457535862922668	0.7426163554191589	0.6325849890708923	0.7648570537567139	0.7064587473869324	0.6572407484054565	0.8069726824760437	0.6129481792449951	0.6530535221099854	0.6772686243057251	0.623896598815918	0.6821709275245667	0.7434255480766296	0.6432068347930908	0.6939038038253784	0.7680498957633972	1
10	10	0.27389386	0.5102993845939636	0.3007161319255829	0.5558512210845947	0.2832604944705963	0.34553104639053345	0.35533756017684937	0.4404212236404419	0.3152659237384796	0.32398203015327454	0.593576967716217	0.4207821190357208	0.49524474143981934	0.44570714235305786	0.44901251792907715	0.5037527680397034	0.3509444296360016	0.4474756717681885	0.3299088478088379	0
11	11	0.64869756	0.6588104963302612	0.7032584547996521	0.5924135446548462	0.673568844795227	0.6669101715087891	0.5961019396781921	0.7259289622306824	0.6246625185012817	0.7902818322181702	0.6119534373283386	0.6499398946762085	0.6723737716674805	0.4695884585380554	0.7595630288124084	0.6790388822555542	0.550737738609314	0.6127525568008423	0.6534902453422546	1
12	12	0.47275877	0.573498010635376	0.6187974810600281	0.3987932503223419	0.609098494052887	0.4343716502189636	0.6222039461135864	0.5974993705749512	0.39844927191734314	0.3729431927204132	0.5737127661705017	0.5315943360328674	0.5932635068893433	0.3839189112186432	0.4179454445838928	0.5736420750617981	0.38598906993865967	0.5664165616035461	0.5607271194458008	1
13	13	0.8678638	0.8358952403068542	0.8425573706626892	0.8389562964439392	0.884506344795227	0.8301994800567627	0.7669820785522461	0.7832834124565125	0.8255000114440918	0.9029362201690674	0.7007731795310974	0.8656749129295349	0.8728721737861633	0.847923994064331	0.7244434356689453	0.7363227605819702	0.8126508593559265	0.8516100645065308	0.8040711283683777	1
14	14	0.56362915	0.5420800447463989	0.6527351140975952	0.40974992513656616	0.782693088054657	0.4172174036502838	0.4731884002685547	0.5543929934501648	0.4246145188808441	0.44077372550964355	0.5117043852806091	0.5533491373062134	0.3893760144710541	0.4516659677028656	0.44360464811325073	0.633701503276825	0.477744460105896	0.5413568019866943	0.3815036118030548	0
15	15	0.41955334	0.5536623597145081	0.45427319407463074	0.3720952272415161	0.46035149693489075	0.46904435753822327	0.35393714904785156	0.40932297706604004	0.4335024952888489	0.5063392519950867	0.46103012561798096	0.3038071095943451	0.41464999318122864	0.4066799283027649	0.48889198899269104	0.4799201190471649	0.371502548456192	0.5126254558563232	0.46627599000930786	0
16	16	0.14196612	0.18970821797847748	0.2161169946193695	0.15142250061035156	0.22200420498847961	0.13143154978752136	0.23580531775951385	0.23245182633399963	0.16166111826896667	0.12864036858081818	0.2041860818862915	0.14585146307945251	0.1832021176815033	0.16478382050991058	0.19675225019454956	0.22834359109401703	0.1673450618982315	0.24795766174793243	0.24282893538475037	1
17	17	0.6908786	0.5625160932540894	0.7596407532691956	0.5724579691886902	0.79729825258255	0.3166354298591614	0.7363523244857788	0.5615184903144836	0.6476561427116394	0.48881033062934875	0.6580204367637634	0.4615260064601898	0.5098737478256226	0.6436060667037964	0.7267413139343262	0.7429021000862122	0.6939725279808044	0.6478355526924133	0.7645024657249451	1
18	18	0.35178626	0.3591245710849762	0.2835227847099304	0.2675434350967407	0.28259721398353577	0.23633162677288055	0.3605700135231018	0.3289625346660614	0.2931245267391205	0.28500887751579285	0.41010069847106934	0.4313889443874359	0.31445416808128357	0.3468248248100281	0.3392556309700012	0.33611613512039185	0.31280604004859924	0.3716142773628235	0.2882018983364105	1
19	19	0.4933917	0.5881893634796143	0.46843355894088745	0.45421963930130005	0.608507513999939	0.4393840730190277	0.5769070386886597	0.5431657433509827	0.6575838923454285	0.44839298725128174	0.6149749159812927	0.5388529300689697	0.533073902130127	0.5981360077857971	0.3950156569480896	0.5899256467819214	0.5425133109092712	0.520338237285614	0.5487034320831299	0
20	20	0.7553336	0.7233337759971619	0.8203590512275696	0.7541717886924744	0.8660288453102112	0.6021718382835388	0.7926286458969116	0.7344544529914856	0.8110816478729248	0.796533465385437	0.6820262670516968	0.7965567111968994	0.7773765325546265	0.709514319896698	0.8701081275939941	0.7150029540061951	0.7092713713645935	0.7628519535064697	0.803520679473877	1
21	21	0.59391797	0.6574822068214417	0.5614654421806335	0.7795998454093933	0.7511148452758789	0.4865005314350128	0.6880502700805664	0.5829184651374817	0.573974609375	0.6748886704444885	0.5696426630020142	0.6112611293792725	0.6593368649482727	0.5857090353965759	0.5688807964324951	0.7661288976669312	0.5120733380317688	0.6288681626319885	0.6954113245010376	0
22	22	0.54481727	0.5968771576881409	0.5013242959976196	0.4728553593158722	0.4780479073524475	0.38527557253837585	0.5198739171028137	0.5558810234069824	0.4542933702468872	0.466985285282135	0.592194139957428	0.3668643832206726	0.495156466960907	0.49003297090530396	0.516391396522522	0.5444992184638977	0.4603230059146881	0.581261932849884	0.4564509391784668	0
23	23	0.98194134	0.9614793062210083	0.9859356880187988	0.9580830335617065	0.9956197142601013	0.9668689370155334	0.9562891125679016	0.9978312849998474	0.977312445640564	0.9689776301383972	0.9045460224151611	0.9456804394721985	0.9809088706970215	0.9736813902854919	0.9081812500953674	0.9259522557258606	0.9729560613632202	0.9923481941223145	0.9911701679229736	1
24	24	0.71120334	0.7395586967468262	0.7159661650657654	0.7428982257843018	0.779302716255188	0.6820681095123291	0.762709379196167	0.7150411605834961	0.7190316319465637	0.7878137826919556	0.6927297115325928	0.6650237441062927	0.7123307585716248	0.7229041457176208	0.6895622611045837	0.7014956474304199	0.7025880813598633	0.66887366771698	0.7968330979347229	1
25	25	0.7778296	0.7469932436943054	0.7521689534187317	0.7469426393508911	0.7634369134902954	0.7001488208770752	0.7834569215774536	0.7164677977561951	0.6892542243003845	0.7134897708892822	0.7878365516662598	0.73655766248703	0.7704840302467346	0.8316940665245056	0.8364418745040894	0.7417460680007935	0.7919426560401917	0.8042140603065491	0.8136752843856812	1
26	26	0.87325245	0.8124685883522034	0.838030219078064	0.8544771671295166	0.930016279220581	0.9067461490631104	0.6770959496498108	0.8663901090621948	0.7011647820472717	0.652696967124939	0.6191142201423645	0.9052953720092773	0.9377814531326294	0.785083532333374	0.7357267737388611	0.7314028143882751	0.6431140303611755	0.6890257596969604	0.8691962957382202	1
27	27	0.39120772	0.5227060914039612	0.33477097749710083	0.32431933283805847	0.3578004837036133	0.3443448841571808	0.5322680473327637	0.42408043146133423	0.3945922255516052	0.29229655861854553	0.5277429819107056	0.5424031615257263	0.3985881507396698	0.36358290910720825	0.5268105864524841	0.43928995728492737	0.39155328273773193	0.4514232277870178	0.3941369652748108	0
28	28	0.93684053	0.8793984055519104	0.8190895915031433	0.8372257947921753	0.9101649522781372	0.8974987268447876	0.9378509521484375	0.854210615158081	0.9313236474990845	0.9518940448760986	0.8588962554931641	0.894679605960846	0.9096896648406982	0.9316352605819702	0.9092613458633423	0.8439556956291199	0.9133897423744202	0.8332794904708862	0.876552164554596	1
29	29	0.7461552	0.6950587630271912	0.6027966737747192	0.6965705752372742	0.6930220127105713	0.6616891622543335	0.6792740225791931	0.7475149035453796	0.7467833757400513	0.6101145148277283	0.672677755355835	0.6994717717170715	0.8515670895576477	0.7305275201797485	0.7583084106445312	0.7685831189155579	0.7268604636192322	0.500394344329834	0.6737760901451111	1
30	30	0.51314944	0.7238085269927979	0.7953555583953857	0.5577046871185303	0.5142642259597778	0.6089029908180237	0.622524619102478	0.602077305316925	0.4974604547023773	0.5260556936264038	0.6242662668228149	0.5879889726638794	0.5516802072525024	0.5485626459121704	0.48469921946525574	0.4793868362903595	0.4631463289260864	0.4846055805683136	0.4592677354812622	0
31	31	0.74035263	0.7520981431007385	0.570141613483429	0.7459647059440613	0.7869825959205627	0.3983103930950165	0.81432044506073	0.7848594784736633	0.7354227304458618	0.7778891921043396	0.8463461995124817	0.6363634467124939	0.8162404298782349	0.8864266276359558	0.8120871186256409	0.7676324844360352	0.7896422147750854	0.5698729753494263	0.8683229088783264	1
32	32	0.4032175	0.6712727546691895	0.3340888023376465	0.42616191506385803	0.3752242922782898	0.41009193658828735	0.5294659733772278	0.5026357173919678	0.4936007261276245	0.3667744994163513	0.5202067494392395	0.4880744516849518	0.3900989294052124	0.407781720161438	0.47903555631637573	0.4899500906467438	0.3850153684616089	0.44883304834365845	0.4283241629600525	1
33	33	0.7753162	0.7071439623832703	0.685585618019104	0.6900632381439209	0.7548548579216003	0.6838340163230896	0.7652146816253662	0.5596119165420532	0.7885937094688416	0.794664204120636	0.7829191088676453	0.7190274000167847	0.7901736497879028	0.7956648468971252	0.8421310186386108	0.7432119250297546	0.7314351201057434	0.35885411500930786	0.7585391402244568	1
34	34	0.42336994	0.48310521245002747	0.40989813208580017	0.42377713322639465	0.4253406822681427	0.5091484189033508	0.43603432178497314	0.43277662992477417	0.45972320437431335	0.3509332239627838	0.5048883557319641	0.334312379360199	0.5537005066871643	0.45484548807144165	0.47109454870224	0.5283761024475098	0.4219519793987274	0.4724491238594055	0.42749717831611633	0
35	35	0.66596276	0.6523413062095642	0.6429254412651062	0.5915602445602417	0.5639023184776306	0.5705348253250122	0.7113251686096191	0.7094355821609497	0.6301289200782776	0.7383978366851807	0.6094992756843567	0.6897670030593872	0.6406843662261963	0.7109408974647522	0.6832821369171143	0.630237340927124	0.5622461438179016	0.5704290270805359	0.6257601976394653	1
36	36	0.9012967	0.7902207970619202	0.574345588684082	0.8204036355018616	0.7570468187332153	0.5545424222946167	0.7476927042007446	0.7925087809562683	0.7768599987030029	0.6580122113227844	0.8921328186988831	0.662684440612793	0.8602684140205383	0.8821659684181213	0.8683445453643799	0.8323764204978943	0.8789950013160706	0.7595667243003845	0.9159513115882874	1
37	37	0.3498595	0.48633548617362976	0.3031643331050873	0.2686852812767029	0.32667455077171326	0.3769436776638031	0.46037524938583374	0.4394572675228119	0.3754082918167114	0.2921861708164215	0.5310681462287903	0.404428094625473	0.4619070887565613	0.3955117464065552	0.4168364405632019	0.4069368541240692	0.4008185863494873	0.47734907269477844	0.41107022762298584	0
38	38	0.5615748	0.6772693395614624	0.6356151103973389	0.828143298625946	0.7289592623710632	0.6040760278701782	0.8332918882369995	0.7607755064964294	0.8007165789604187	0.5472697019577026	0.6913500428199768	0.7665136456489563	0.7143359184265137	0.7478563785552979	0.8386236429214478	0.7506687641143799	0.7043781280517578	0.520552933216095	0.7152277827262878	0
39	39	0.5476989	0.5501168370246887	0.5376123189926147	0.47498276829719543	0.5525975823402405	0.4356028437614441	0.7335885167121887	0.5906179547309875	0.6166459918022156	0.4961753785610199	0.597942590713501	0.5730397701263428	0.5951258540153503	0.6716669201850891	0.5656797885894775	0.6759684681892395	0.6010924577713013	0.53522127866745	0.7654954195022583	0
40	40	0.59380066	0.6407209038734436	0.6507139801979065	0.5800734162330627	0.5855907201766968	0.4462722837924957	0.6992245316505432	0.7045491933822632	0.6267934441566467	0.6832464933395386	0.6403961181640625	0.650345504283905	0.5478238463401794	0.6293479800224304	0.601025402545929	0.6583452224731445	0.5663836598396301	0.5168304443359375	0.5209659934043884	1
41	41	0.93817097	0.9392634630203247	0.9088265299797058	0.842239260673523	0.9518724083900452	0.9808290600776672	0.9288408756256104	0.9814922213554382	0.9270316362380981	0.9844846725463867	0.8784943222999573	0.9426112771034241	0.9491419792175293	0.9620561003684998	0.8613869547843933	0.9468245506286621	0.9479444622993469	0.989045262336731	0.8998578190803528	1
42	42	0.26699093	0.3734038472175598	0.3036523163318634	0.46025094389915466	0.31055039167404175	0.283270001411438	0.3141607940196991	0.3663600981235504	0.3264894485473633	0.3060505986213684	0.45191067457199097	0.281037300825119	0.35050204396247864	0.35511064529418945	0.35516324639320374	0.36094608902931213	0.30948153138160706	0.36397266387939453	0.38321277499198914	0
43	43	0.36785027	0.3524150848388672	0.28440484404563904	0.21225078403949738	0.2579726278781891	0.26156169176101685	0.4333496391773224	0.3318324089050293	0.29875919222831726	0.24520178139209747	0.5102920532226562	0.3112809956073761	0.3426054120063782	0.3299967050552368	0.4473702013492584	0.32257527112960815	0.314014732837677	0.29588714241981506	0.40908992290496826	0
44	44	0.68789077	0.7692639231681824	0.6769643425941467	0.7859999537467957	0.8347413539886475	0.7269901633262634	0.7940831184387207	0.824542224407196	0.7419624924659729	0.622939944267273	0.8591770529747009	0.7097768187522888	0.7584946751594543	0.7438076734542847	0.8201167583465576	0.752861499786377	0.696577787399292	0.6929199695587158	0.740937352180481	1
45	45	0.37815365	0.4597410559654236	0.7681039571762085	0.3778661787509918	0.44829145073890686	0.4904058575630188	0.6318923830986023	0.4205799996852875	0.6247300505638123	0.39539697766304016	0.6270992159843445	0.6301292181015015	0.5528220534324646	0.519315242767334	0.6484380960464478	0.6973206996917725	0.36183127760887146	0.6473926305770874	0.5235409736633301	0
46	46	0.51271886	0.614142656326294	0.4541570544242859	0.36137855052948	0.5711880922317505	0.45882508158683777	0.4914920926094055	0.4800708293914795	0.5436532497406006	0.5679163932800293	0.5554100275039673	0.42896896600723267	0.5694919228553772	0.5422431230545044	0.49583524465560913	0.4722651541233063	0.4648802578449249	0.6195899248123169	0.5300675630569458	0
47	47	0.5720467	0.684197187423706	0.43795546889305115	0.7483971118927002	0.44998037815093994	0.5159028172492981	0.5519785284996033	0.6577984690666199	0.46816161274909973	0.40288659930229187	0.5431461930274963	0.6150561571121216	0.6506344676017761	0.4274376332759857	0.39589929580688477	0.5525940656661987	0.5581023097038269	0.5676849484443665	0.5274515748023987	0
48	48	0.19897546	0.22069905698299408	0.23780852556228638	0.3080417513847351	0.24631962180137634	0.23651905357837677	0.3074587881565094	0.2883312404155731	0.1942806988954544	0.2306300699710846	0.26666390895843506	0.426496684551239	0.20037515461444855	0.21540237963199615	0.3035600185394287	0.33868592977523804	0.18038742244243622	0.35290634632110596	0.3090777099132538	0
49	49	0.24020313	0.29523345828056335	0.2621710002422333	0.30316460132598877	0.24835695326328278	0.20608952641487122	0.24969026446342468	0.3185047209262848	0.27068668603897095	0.18903808295726776	0.27918514609336853	0.24637681245803833	0.31157758831977844	0.2365407943725586	0.2711403965950012	0.2750977575778961	0.2762618362903595	0.24857592582702637	0.27595674991607666	0
50	50	0.53190035	0.6468206644058228	0.602169930934906	0.48988908529281616	0.6125731468200684	0.6349241733551025	0.6149304509162903	0.6788426637649536	0.5640919804573059	0.5041027665138245	0.6455938220024109	0.5393610000610352	0.6837544441223145	0.5418364405632019	0.605960488319397	0.6472348570823669	0.57904052734375	0.6221348643302917	0.6135708689689636	0
51	51	0.6464022	0.5915266871452332	0.6760119795799255	0.5207486152648926	0.6994767785072327	0.44122037291526794	0.6966206431388855	0.6349956393241882	0.6527525782585144	0.5528632998466492	0.6784688830375671	0.652581512928009	0.68149733543396	0.6814860701560974	0.7909194827079773	0.6996804475784302	0.577317476272583	0.6974762082099915	0.63228440284729	1
52	52	0.6246723	0.661760687828064	0.6435806751251221	0.4851944148540497	0.6475277543067932	0.6060878038406372	0.6976669430732727	0.653410792350769	0.5619714856147766	0.8508997559547424	0.5895881056785583	0.5473602414131165	0.6305965781211853	0.5859690308570862	0.7025846838951111	0.5679184794425964	0.520699679851532	0.5476182699203491	0.6960156559944153	1
53	53	0.12913987	0.18936453759670258	0.23019662499427795	0.13614755868911743	0.2196192890405655	0.13127882778644562	0.20332545042037964	0.2387308031320572	0.17332454025745392	0.17743350565433502	0.17707088589668274	0.1318962424993515	0.2372414767742157	0.15691803395748138	0.19264324009418488	0.1803540140390396	0.15300938487052917	0.21727308630943298	0.22643683850765228	0
54	54	0.81463873	0.7825934290885925	0.8282330632209778	0.865173876285553	0.7907025814056396	0.7493994235992432	0.7304925918579102	0.7486134171485901	0.7612798810005188	0.7858844995498657	0.8046965003013611	0.8062945008277893	0.7303614020347595	0.8085901141166687	0.7680292725563049	0.8163397908210754	0.7711739540100098	0.7867249846458435	0.7935327887535095	1
55	55	0.38270968	0.4500880539417267	0.4068269729614258	0.37143081426620483	0.29743334650993347	0.28606486320495605	0.45789456367492676	0.38816168904304504	0.31160056591033936	0.37644559144973755	0.46845945715904236	0.4568888545036316	0.36653932929039	0.3526398539543152	0.41138631105422974	0.4435814619064331	0.3850671648979187	0.4312341809272766	0.326526015996933	1
56	56	0.83165616	0.7628372311592102	0.7857534289360046	0.6941214799880981	0.691923201084137	0.631486713886261	0.49567970633506775	0.6400418281555176	0.567700982093811	0.690251886844635	0.5698269009590149	0.6684286594390869	0.7052370309829712	0.6845629811286926	0.7762113809585571	0.6703549027442932	0.6962143182754517	0.5785525441169739	0.6746744513511658	1
57	57	0.98047537	0.9497921466827393	0.9847591519355774	0.938518226146698	0.9966949224472046	0.9757620692253113	0.9648011326789856	0.9931973218917847	0.9871412515640259	0.9921344518661499	0.8254597187042236	0.9453855156898499	0.9731408953666687	0.9731768369674683	0.9721266031265259	0.942284345626831	0.9531258344650269	0.9947851300239563	0.9800071120262146	1
58	58	0.97067755	0.9223395586013794	0.906340479850769	0.9696155786514282	0.9547595381736755	0.9294920563697815	0.9339414834976196	0.9282070398330688	0.9495136141777039	0.9854050278663635	0.8705549240112305	0.93763667345047	0.9469812512397766	0.936737060546875	0.9184261560440063	0.9163621068000793	0.9133715629577637	0.9692152142524719	0.9305245280265808	1
59	59	0.4277686	0.40248945355415344	0.3265394866466522	0.4409569799900055	0.35981327295303345	0.3336094915866852	0.4018042981624603	0.41955727338790894	0.36740994453430176	0.34149664640426636	0.43915581703186035	0.5374923944473267	0.3688367009162903	0.3553984463214874	0.3927798867225647	0.3616054952144623	0.34529000520706177	0.4608879089355469	0.3099616765975952	1
60	60	0.6332808	0.6887985467910767	0.6865480542182922	0.5772213339805603	0.6628285050392151	0.6789956092834473	0.618116021156311	0.7576383352279663	0.6558310985565186	0.7845659255981445	0.6224409341812134	0.6727290153503418	0.657301664352417	0.5291796326637268	0.7436556220054626	0.6462200284004211	0.6010617017745972	0.6381800174713135	0.6094383597373962	0
61	61	0.8223901	0.7712481021881104	0.7914721965789795	0.8509383201599121	0.8217089176177979	0.8140764832496643	0.8981279730796814	0.8622045516967773	0.8273763060569763	0.8634692430496216	0.8469915986061096	0.8072933554649353	0.7944582104682922	0.7857831120491028	0.8851208686828613	0.7876011729240417	0.8376750946044922	0.8067384362220764	0.8748694658279419	1
62	62	0.425986	0.5072128176689148	0.614092230796814	0.5083879828453064	0.6308590173721313	0.4771340787410736	0.4986366331577301	0.4988955855369568	0.6146801114082336	0.5488536357879639	0.5437788963317871	0.46552687883377075	0.5545324683189392	0.6039724349975586	0.5580950379371643	0.5822130441665649	0.43009883165359497	0.6243576407432556	0.5654395818710327	1
63	63	0.6434959	0.7201635241508484	0.6726745963096619	0.7636931538581848	0.7846220135688782	0.6463971734046936	0.6921890377998352	0.7536459565162659	0.7168034315109253	0.7207986116409302	0.6655580997467041	0.6753309965133667	0.5853378772735596	0.5182363986968994	0.6332792639732361	0.6187477111816406	0.632197380065918	0.7004636526107788	0.6439584493637085	1
64	64	0.24921729	0.32051774859428406	0.24014294147491455	0.23161980509757996	0.2498570829629898	0.20084626972675323	0.29571735858917236	0.31889665126800537	0.25001201033592224	0.20830900967121124	0.3430795967578888	0.3383919894695282	0.2439059317111969	0.27284690737724304	0.2838473618030548	0.33434343338012695	0.25000444054603577	0.30724531412124634	0.3184317350387573	0
65	65	0.93988025	0.9172236919403076	0.9330815076828003	0.8749936819076538	0.9567080140113831	0.9190037846565247	0.9104637503623962	0.9384570121765137	0.935905396938324	0.9664463996887207	0.8720595836639404	0.8926604390144348	0.7833533883094788	0.9007653594017029	0.908212423324585	0.7812420129776001	0.8332609534263611	0.8490040302276611	0.853380560874939	1
66	66	0.76187503	0.6790704727172852	0.6675187349319458	0.771827220916748	0.7118740677833557	0.7659434676170349	0.7327500581741333	0.7207272052764893	0.6883907914161682	0.7030457258224487	0.7019771933555603	0.6935182213783264	0.6990393400192261	0.6761759519577026	0.7505685687065125	0.6481687426567078	0.6880384683609009	0.7963526248931885	0.6856689453125	0
67	67	0.79198164	0.7219003438949585	0.7179475426673889	0.8246998190879822	0.796846866607666	0.6744778156280518	0.8210040330886841	0.792371392250061	0.7751350402832031	0.8674876093864441	0.7579969167709351	0.71621173620224	0.7207434177398682	0.8118616342544556	0.9057473540306091	0.815552294254303	0.8027020692825317	0.6771240234375	0.7097491025924683	0
68	68	0.18978743	0.27359020709991455	0.2593173384666443	0.2536485195159912	0.24137811362743378	0.1585107445716858	0.2572880685329437	0.2997361421585083	0.245823472738266	0.2029138058423996	0.3129848837852478	0.24403263628482819	0.35355275869369507	0.23904012143611908	0.2055438905954361	0.30647191405296326	0.22710204124450684	0.2696117162704468	0.2517894208431244	0
69	69	0.50348794	0.4841594696044922	0.6205116510391235	0.7932661771774292	0.8024336099624634	0.3673250079154968	0.6424666047096252	0.6783736348152161	0.474860817193985	0.6534242033958435	0.6083571910858154	0.5263718962669373	0.7583521008491516	0.7451715469360352	0.7261282205581665	0.6092845797538757	0.5723462104797363	0.5084571242332458	0.6334985494613647	0
70	70	0.647884	0.4357665479183197	0.46870604157447815	0.7414748668670654	0.7473632097244263	0.47547632455825806	0.7785426378250122	0.5713654160499573	0.643799364566803	0.44560185074806213	0.846367597579956	0.6608651280403137	0.6262236833572388	0.803591787815094	0.6894145607948303	0.5093147158622742	0.7102039456367493	0.6082956194877625	0.6394163966178894	1
71	71	0.15391065	0.29230108857154846	0.22519056499004364	0.14423514902591705	0.23066173493862152	0.1754518300294876	0.2421274483203888	0.287322074174881	0.23571504652500153	0.1935531497001648	0.28302013874053955	0.3682003319263458	0.26190412044525146	0.2115224003791809	0.2504957318305969	0.2513580918312073	0.18713031709194183	0.24439935386180878	0.2554420530796051	0
72	72	0.8315738	0.8867712020874023	0.770017683506012	0.9580580592155457	0.9528277516365051	0.862794041633606	0.7338418364524841	0.8719196319580078	0.9684577584266663	0.9141881465911865	0.9094564318656921	0.9280605912208557	0.9529017806053162	0.8602650761604309	0.8361883163452148	0.8558893203735352	0.907958447933197	0.8893661499023438	0.970866858959198	1
73	73	0.27759176	0.2925339639186859	0.24624182283878326	0.19309177994728088	0.2928210496902466	0.3151305317878723	0.39343950152397156	0.30970141291618347	0.3559406101703644	0.248663991689682	0.46832963824272156	0.4292188584804535	0.41987577080726624	0.2939048111438751	0.4303838312625885	0.29901590943336487	0.3278900682926178	0.309818297624588	0.35379114747047424	0
74	74	0.7024388	0.5275628566741943	0.6289326548576355	0.49026238918304443	0.7239136099815369	0.5055758953094482	0.5885739922523499	0.5137332081794739	0.6982225775718689	0.3048096299171448	0.47513309121131897	0.6534764170646667	0.5640770792961121	0.6144360899925232	0.5478654503822327	0.5260240435600281	0.6847272515296936	0.595111608505249	0.677142322063446	0
75	75	0.7889303	0.8072172999382019	0.7664371728897095	0.9300708174705505	0.771132230758667	0.6967712044715881	0.7849287986755371	0.7367096543312073	0.7451245188713074	0.8194561004638672	0.7920555472373962	0.7661581635475159	0.8125821352005005	0.8536437153816223	0.7764866352081299	0.6910790205001831	0.7983450293540955	0.7639553546905518	0.847092866897583	1
76	76	0.7394126	0.6795910000801086	0.6593279838562012	0.629165530204773	0.6597084999084473	0.635293185710907	0.7948377728462219	0.5615242719650269	0.7558271884918213	0.7642087340354919	0.7229350209236145	0.6688522100448608	0.7193429470062256	0.7136631011962891	0.8445352911949158	0.6962053179740906	0.6256058812141418	0.733987033367157	0.7395597696304321	0
77	77	0.6719613	0.7357087135314941	0.7255319356918335	0.7404694557189941	0.8525376319885254	0.7412892580032349	0.6689732074737549	0.8316866755485535	0.6723575592041016	0.8009958267211914	0.6904386281967163	0.7729637026786804	0.6940261721611023	0.7086584568023682	0.7745735049247742	0.7182578444480896	0.7263742685317993	0.7869317531585693	0.7531956434249878	1
78	78	0.82951236	0.7486230731010437	0.8022977113723755	0.7936574816703796	0.7899608612060547	0.7544755339622498	0.7338210940361023	0.7472726106643677	0.7459191083908081	0.832136869430542	0.7217724919319153	0.7838168740272522	0.7826333045959473	0.7519286274909973	0.7477970719337463	0.743844747543335	0.7234383225440979	0.7897854447364807	0.7966976761817932	1
79	79	0.84733397	0.80555659532547	0.8546690344810486	0.8603562712669373	0.8239961862564087	0.8639482855796814	0.7925569415092468	0.8155495524406433	0.8687439560890198	0.879323422908783	0.8450846076011658	0.8853901624679565	0.8006494045257568	0.8925052881240845	0.8118263483047485	0.8014229536056519	0.8522750735282898	0.8455290794372559	0.8124760389328003	1
80	80	0.21473399	0.32256266474723816	0.23395079374313354	0.22467835247516632	0.2603796124458313	0.21398794651031494	0.3488858640193939	0.3247091770172119	0.2928110659122467	0.27789971232414246	0.3984266221523285	0.5190222859382629	0.3409852087497711	0.23335836827754974	0.3450862467288971	0.3242907226085663	0.23233219981193542	0.3303206264972687	0.45220422744750977	0
81	81	0.74266636	0.8114581108093262	0.7910772562026978	0.5840554237365723	0.8168993592262268	0.6305829286575317	0.8495527505874634	0.7421256899833679	0.8014169931411743	0.7663514018058777	0.8058464527130127	0.7307418584823608	0.8464913368225098	0.8674065470695496	0.7504518032073975	0.7819417715072632	0.8362030386924744	0.6195509433746338	0.7455981373786926	0
82	82	0.615411	0.7086935043334961	0.6996989846229553	0.6220652461051941	0.6800990700721741	0.7118147015571594	0.6305019855499268	0.7603821158409119	0.6489378213882446	0.7583175301551819	0.6541559100151062	0.6788474917411804	0.6448450684547424	0.6386145353317261	0.7645301818847656	0.6648930311203003	0.657822847366333	0.655312180519104	0.6275889873504639	1
83	83	0.6079702	0.6242904663085938	0.5064817667007446	0.6138221025466919	0.8210514783859253	0.5251249074935913	0.7650209665298462	0.744074285030365	0.8256235122680664	0.8375632762908936	0.8510626554489136	0.6428557634353638	0.6629572510719299	0.7186038494110107	0.7284281253814697	0.6796159148216248	0.7371026873588562	0.6499363780021667	0.7219429016113281	1
84	84	0.6170276	0.6507986187934875	0.6105043888092041	0.528762936592102	0.5754221081733704	0.6463698744773865	0.5132008194923401	0.5865887999534607	0.5846912860870361	0.6932507157325745	0.5916460752487183	0.49466463923454285	0.4851793944835663	0.5977478623390198	0.6278322339057922	0.5034091472625732	0.537362277507782	0.5826454162597656	0.5224376320838928	0
85	85	0.29335827	0.5468294620513916	0.29769694805145264	0.26111313700675964	0.36441439390182495	0.24768449366092682	0.44205835461616516	0.31336528062820435	0.36927875876426697	0.29466500878334045	0.4767375886440277	0.4419105648994446	0.37012895941734314	0.29121601581573486	0.46096500754356384	0.36642202734947205	0.35999834537506104	0.3483327031135559	0.3493849039077759	0
86	86	0.7129246	0.8362541198730469	0.8061828017234802	0.7060554027557373	0.8289697170257568	0.6941419243812561	0.6402682065963745	0.8072701692581177	0.8607499003410339	0.8049666881561279	0.5565382242202759	0.7090998291969299	0.6891469955444336	0.7113732099533081	0.45200827717781067	0.8058081865310669	0.653388500213623	0.8483387231826782	0.6297208666801453	1
87	87	0.7533723	0.8025834560394287	0.7802507281303406	0.8285468816757202	0.8102534413337708	0.6925846934318542	0.6787294149398804	0.721900463104248	0.7700214982032776	0.7110322117805481	0.7354319095611572	0.7191886305809021	0.671920120716095	0.762717068195343	0.6926602125167847	0.8757032155990601	0.7572551369667053	0.6107791066169739	0.795468270778656	0
88	88	0.17018954	0.21709482371807098	0.24616771936416626	0.2965366244316101	0.23405180871486664	0.14221814274787903	0.2394436150789261	0.26006463170051575	0.2013409435749054	0.21352291107177734	0.22999072074890137	0.2349521368741989	0.2639520764350891	0.20508109033107758	0.2234961986541748	0.23275664448738098	0.20990526676177979	0.23651428520679474	0.20823058485984802	0
89	89	0.6177776	0.6033839583396912	0.6371296644210815	0.5001683831214905	0.5251486897468567	0.5584285855293274	0.5915417075157166	0.5539727807044983	0.6433717012405396	0.6092872023582458	0.6464866399765015	0.5572977662086487	0.610925018787384	0.6219272613525391	0.6497559547424316	0.49566319584846497	0.6238808035850525	0.5938868522644043	0.5924959182739258	1
90	90	0.44887578	0.45369645953178406	0.6084626317024231	0.4036443531513214	0.43494683504104614	0.4300118684768677	0.6394962072372437	0.5714869499206543	0.4463290870189667	0.42951637506484985	0.5976348519325256	0.3787553310394287	0.49581730365753174	0.6402089595794678	0.5750698447227478	0.5804667472839355	0.4297313988208771	0.4897705018520355	0.45352092385292053	0
91	91	0.20783125	0.3823229670524597	0.26974087953567505	0.2606332004070282	0.24032853543758392	0.18562962114810944	0.25573399662971497	0.32470306754112244	0.25896120071411133	0.2249433696269989	0.3269360065460205	0.19628934562206268	0.3278064727783203	0.29706135392189026	0.28228330612182617	0.29648828506469727	0.27491849660873413	0.2734091877937317	0.26451829075813293	0
92	92	0.7121129	0.663425624370575	0.6304053068161011	0.6230946183204651	0.7526505589485168	0.5293996930122375	0.8330731987953186	0.7603418231010437	0.7397592067718506	0.5472885966300964	0.8406935334205627	0.7717989087104797	0.7823323011398315	0.8211405873298645	0.7585967183113098	0.7005024552345276	0.6920493841171265	0.6846440434455872	0.8425284028053284	1
93	93	0.7074413	0.7250522375106812	0.6611213684082031	0.6418627500534058	0.7241300940513611	0.5724136233329773	0.7877787351608276	0.7975625991821289	0.7667131423950195	0.8093011379241943	0.8058693408966064	0.5970157980918884	0.8145350217819214	0.7542234063148499	0.8453513979911804	0.7587047219276428	0.7218711972236633	0.7073559761047363	0.774446427822113	1
94	94	0.8356818	0.651377260684967	0.7220628261566162	0.7643467783927917	0.7438690066337585	0.5709482431411743	0.7976903915405273	0.7571980357170105	0.7024253010749817	0.7310113310813904	0.8185452222824097	0.7783464193344116	0.7978531718254089	0.8245976567268372	0.7460370063781738	0.8095707893371582	0.7601442337036133	0.6526731252670288	0.8003765940666199	1
95	95	0.63233376	0.6457705497741699	0.5956376194953918	0.5400342345237732	0.5393984317779541	0.5422525405883789	0.5931078791618347	0.6203892230987549	0.5475990772247314	0.5837165713310242	0.6341772675514221	0.4797893464565277	0.5296054482460022	0.5175600647926331	0.6572400331497192	0.5841529369354248	0.5478048920631409	0.6922327280044556	0.4884609878063202	1
96	96	0.8465379	0.8018455505371094	0.8047153353691101	0.8619903326034546	0.926612377166748	0.8419556021690369	0.8668161630630493	0.9623554348945618	0.8289888501167297	0.9301756620407104	0.8015229105949402	0.8991219997406006	0.94386225938797	0.8859040141105652	0.9251644015312195	0.8341293931007385	0.8327039480209351	0.9253743290901184	0.850052535533905	1
97	97	0.8736961	0.8479398488998413	0.8689188957214355	0.8168087005615234	0.9107651710510254	0.7937080264091492	0.9574852585792542	0.89547199010849	0.9357647895812988	0.8672120571136475	0.8100008964538574	0.906718909740448	0.875416100025177	0.8895441889762878	0.9398114085197449	0.8591924905776978	0.8981891870498657	0.9520056247711182	0.8954222202301025	0
98	98	0.5034038	0.6049668192863464	0.4956272542476654	0.47345149517059326	0.5393785238265991	0.39625248312950134	0.5228961110115051	0.5339451432228088	0.48748087882995605	0.5780944228172302	0.5084019303321838	0.503141462802887	0.5205886960029602	0.5179887413978577	0.5619394183158875	0.47059932351112366	0.48255106806755066	0.5909260511398315	0.506562352180481	0
99	99	0.35093838	0.5866084098815918	0.6535125970840454	0.36445188522338867	0.4166725277900696	0.3317118287086487	0.512110710144043	0.5729105472564697	0.5708874464035034	0.37546464800834656	0.46134811639785767	0.619964599609375	0.47785815596580505	0.3570910096168518	0.5952886343002319	0.3653450012207031	0.4164963364601135	0.5466659069061279	0.5756974816322327	0
100	100	0.37787068	0.5018502473831177	0.36117658019065857	0.3737269639968872	0.4012173116207123	0.3455077111721039	0.42997828125953674	0.385778546333313	0.389648973941803	0.32355743646621704	0.4657003879547119	0.3193545639514923	0.383872389793396	0.363153338432312	0.41130778193473816	0.33780035376548767	0.33842912316322327	0.4369022846221924	0.3876512944698334	0
101	101	0.84286714	0.8695926666259766	0.7646791934967041	0.5953692197799683	0.8046521544456482	0.6842952370643616	0.7143300175666809	0.8584200739860535	0.8116745948791504	0.8456234335899353	0.7251571416854858	0.7995297908782959	0.7767332196235657	0.6068668961524963	0.6717313528060913	0.8189385533332825	0.7714296579360962	0.8029636144638062	0.7761717438697815	1
102	102	0.7816316	0.8862374424934387	0.7852050065994263	0.894925057888031	0.8452683687210083	0.8488401174545288	0.7613725662231445	0.8684118390083313	0.8461689949035645	0.9001662731170654	0.6615911722183228	0.8803084492683411	0.9086302518844604	0.8644805550575256	0.7002412676811218	0.8287166357040405	0.8465867638587952	0.8666856288909912	0.8355819582939148	1
103	103	0.49525616	0.5429862141609192	0.6258504986763	0.5040128231048584	0.6248506903648376	0.5512537956237793	0.6875448226928711	0.6089703440666199	0.4263829290866852	0.3262535035610199	0.6249972581863403	0.513447105884552	0.7163357138633728	0.6605678796768188	0.6023984551429749	0.6697946190834045	0.47372668981552124	0.686755359172821	0.5147871971130371	0
104	104	0.31287965	0.44730719923973083	0.695187509059906	0.47206827998161316	0.5647852420806885	0.5105274319648743	0.36219340562820435	0.3827783167362213	0.4268413782119751	0.38442519307136536	0.4780024290084839	0.5363933444023132	0.41281479597091675	0.4210647642612457	0.31476110219955444	0.6234318017959595	0.45231565833091736	0.36765211820602417	0.3472782075405121	1
105	105	0.713317	0.8703759908676147	0.5135527849197388	0.6802182197570801	0.8767800331115723	0.8460478782653809	0.5990661382675171	0.9106079936027527	0.796104371547699	0.5041779279708862	0.9039995670318604	0.7825837731361389	0.9101317524909973	0.6562387347221375	0.42440664768218994	0.604832649230957	0.8352693319320679	0.8073127865791321	0.7399640083312988	1
106	106	0.29783234	0.39608851075172424	0.2942286729812622	0.21254171431064606	0.2682371437549591	0.31356075406074524	0.2922618091106415	0.36293289065361023	0.3067878484725952	0.4463963210582733	0.3673781454563141	0.3150758743286133	0.36742931604385376	0.3257521688938141	0.2906532883644104	0.30428174138069153	0.3092000186443329	0.29975080490112305	0.339566707611084	0
107	107	0.5511121	0.7011041045188904	0.6240848898887634	0.6472766995429993	0.6281951069831848	0.6932022571563721	0.6637866497039795	0.7090052366256714	0.6618408560752869	0.74582839012146	0.6679428815841675	0.6881677508354187	0.639677107334137	0.6492455005645752	0.6881913542747498	0.6541628837585449	0.6564885377883911	0.6539445519447327	0.6222428679466248	1
108	108	0.9341196	0.9160225987434387	0.9081170558929443	0.8766485452651978	0.9217339158058167	0.88821941614151	0.9046936631202698	0.8670322299003601	0.9585331082344055	0.9359279274940491	0.8221504092216492	0.9364534020423889	0.9567469358444214	0.9034489989280701	0.7553107142448425	0.8744759559631348	0.9072055816650391	0.937558114528656	0.8927987217903137	1
109	109	0.8896918	0.7916678786277771	0.7406066060066223	0.669773519039154	0.7602742314338684	0.4255286455154419	0.6956489682197571	0.7531019449234009	0.7683002352714539	0.6531832814216614	0.8037542700767517	0.6771876215934753	0.6445156931877136	0.608080267906189	0.6989207863807678	0.703833818435669	0.6937627196311951	0.6144832968711853	0.7298670411109924	1
110	110	0.40645894	0.5079101920127869	0.3536371886730194	0.24683108925819397	0.3081547021865845	0.2545311450958252	0.40301790833473206	0.4186411499977112	0.3310544788837433	0.25309067964553833	0.4436433017253876	0.30363890528678894	0.44873514771461487	0.3643287718296051	0.368930846452713	0.4141780436038971	0.37486931681632996	0.33243682980537415	0.3529810309410095	0
111	111	0.50589144	0.6949036121368408	0.7152165770530701	0.5443468689918518	0.667876660823822	0.6334386467933655	0.6460514068603516	0.6680985689163208	0.6229593753814697	0.8105668425559998	0.5813583731651306	0.6273656487464905	0.6299968957901001	0.49205589294433594	0.6736776232719421	0.6554020047187805	0.4853990375995636	0.5790418982505798	0.6747627258300781	0
112	112	0.2742772	0.37268856167793274	0.5192996263504028	0.548992931842804	0.4121462106704712	0.698060154914856	0.43955329060554504	0.49937862157821655	0.28936466574668884	0.3249559700489044	0.5825437307357788	0.5512462258338928	0.39554107189178467	0.4008074700832367	0.5162634253501892	0.3764580190181732	0.38563022017478943	0.4240843951702118	0.32281494140625	0
113	113	0.15490222	0.22370555996894836	0.24169792234897614	0.13607075810432434	0.22135254740715027	0.14824014902114868	0.2202770859003067	0.26033225655555725	0.20195341110229492	0.14870204031467438	0.21398013830184937	0.14743398129940033	0.26355838775634766	0.1938057392835617	0.21147868037223816	0.24325740337371826	0.1744125485420227	0.21896420419216156	0.23746024072170258	0
114	114	0.637883	0.6739945411682129	0.7325623631477356	0.638390302658081	0.7172433137893677	0.5765678286552429	0.666141927242279	0.630153477191925	0.522351086139679	0.7384799122810364	0.5898743867874146	0.5185220241546631	0.6763628721237183	0.6620584726333618	0.7094758152961731	0.6897767186164856	0.47627755999565125	0.6178797483444214	0.5067519545555115	1
115	115	0.7777697	0.7814695835113525	0.7515318393707275	0.9117164015769958	0.8318712711334229	0.6953984498977661	0.8589291572570801	0.7554137706756592	0.7101641893386841	0.7702049612998962	0.8023226857185364	0.7386817932128906	0.7637848258018494	0.847003698348999	0.745375394821167	0.694451093673706	0.7614575624465942	0.7784649729728699	0.8489406108856201	1
116	116	0.22112033	0.37969714403152466	0.48427653312683105	0.4519721269607544	0.4963131248950958	0.5979267358779907	0.3007129430770874	0.34778672456741333	0.29848161339759827	0.34502658247947693	0.623699426651001	0.3169151544570923	0.4222973883152008	0.442476749420166	0.6464568972587585	0.37375497817993164	0.41206830739974976	0.5110471844673157	0.4374305009841919	0
117	117	0.36731598	0.39881715178489685	0.3892233967781067	0.27970948815345764	0.3377697765827179	0.5005873441696167	0.43279972672462463	0.4137227535247803	0.43628016114234924	0.4284811317920685	0.525031566619873	0.2873305678367615	0.40520769357681274	0.4253323972225189	0.5082849264144897	0.39261722564697266	0.38334596157073975	0.39086201786994934	0.44152161478996277	0
118	118	0.33237365	0.3775930404663086	0.31866323947906494	0.45538291335105896	0.27185913920402527	0.3391611874103546	0.3483858108520508	0.33824366331100464	0.3105795383453369	0.28034645318984985	0.47414836287498474	0.410491406917572	0.3342796266078949	0.3893873691558838	0.3692193627357483	0.45795905590057373	0.3038273751735687	0.39121773838996887	0.3407248556613922	0
119	119	0.76969373	0.7764045596122742	0.5985726714134216	0.9005132913589478	0.754575252532959	0.7347339391708374	0.7903270721435547	0.6671819686889648	0.8147696256637573	0.5767836570739746	0.8829584121704102	0.728100061416626	0.9534086585044861	0.8541394472122192	0.7778702974319458	0.8018288016319275	0.8865405321121216	0.6675155758857727	0.8846872448921204	1
120	120	0.6563827	0.674044668674469	0.6671825647354126	0.7117840647697449	0.5683222413063049	0.7025092840194702	0.6773081421852112	0.6643368601799011	0.691667377948761	0.6169403195381165	0.7181061506271362	0.6857828497886658	0.7206423282623291	0.6574456095695496	0.7347210049629211	0.6594159007072449	0.6742090582847595	0.7305051684379578	0.7599939703941345	0
121	121	0.61805713	0.7975823283195496	0.7952443361282349	0.749880850315094	0.8997179865837097	0.7678265571594238	0.8251460194587708	0.877210259437561	0.7468955516815186	0.8721293807029724	0.8141276240348816	0.858164370059967	0.7676103115081787	0.8071251511573792	0.7701700329780579	0.7254591584205627	0.7587157487869263	0.8813235759735107	0.7699598670005798	1
122	122	0.5326464	0.5996719598770142	0.4218466579914093	0.3907117545604706	0.5162628293037415	0.4277430772781372	0.6413277387619019	0.5523550510406494	0.5506529808044434	0.5134831070899963	0.4716777801513672	0.5295156240463257	0.5238676071166992	0.5944236516952515	0.3950175344944	0.5634161829948425	0.46079424023628235	0.5924499034881592	0.45474666357040405	0
123	123	0.44800922	0.5992937088012695	0.5863173604011536	0.6450437307357788	0.4625232219696045	0.6283774971961975	0.4836020767688751	0.48029106855392456	0.5020027160644531	0.5123896598815918	0.582843542098999	0.5389416217803955	0.38702282309532166	0.6499718427658081	0.5982829928398132	0.6030080914497375	0.4022614359855652	0.5618061423301697	0.542759895324707	0
124	124	0.9139083	0.7942482233047485	0.7228063941001892	0.795880138874054	0.8016564846038818	0.6299670934677124	0.9347859025001526	0.7918442487716675	0.8264515995979309	0.8597027659416199	0.8552896976470947	0.8681673407554626	0.7631660103797913	0.8960268497467041	0.9025053977966309	0.8826425075531006	0.8956698179244995	0.769722044467926	0.6941053867340088	1
125	125	0.7435356	0.7745971083641052	0.5120373368263245	0.8768458366394043	0.8058416843414307	0.6646771430969238	0.8745588064193726	0.7845561504364014	0.7966235280036926	0.8156758546829224	0.884385883808136	0.6957355737686157	0.8737851977348328	0.8982216715812683	0.8697230219841003	0.8085789680480957	0.8999063968658447	0.6035541296005249	0.8155633211135864	1
126	126	0.90316653	0.8688488602638245	0.8685349822044373	0.896511435508728	0.8566052317619324	0.8455102443695068	0.8431257605552673	0.8589198589324951	0.9001904129981995	0.865966260433197	0.7898693084716797	0.8909237384796143	0.9156051874160767	0.8964998126029968	0.7597823739051819	0.857930600643158	0.8779574036598206	0.7897716164588928	0.8835588693618774	1
127	127	0.48267707	0.4526619017124176	0.5212802290916443	0.49695539474487305	0.5230444073677063	0.35232844948768616	0.3471522331237793	0.4174450635910034	0.4046967625617981	0.416923850774765	0.4977678060531616	0.3752239942550659	0.39203566312789917	0.4614405930042267	0.4431602656841278	0.4772098660469055	0.39321839809417725	0.3690568506717682	0.36428436636924744	0
128	128	0.73340404	0.6885502338409424	0.6378821134567261	0.6026832461357117	0.5968871712684631	0.6617336273193359	0.7449062466621399	0.7132168412208557	0.6609482169151306	0.7071294784545898	0.6886668801307678	0.6198841333389282	0.6792699694633484	0.6738021969795227	0.7520497441291809	0.6475826501846313	0.6470940709114075	0.7217536568641663	0.674910843372345	0
129	129	0.42390433	0.4412182867527008	0.41807058453559875	0.4117482602596283	0.3648275136947632	0.3829421401023865	0.34575897455215454	0.39829617738723755	0.3602502644062042	0.4827630817890167	0.42291146516799927	0.3320466876029968	0.4216461479663849	0.41062456369400024	0.36242565512657166	0.4760070741176605	0.3827604651451111	0.350718230009079	0.39035433530807495	1
130	130	0.19375125	0.32421591877937317	0.26309463381767273	0.22586475312709808	0.23974192142486572	0.16689710319042206	0.28801214694976807	0.3074626624584198	0.25761255621910095	0.2101254016160965	0.3153880834579468	0.18432439863681793	0.3176553547382355	0.30382847785949707	0.23815272748470306	0.28993043303489685	0.21996760368347168	0.26365402340888977	0.25977230072021484	0
131	131	0.1604803	0.24522970616817474	0.25334006547927856	0.1642717570066452	0.24290746450424194	0.12463444471359253	0.22752469778060913	0.27625566720962524	0.2107149362564087	0.17046284675598145	0.20414045453071594	0.1405804455280304	0.3393767774105072	0.1891518235206604	0.21481779217720032	0.23351582884788513	0.22072482109069824	0.23409724235534668	0.2179497331380844	0
132	132	0.73728204	0.6525545716285706	0.645591676235199	0.6606464982032776	0.6524626612663269	0.7264869809150696	0.7315868735313416	0.684296190738678	0.7099851965904236	0.6124362349510193	0.6928820610046387	0.6663358211517334	0.6796640157699585	0.6666017174720764	0.7543880343437195	0.664344310760498	0.6960723996162415	0.6828380823135376	0.6547654867172241	0
133	133	0.60348326	0.6003755331039429	0.6045171618461609	0.7291377186775208	0.6998660564422607	0.43922072649002075	0.7101357579231262	0.6777405738830566	0.6419307589530945	0.603144645690918	0.6419912576675415	0.6801652908325195	0.7253515124320984	0.6846728920936584	0.6544569730758667	0.7336593866348267	0.7070232033729553	0.6480189561843872	0.7044431567192078	1
134	134	0.50354254	0.5644946098327637	0.5523881912231445	0.5496756434440613	0.3639937937259674	0.44173023104667664	0.4979006350040436	0.5080864429473877	0.39185962080955505	0.3191724717617035	0.4362412095069885	0.35244056582450867	0.44960010051727295	0.38382503390312195	0.4645937383174896	0.6065042614936829	0.4418838322162628	0.34539294242858887	0.36428120732307434	0
135	135	0.7156148	0.7326815724372864	0.6244028210639954	0.6798751354217529	0.7419934868812561	0.6695892810821533	0.7515052556991577	0.6692875623703003	0.7790494561195374	0.740832507610321	0.7367765307426453	0.7639807462692261	0.6832688450813293	0.7214382290840149	0.7451751828193665	0.7302855253219604	0.6222248077392578	0.6669135689735413	0.7910888195037842	0
136	136	0.47274104	0.45925256609916687	0.44794726371765137	0.5038565397262573	0.4698501527309418	0.4006304442882538	0.4088808596134186	0.4138181209564209	0.4908735156059265	0.34079113602638245	0.45883768796920776	0.36362984776496887	0.5307843089103699	0.4693601727485657	0.3273838460445404	0.45293939113616943	0.4840373396873474	0.35688841342926025	0.39181527495384216	0
137	137	0.5695438	0.6614767909049988	0.6619737148284912	0.7334808707237244	0.6152576804161072	0.6576323509216309	0.6405024528503418	0.6714668273925781	0.5804936289787292	0.5377064943313599	0.6706405282020569	0.6790051460266113	0.6829688549041748	0.6259248852729797	0.7519065141677856	0.6306949257850647	0.6387519836425781	0.6671438217163086	0.7303224802017212	0
138	138	0.34497878	0.4261520206928253	0.39162737131118774	0.4512558579444885	0.37708646059036255	0.3169153332710266	0.3235931396484375	0.41616499423980713	0.4031499922275543	0.3758721351623535	0.4022694230079651	0.3921748399734497	0.394106388092041	0.4123382568359375	0.2883952558040619	0.4589886963367462	0.37651756405830383	0.3747265040874481	0.36161914467811584	0
139	139	0.45614696	0.7447983622550964	0.7403314709663391	0.5400291681289673	0.6573615670204163	0.6638439893722534	0.692778468132019	0.659338653087616	0.5000559091567993	0.6562749147415161	0.593703031539917	0.5070295333862305	0.5395606160163879	0.5103127956390381	0.467677503824234	0.7148375511169434	0.5288115739822388	0.6487442255020142	0.4673413038253784	1
140	140	0.80403155	0.7374131083488464	0.7493388652801514	0.7585618495941162	0.7552722096443176	0.7413290143013	0.7438121438026428	0.7075498104095459	0.7370067834854126	0.7845805883407593	0.686697781085968	0.7162727117538452	0.7397463321685791	0.6684866547584534	0.709145724773407	0.7365753054618835	0.7030127644538879	0.7225503325462341	0.8009343147277832	1
141	141	0.4696243	0.29567787051200867	0.5808846950531006	0.6227412819862366	0.7144644856452942	0.6289441585540771	0.5757692456245422	0.3798384368419647	0.32335761189460754	0.3782593011856079	0.5771120190620422	0.5135918855667114	0.30762678384780884	0.7927737832069397	0.6345193982124329	0.47535333037376404	0.4153021275997162	0.5616047978401184	0.5315057635307312	0
142	142	0.9306172	0.8946366310119629	0.8749051690101624	0.979009211063385	0.8803408741950989	0.8561912178993225	0.9487929940223694	0.8520382642745972	0.8898018598556519	0.9563999772071838	0.8020521998405457	0.9174062609672546	0.9106062054634094	0.90655916929245	0.8454267978668213	0.8754480481147766	0.8848652839660645	0.9538211226463318	0.9226585626602173	1
143	143	0.7986833	0.784433126449585	0.7175849676132202	0.7684246301651001	0.8673551678657532	0.7954367399215698	0.8566939830780029	0.7131505608558655	0.8582226634025574	0.6890056729316711	0.7568451762199402	0.8585531711578369	0.7579098343849182	0.7926347851753235	0.8299674391746521	0.6879070401191711	0.7774543166160583	0.8789613246917725	0.7441635131835938	1
144	144	0.5005105	0.6453250050544739	0.45630931854248047	0.47737038135528564	0.6114314198493958	0.37126970291137695	0.6886297464370728	0.5642416477203369	0.590107262134552	0.6191777586936951	0.5714576244354248	0.5977295637130737	0.6654888391494751	0.6378682851791382	0.5697789788246155	0.4916827976703644	0.45761242508888245	0.39487025141716003	0.4089861214160919	0
145	145	0.87444127	0.8513049483299255	0.8717705607414246	0.7629883885383606	0.83653324842453	0.8752962946891785	0.907725989818573	0.9586396813392639	0.8649201393127441	0.6851776242256165	0.8991028666496277	0.8484956622123718	0.9117558598518372	0.95832359790802	0.9130911827087402	0.799741804599762	0.8556185960769653	0.9092655777931213	0.8308899998664856	1
146	146	0.3862838	0.584985613822937	0.38541004061698914	0.19340680539608002	0.7874906659126282	0.36629965901374817	0.25044119358062744	0.7288974523544312	0.47496479749679565	0.21965953707695007	0.2925742566585541	0.18063464760780334	0.4801398515701294	0.40855467319488525	0.2533460259437561	0.43139421939849854	0.23126386106014252	0.3665885627269745	0.3014123737812042	1
147	147	0.66127896	0.6079674959182739	0.6442723274230957	0.49225914478302	0.6817649602890015	0.5701139569282532	0.6775490641593933	0.6972647905349731	0.7490631341934204	0.6280134916305542	0.6472191214561462	0.6391095519065857	0.7341790795326233	0.6744490265846252	0.6567871570587158	0.7210786938667297	0.6491515040397644	0.6956238746643066	0.7151743769645691	0
148	148	0.4607997	0.6298573017120361	0.5641305446624756	0.6287122964859009	0.48650380969047546	0.5769690871238708	0.6285884380340576	0.5945593118667603	0.6206769943237305	0.4907377362251282	0.6268733739852905	0.6512439250946045	0.6280295252799988	0.55267733335495	0.5582488775253296	0.5573868155479431	0.5674728155136108	0.584865927696228	0.6117821931838989	1
149	149	0.6484151	0.38918083906173706	0.5719318389892578	0.5446955561637878	0.4442150294780731	0.6507845520973206	0.504814624786377	0.5931856036186218	0.5693594813346863	0.5770670771598816	0.6073376536369324	0.5727138519287109	0.48889681696891785	0.449576735496521	0.6617271304130554	0.6714537739753723	0.3867649435997009	0.5269292593002319	0.5035219192504883	1
150	150	0.33367133	0.41138768196105957	0.30163106322288513	0.24976275861263275	0.3308241665363312	0.43721044063568115	0.37391769886016846	0.3523763120174408	0.36700156331062317	0.2725779116153717	0.33554473519325256	0.2687571942806244	0.34773609042167664	0.32658734917640686	0.5500383973121643	0.32127079367637634	0.3559756577014923	0.2981780469417572	0.34860870242118835	0
151	151	0.32653627	0.4008897840976715	0.3182554543018341	0.39943844079971313	0.32239046692848206	0.29584065079689026	0.5155869722366333	0.4002649784088135	0.3275875449180603	0.2758910357952118	0.4426259398460388	0.46676552295684814	0.4149879813194275	0.3772457242012024	0.4108402729034424	0.47527071833610535	0.37372341752052307	0.4391257166862488	0.34216758608818054	0
152	152	0.65156454	0.600525975227356	0.6130053400993347	0.4897790849208832	0.7338548302650452	0.5911109447479248	0.6353896856307983	0.5266584157943726	0.6242494583129883	0.5651172399520874	0.6181156635284424	0.6186550259590149	0.5281098484992981	0.5231066346168518	0.5686051845550537	0.5881640315055847	0.583193302154541	0.5785452723503113	0.6111268997192383	1
153	153	0.8154632	0.7730607986450195	0.7328442335128784	0.805519163608551	0.8842174410820007	0.7993365526199341	0.8251208066940308	0.8031091690063477	0.7428377270698547	0.9145696759223938	0.6968678832054138	0.7876994609832764	0.7740640640258789	0.820139467716217	0.8101562261581421	0.7797853350639343	0.7715238332748413	0.821685254573822	0.7710594534873962	1
154	154	0.6022044	0.7053545713424683	0.5728809833526611	0.7227032780647278	0.6805717945098877	0.6007527709007263	0.707777202129364	0.7276383638381958	0.6224851608276367	0.6996970176696777	0.614296555519104	0.6517508625984192	0.6489695906639099	0.57264244556427	0.6515774726867676	0.6148716807365417	0.6021412014961243	0.7078539729118347	0.6868439316749573	1
155	155	0.8945376	0.8845740556716919	0.7170053720474243	0.8483545780181885	0.8344777226448059	0.8283542990684509	0.8373237252235413	0.7324343919754028	0.8909815549850464	0.7538176774978638	0.8971702456474304	0.9386751055717468	0.9684802889823914	0.9045461416244507	0.86079341173172	0.916218101978302	0.9054022431373596	0.6824089288711548	0.9352119565010071	1
156	156	0.2778067	0.3328704237937927	0.3011525571346283	0.5514787435531616	0.2635960280895233	0.26765507459640503	0.3730933964252472	0.38477590680122375	0.2912837266921997	0.221988707780838	0.45341503620147705	0.2534312307834625	0.3807500898838043	0.33120545744895935	0.3438646197319031	0.38990139961242676	0.3366889953613281	0.40515515208244324	0.31889140605926514	1
157	157	0.7066861	0.6981602311134338	0.6020886301994324	0.7407132983207703	0.6256618499755859	0.7147339582443237	0.6322518587112427	0.6853999495506287	0.6193190217018127	0.708897590637207	0.6655365824699402	0.7061694264411926	0.6277285814285278	0.6660177111625671	0.629589319229126	0.7052898406982422	0.5986507534980774	0.6632310152053833	0.6895298361778259	1
158	158	0.28582522	0.48916736245155334	0.3207649886608124	0.3124239146709442	0.3030255436897278	0.3596349060535431	0.49549970030784607	0.3687504529953003	0.35155174136161804	0.36028313636779785	0.42974233627319336	0.30145639181137085	0.3236975073814392	0.3555961847305298	0.3446154296398163	0.5710659623146057	0.3248761296272278	0.3762277066707611	0.4677296578884125	1
159	159	0.75585014	0.7830293774604797	0.5510056614875793	0.8762703537940979	0.7818801403045654	0.6054881811141968	0.7578408718109131	0.6688128113746643	0.9023424983024597	0.6447412371635437	0.8813440799713135	0.7139593362808228	0.7604950070381165	0.708452582359314	0.7261245846748352	0.6400818228721619	0.7721498608589172	0.6141660809516907	0.850804328918457	1
160	160	0.462486	0.5660403966903687	0.6885597109794617	0.7762182950973511	0.5818088054656982	0.39026156067848206	0.6221771240234375	0.623369574546814	0.5686423778533936	0.6380236744880676	0.6589226126670837	0.6292724013328552	0.6171672940254211	0.65497225522995	0.6358585953712463	0.7539787888526917	0.5430971384048462	0.661064863204956	0.5420295000076294	1
161	161	0.39256924	0.4762740433216095	0.4601786732673645	0.4912850558757782	0.42949801683425903	0.4359370768070221	0.41337811946868896	0.4780501425266266	0.3992251455783844	0.5543047189712524	0.4134233593940735	0.392358660697937	0.4338102638721466	0.40624794363975525	0.5360626578330994	0.3712570369243622	0.4091152250766754	0.5006588101387024	0.427396297454834	1
162	162	0.3033695	0.5102472305297852	0.2821567952632904	0.33963096141815186	0.30002227425575256	0.28182902932167053	0.5288596749305725	0.4441954493522644	0.37624844908714294	0.3309105932712555	0.45159026980400085	0.4674373269081116	0.40260034799575806	0.32414180040359497	0.49490103125572205	0.37798047065734863	0.3130102753639221	0.4317263960838318	0.3326297700405121	1
163	163	0.63658905	0.5637347102165222	0.5403105020523071	0.44042062759399414	0.718562126159668	0.395563006401062	0.578331470489502	0.49165695905685425	0.6218540072441101	0.43529996275901794	0.5908302068710327	0.654420793056488	0.46368515491485596	0.5156697630882263	0.49380072951316833	0.7790300250053406	0.490445077419281	0.5966184139251709	0.5862109065055847	1
164	164	0.5394325	0.6671233177185059	0.5815160870552063	0.700635552406311	0.5791274905204773	0.6832388043403625	0.7075939774513245	0.7048448324203491	0.6484411358833313	0.5966266989707947	0.6944212913513184	0.6913000345230103	0.6526476144790649	0.641241192817688	0.5606205463409424	0.6345739364624023	0.6796413660049438	0.6199818849563599	0.6055778861045837	1
165	165	0.5806222	0.5612248778343201	0.5394202470779419	0.5918912887573242	0.6635376811027527	0.35764044523239136	0.6358320116996765	0.4974040687084198	0.45030152797698975	0.5954869985580444	0.5500578880310059	0.4763917028903961	0.4259894788265228	0.4099567234516144	0.6635058522224426	0.523078203201294	0.44611379504203796	0.4968501925468445	0.4225336015224457	0
166	166	0.7085488	0.7648924589157104	0.768042266368866	0.7727484107017517	0.7885681390762329	0.7176105380058289	0.7981024980545044	0.7719697952270508	0.7355297803878784	0.794766366481781	0.736370325088501	0.7810646891593933	0.714454174041748	0.7188891172409058	0.7537351846694946	0.7500945925712585	0.7267614603042603	0.7460418343544006	0.8124080896377563	1
167	167	0.5952245	0.6159244775772095	0.6413660049438477	0.7894894480705261	0.6591981649398804	0.6339141726493835	0.7274262309074402	0.6368685960769653	0.5497326254844666	0.6139920949935913	0.6976413726806641	0.663840115070343	0.47821512818336487	0.5639792084693909	0.6180666089057922	0.6066542863845825	0.5561068058013916	0.6393460631370544	0.689659059047699	1
168	168	0.9947354	0.9739485383033752	0.9979304075241089	0.9839284420013428	0.9988896250724792	0.996694803237915	0.9760027527809143	0.9992436170578003	0.9909387826919556	0.9985658526420593	0.9120161533355713	0.9694087505340576	0.9896227121353149	0.9889679551124573	0.9966253042221069	0.9918102622032166	0.9860472679138184	0.9994986057281494	0.9977371692657471	1
169	169	0.65251714	0.6954500675201416	0.6337849497795105	0.546466052532196	0.678196132183075	0.6099855303764343	0.7531757354736328	0.7348957061767578	0.7273846864700317	0.4863659739494324	0.6997708082199097	0.743158757686615	0.7683261036872864	0.736714243888855	0.5863790512084961	0.7084882259368896	0.6381245255470276	0.6173010468482971	0.6992891430854797	0
170	170	0.46359116	0.5663155317306519	0.3490554392337799	0.32216522097587585	0.3351440131664276	0.3186361491680145	0.4314757287502289	0.38867393136024475	0.39409682154655457	0.4274802803993225	0.42904776334762573	0.4155852496623993	0.3698311746120453	0.3845476806163788	0.48343607783317566	0.37730395793914795	0.3053593635559082	0.37765318155288696	0.36958611011505127	1
171	171	0.27068087	0.33360594511032104	0.26275500655174255	0.25182637572288513	0.31425923109054565	0.2670747935771942	0.2923518717288971	0.34963300824165344	0.29398682713508606	0.27903327345848083	0.39764586091041565	0.3245290219783783	0.31285643577575684	0.27006131410598755	0.2819612920284271	0.3237212300300598	0.29875537753105164	0.33854496479034424	0.3660542964935303	1
172	172	0.76871365	0.738606870174408	0.7925145626068115	0.7225700616836548	0.7889119386672974	0.5368660092353821	0.7947051525115967	0.7610633373260498	0.7221601605415344	0.7418841123580933	0.632586658000946	0.7471888661384583	0.6881995797157288	0.7345131635665894	0.7261849641799927	0.668407142162323	0.7107503414154053	0.740821123123169	0.7824176549911499	1
173	173	0.33770078	0.45116177201271057	0.3719468116760254	0.2785997688770294	0.3225967586040497	0.4489319622516632	0.39020106196403503	0.39261841773986816	0.34280338883399963	0.3094105124473572	0.4177604019641876	0.3493770956993103	0.38059288263320923	0.3292849063873291	0.4239332377910614	0.3981068432331085	0.3201530873775482	0.36996424198150635	0.504020094871521	1
174	174	0.32566094	0.3930151164531708	0.35108357667922974	0.46392086148262024	0.3605736792087555	0.34852418303489685	0.36192670464515686	0.3610904812812805	0.3617374002933502	0.3768755793571472	0.5150671005249023	0.36065012216567993	0.4156624674797058	0.46118050813674927	0.33091118931770325	0.42388013005256653	0.38178786635398865	0.6191273331642151	0.3570006191730499	0
175	175	0.8685118	0.8846448659896851	0.869310736656189	0.8634517192840576	0.9302763342857361	0.8455812335014343	0.9618191719055176	0.8517388105392456	0.8933872580528259	0.9187062978744507	0.8204315900802612	0.911469042301178	0.9210328459739685	0.9008709788322449	0.8613398671150208	0.8328185081481934	0.884333610534668	0.8607012033462524	0.9116554856300354	1
176	176	0.89311284	0.9173288345336914	0.7474473714828491	0.7740969657897949	0.9132916927337646	0.9050730466842651	0.8579933643341064	0.9662989974021912	0.8913968801498413	0.8492148518562317	0.8898353576660156	0.8856702446937561	0.8500356078147888	0.8385330438613892	0.8456722497940063	0.8301044702529907	0.8617332577705383	0.8388267159461975	0.8631727695465088	1
177	177	0.55984074	0.6486462354660034	0.47010713815689087	0.7363369464874268	0.7390968799591064	0.5385358929634094	0.7511168718338013	0.6559053063392639	0.7078178524971008	0.5451771020889282	0.665534257888794	0.6697508096694946	0.6753897666931152	0.6558062434196472	0.6735615134239197	0.7190682291984558	0.5593211650848389	0.5591116547584534	0.7223144769668579	1
178	178	0.67636997	0.787289559841156	0.6718425154685974	0.815925121307373	0.8558518290519714	0.6124253869056702	0.7918003797531128	0.7066606879234314	0.7479948401451111	0.7450145483016968	0.6370950937271118	0.7880361080169678	0.8099526166915894	0.8212780356407166	0.683458685874939	0.7307772636413574	0.692189633846283	0.6236801743507385	0.6613844037055969	0
179	179	0.78066504	0.8053044080734253	0.7180811166763306	0.66195148229599	0.6234971284866333	0.8599399924278259	0.5945057272911072	0.5235305428504944	0.7512534260749817	0.7847621440887451	0.4423752427101135	0.5845843553543091	0.7470460534095764	0.6253466606140137	0.3655267655849457	0.8112796545028687	0.5079248547554016	0.8741732835769653	0.42434611916542053	1
180	180	0.5745239	0.7130191922187805	0.6793337464332581	0.4208119809627533	0.6151019334793091	0.6482752561569214	0.6940678954124451	0.6259200572967529	0.5593495965003967	0.7938742637634277	0.624422013759613	0.5401551127433777	0.7123976349830627	0.5148175954818726	0.546166181564331	0.6620638966560364	0.5490615367889404	0.6263213157653809	0.681193470954895	1
181	181	0.45068032	0.5591274499893188	0.5111746191978455	0.4503248333930969	0.47881779074668884	0.37787967920303345	0.47459644079208374	0.5255747437477112	0.48511576652526855	0.44383499026298523	0.43603405356407166	0.45904868841171265	0.4449763000011444	0.4858907163143158	0.5919514298439026	0.442009299993515	0.41548141837120056	0.5224003791809082	0.40478286147117615	0
182	182	0.3552615	0.5356249809265137	0.3876524865627289	0.629650890827179	0.3779815137386322	0.42595958709716797	0.5003780722618103	0.481994092464447	0.4480801522731781	0.5021609663963318	0.5082641839981079	0.4951135516166687	0.44275957345962524	0.4525376856327057	0.2890283763408661	0.3338790535926819	0.43610188364982605	0.39891931414604187	0.40426310896873474	0
183	183	0.5763567	0.4059157967567444	0.5668225884437561	0.3703344762325287	0.7792151570320129	0.5381388664245605	0.34397032856941223	0.4076097309589386	0.366822212934494	0.7669398188591003	0.5026888847351074	0.4716104567050934	0.47253865003585815	0.3849944770336151	0.43029385805130005	0.606193482875824	0.4539361894130707	0.4453504979610443	0.5211800932884216	0
184	184	0.43622705	0.4777091443538666	0.39711010456085205	0.6398956179618835	0.3466183543205261	0.435834139585495	0.5978046655654907	0.46642547845840454	0.3710971474647522	0.4358423054218292	0.5389462113380432	0.36380720138549805	0.44811704754829407	0.43661996722221375	0.5888594388961792	0.5974066257476807	0.3846621811389923	0.495996356010437	0.4251921474933624	0
185	185	0.7737929	0.6826059818267822	0.8109409213066101	0.8432603478431702	0.8451108336448669	0.6797834634780884	0.656775951385498	0.8240731358528137	0.6922094225883484	0.8299450278282166	0.6893108487129211	0.7898924946784973	0.8146477341651917	0.7659532427787781	0.7339318990707397	0.7554989457130432	0.8119461536407471	0.8336296677589417	0.8353095650672913	1
186	186	0.52344227	0.5637710094451904	0.6046375036239624	0.7971203923225403	0.5967761874198914	0.4014926850795746	0.6225549578666687	0.5348812937736511	0.6109460592269897	0.5217347145080566	0.5470418930053711	0.660304844379425	0.5471614599227905	0.6391163468360901	0.5499930381774902	0.6253061294555664	0.43638837337493896	0.42756664752960205	0.41658902168273926	0
187	187	0.20246996	0.25676360726356506	0.24979685246944427	0.5298700928688049	0.2833547592163086	0.2299981564283371	0.26368430256843567	0.2829560935497284	0.25520527362823486	0.6106769442558289	0.22876326739788055	0.22832943499088287	0.28929194808006287	0.1937231719493866	0.4870021939277649	0.2283572405576706	0.32856693863868713	0.32389023900032043	0.22063632309436798	1
188	188	0.577179	0.6895233988761902	0.5611823797225952	0.4452584683895111	0.5373279452323914	0.6150104403495789	0.6895514726638794	0.6408349871635437	0.5838466882705688	0.7362371683120728	0.652208685874939	0.6934822201728821	0.7551879286766052	0.6235759258270264	0.6492759585380554	0.6907333731651306	0.585066556930542	0.6719315648078918	0.7190418839454651	1
189	189	0.42439786	0.3882732689380646	0.3092001676559448	0.2237958461046219	0.3652329444885254	0.3505322337150574	0.43047553300857544	0.3754187822341919	0.37793904542922974	0.41274914145469666	0.4954277276992798	0.40863117575645447	0.35808590054512024	0.3426996171474457	0.4435640871524811	0.32989752292633057	0.3501659035682678	0.42672082781791687	0.3249950706958771	0
190	190	0.97559685	0.9356855154037476	0.9677348136901855	0.9925009608268738	0.9806735515594482	0.9817599654197693	0.9138389825820923	0.9498084783554077	0.9751474261283875	0.9922851324081421	0.8818837404251099	0.9662812352180481	0.9725126028060913	0.9501228332519531	0.8683729767799377	0.9449785947799683	0.9414872527122498	0.9940875768661499	0.922916829586029	1
191	191	0.446912	0.5648693442344666	0.6304858326911926	0.5867959856987	0.6705700755119324	0.4034671485424042	0.5958614349365234	0.5959077477455139	0.6253920197486877	0.7437951564788818	0.5837774276733398	0.6463379859924316	0.4311106503009796	0.6258112192153931	0.545916736125946	0.6687734127044678	0.4252830743789673	0.47212642431259155	0.428683876991272	0
192	192	0.43542838	0.5818501114845276	0.3606146275997162	0.4765940308570862	0.3794797658920288	0.5452057123184204	0.54918372631073	0.4317900538444519	0.35023853182792664	0.288185715675354	0.5328558683395386	0.4926532506942749	0.39932480454444885	0.39313119649887085	0.6045169830322266	0.41383686661720276	0.3561866879463196	0.4971504211425781	0.36211609840393066	0
193	193	0.53714496	0.619134783744812	0.706810474395752	0.5710073709487915	0.6283468008041382	0.6742069125175476	0.6146232485771179	0.6128556132316589	0.59568190574646	0.632835865020752	0.6556217074394226	0.5963259935379028	0.5093300342559814	0.6278205513954163	0.6919205188751221	0.6707093715667725	0.6259695887565613	0.6479538083076477	0.443104088306427	1
194	194	0.5916167	0.5228729844093323	0.5725488066673279	0.46948155760765076	0.8039352297782898	0.4674621820449829	0.5414247512817383	0.5529078841209412	0.6398264169692993	0.355241060256958	0.5910456776618958	0.6358699202537537	0.5387346148490906	0.6703392267227173	0.5145439505577087	0.7861546277999878	0.46467125415802	0.5461798906326294	0.569747269153595	1
195	195	0.6386596	0.6907585859298706	0.6402389407157898	0.6331623196601868	0.637579619884491	0.6469681859016418	0.6223768591880798	0.6639419198036194	0.6151431202888489	0.6674731969833374	0.6341025233268738	0.6876948475837708	0.6925739049911499	0.6565677523612976	0.7251752018928528	0.5867785215377808	0.6254317164421082	0.6378278136253357	0.7348107099533081	0
196	196	0.39422575	0.40866532921791077	0.6610470414161682	0.5624187588691711	0.4704078435897827	0.610331654548645	0.5567145943641663	0.40922150015830994	0.5819383263587952	0.6048540472984314	0.5526767373085022	0.5014707446098328	0.48602449893951416	0.5608373284339905	0.33768007159233093	0.6994309425354004	0.44982045888900757	0.4335760772228241	0.4523828327655792	0
197	197	0.40204525	0.492972195148468	0.5149672031402588	0.5844746232032776	0.4134924113750458	0.34282469749450684	0.38348138332366943	0.473730206489563	0.34351369738578796	0.47129711508750916	0.44193896651268005	0.5244234204292297	0.46649810671806335	0.43024593591690063	0.3062669038772583	0.5078451633453369	0.4608345329761505	0.30682849884033203	0.34669774770736694	1
198	198	0.24762085	0.35016974806785583	0.2690001130104065	0.3959074318408966	0.3208053708076477	0.3300718665122986	0.36824655532836914	0.38730388879776	0.34144678711891174	0.2952501177787781	0.36900731921195984	0.35780665278434753	0.34906476736068726	0.27568531036376953	0.4491305947303772	0.35297995805740356	0.2071622610092163	0.335590660572052	0.3653816282749176	0
199	199	0.9239736	0.8831356763839722	0.8520827293395996	0.9475034475326538	0.8762874603271484	0.6891350746154785	0.8861100673675537	0.8974255323410034	0.8924694657325745	0.9595085382461548	0.8177162408828735	0.9010710120201111	0.7656736969947815	0.8436753153800964	0.8259590864181519	0.8581154346466064	0.858068585395813	0.9368727803230286	0.8527883887290955	1
200	200	0.65011626	0.7697205543518066	0.5843871831893921	0.5917710661888123	0.733106791973114	0.6527367234230042	0.7884050011634827	0.7325319647789001	0.6221912503242493	0.6917077898979187	0.7432189583778381	0.7368777394294739	0.78948575258255	0.7584241032600403	0.7176758050918579	0.6923165321350098	0.6926729679107666	0.7135316729545593	0.7136121392250061	1
201	201	0.15237814	0.24137216806411743	0.2636430561542511	0.1436784714460373	0.23062710464000702	0.13565334677696228	0.21934907138347626	0.28746405243873596	0.22823992371559143	0.1702605038881302	0.2283056527376175	0.14644519984722137	0.3093627691268921	0.20791670680046082	0.2417498081922531	0.257372111082077	0.19327382743358612	0.24079035222530365	0.2408726066350937	1
202	202	0.58489025	0.6473571062088013	0.7623330354690552	0.6816204190254211	0.5772489905357361	0.6027550101280212	0.6504719257354736	0.5731797814369202	0.45912134647369385	0.8108354806900024	0.6618037223815918	0.5547852516174316	0.4528437554836273	0.5402734279632568	0.6045231819152832	0.7589165568351746	0.5098580718040466	0.6024219989776611	0.5107405781745911	1
203	203	0.62764037	0.7109023332595825	0.6903762817382812	0.7052505016326904	0.6893240809440613	0.711868405342102	0.6698840260505676	0.7632963061332703	0.6378247737884521	0.7974227070808411	0.6641071438789368	0.6809989213943481	0.6858075857162476	0.6680021286010742	0.7627170085906982	0.6906885504722595	0.6546942591667175	0.6705157160758972	0.7040405869483948	1
204	204	0.5212438	0.5713335871696472	0.43461674451828003	0.4753459095954895	0.4301656186580658	0.4425991475582123	0.4768541157245636	0.5126729607582092	0.5469213724136353	0.42487525939941406	0.48673945665359497	0.4049169719219208	0.39647987484931946	0.49183210730552673	0.6357389092445374	0.6359679102897644	0.4004489481449127	0.43345773220062256	0.41611579060554504	0
205	205	0.46531337	0.40167850255966187	0.36585280299186707	0.3037325143814087	0.38187071681022644	0.3331378400325775	0.37417685985565186	0.4169313907623291	0.3794054090976715	0.5394807457923889	0.5093144774436951	0.5165881514549255	0.4238065481185913	0.3892228305339813	0.29271090030670166	0.3824789226055145	0.35940712690353394	0.4385697543621063	0.36258742213249207	0
206	206	0.33402863	0.5791851878166199	0.634057343006134	0.6429510712623596	0.6035065054893494	0.6725859045982361	0.4398360550403595	0.4108743965625763	0.4505677819252014	0.3768174648284912	0.5997187495231628	0.3555305600166321	0.4265390932559967	0.6517860889434814	0.5087110996246338	0.6748679280281067	0.3405466079711914	0.3741394579410553	0.3733539581298828	0
207	207	0.54707164	0.6907545924186707	0.5648718476295471	0.5891602039337158	0.5815972685813904	0.5719017386436462	0.572584867477417	0.63779616355896	0.5995681881904602	0.4746020436286926	0.619905412197113	0.6893810033798218	0.4536946415901184	0.5536681413650513	0.6478695869445801	0.5738621354103088	0.5459257364273071	0.6389119625091553	0.5335716605186462	1
208	208	0.54319966	0.5685088634490967	0.5133289694786072	0.5350532531738281	0.5703145861625671	0.3561592698097229	0.4428038001060486	0.4713340997695923	0.48127633333206177	0.5772808790206909	0.5858682990074158	0.7314977049827576	0.4819451570510864	0.4520210325717926	0.44418567419052124	0.5960987210273743	0.5073978304862976	0.5882086157798767	0.5350145697593689	0
209	209	0.27377725	0.37052252888679504	0.30076903104782104	0.39140522480010986	0.31744465231895447	0.31806516647338867	0.2808021306991577	0.3616463840007782	0.32704368233680725	0.34978756308555603	0.41825079917907715	0.346506804227829	0.282777339220047	0.340409517288208	0.26491111516952515	0.343675822019577	0.31457680463790894	0.336870014667511	0.36067840456962585	1
210	210	0.6634482	0.6726140379905701	0.7017790079116821	0.4695707857608795	0.8088366985321045	0.7648772597312927	0.6665120720863342	0.7374670505523682	0.6533445119857788	0.7899436950683594	0.6960004568099976	0.6969173550605774	0.694327712059021	0.6201730370521545	0.7916362285614014	0.7396389842033386	0.6307113766670227	0.5831705331802368	0.6413090229034424	1
211	211	0.32798764	0.5759069919586182	0.35955414175987244	0.5612502694129944	0.4426683783531189	0.5427811145782471	0.5790554285049438	0.4894790053367615	0.5924734473228455	0.42596572637557983	0.5270451307296753	0.4688980281352997	0.45062538981437683	0.41406673192977905	0.575880229473114	0.44758233428001404	0.4095955491065979	0.5032246708869934	0.48587700724601746	0
212	212	0.5973443	0.6273398399353027	0.5565182566642761	0.7178986072540283	0.47579336166381836	0.6209589838981628	0.4926738142967224	0.46500107645988464	0.5981351137161255	0.571502149105072	0.5153523683547974	0.6829499006271362	0.5695253610610962	0.523726224899292	0.4666946232318878	0.5870866179466248	0.4740400016307831	0.3816257417201996	0.5037934184074402	0
213	213	0.56691474	0.6954190135002136	0.6662541627883911	0.7554471492767334	0.5594942569732666	0.668641984462738	0.692107617855072	0.7091912627220154	0.6377580165863037	0.6381989121437073	0.6301081776618958	0.6662352085113525	0.7036022543907166	0.7031735181808472	0.5431568622589111	0.6127576231956482	0.6644006967544556	0.7649795413017273	0.6475557684898376	1
214	214	0.6254821	0.715178370475769	0.7760605216026306	0.7430771589279175	0.6976383924484253	0.725082278251648	0.7094520926475525	0.7318101525306702	0.7360880970954895	0.851465106010437	0.7703909873962402	0.7838780879974365	0.7786962389945984	0.6640759706497192	0.7215877771377563	0.8116509318351746	0.7157789468765259	0.7507062554359436	0.7881896495819092	1
215	215	0.7047679	0.6971979141235352	0.6487526297569275	0.43666258454322815	0.7223633527755737	0.6879776120185852	0.6948103308677673	0.642420768737793	0.6914557218551636	0.6964540481567383	0.6745038032531738	0.7328379154205322	0.6628180146217346	0.5898845791816711	0.6516776084899902	0.7502138614654541	0.537298321723938	0.6849197745323181	0.7919129729270935	1
216	216	0.4115057	0.6816591024398804	0.5850642919540405	0.5919763445854187	0.5562503337860107	0.5501613020896912	0.6869614720344543	0.689390242099762	0.7530878186225891	0.6962172985076904	0.7231935858726501	0.6843013763427734	0.736823320388794	0.6804082989692688	0.6325024366378784	0.5985949635505676	0.6125913858413696	0.48277878761291504	0.6333791613578796	1
217	217	0.7411856	0.580084502696991	0.6428685188293457	0.5726699233055115	0.6217458248138428	0.5316412448883057	0.7070613503456116	0.5295515060424805	0.6267297863960266	0.4537523090839386	0.6986207962036133	0.48574429750442505	0.5051679611206055	0.6427412629127502	0.5223163962364197	0.6759322881698608	0.5478357672691345	0.7096754908561707	0.5703567862510681	1
218	218	0.66300976	0.5370144248008728	0.7516621351242065	0.8069808483123779	0.8532198071479797	0.6212217211723328	0.6738306283950806	0.7028763294219971	0.6368051171302795	0.6493331789970398	0.634290337562561	0.677923321723938	0.5255786776542664	0.7086215019226074	0.7203822135925293	0.6848188638687134	0.7481198310852051	0.747722327709198	0.7751201391220093	1
219	219	0.37652412	0.4380730390548706	0.32430997490882874	0.2805107533931732	0.25287842750549316	0.30552950501441956	0.45988258719444275	0.366061270236969	0.29969725012779236	0.24793462455272675	0.5474952459335327	0.36890995502471924	0.39049139618873596	0.42722851037979126	0.29573121666908264	0.3673596680164337	0.3333371877670288	0.3218647241592407	0.3480164408683777	0
220	220	0.24337888	0.4200400412082672	0.2813437581062317	0.42719027400016785	0.253658652305603	0.23292884230613708	0.28042322397232056	0.3270941972732544	0.3077640235424042	0.19672445952892303	0.3699846863746643	0.24586647748947144	0.29279935359954834	0.34877854585647583	0.3627711832523346	0.34617722034454346	0.31207698583602905	0.3541754186153412	0.2945735454559326	0
221	221	0.4274244	0.43512284755706787	0.40802201628685	0.4555228054523468	0.5019130706787109	0.3683582842350006	0.38338911533355713	0.47253677248954773	0.34771406650543213	0.2637370824813843	0.48285940289497375	0.4010735750198364	0.3893059194087982	0.4752820134162903	0.35965675115585327	0.3211066722869873	0.4126244783401489	0.38827937841415405	0.38404935598373413	0
222	222	0.69352525	0.6529237031936646	0.6668952703475952	0.7328987121582031	0.7690014243125916	0.723548173904419	0.7310071587562561	0.6961140036582947	0.6794803142547607	0.5684972405433655	0.6896060705184937	0.7483399510383606	0.7594192028045654	0.7178816795349121	0.7589665055274963	0.7289918065071106	0.7287135720252991	0.713205099105835	0.7279098033905029	1
223	223	0.41902542	0.5981236100196838	0.4366914927959442	0.5886744260787964	0.4804905652999878	0.46138378977775574	0.4906112253665924	0.6044538617134094	0.42185619473457336	0.365398108959198	0.6663079261779785	0.5049396753311157	0.5966288447380066	0.5364352464675903	0.6290398240089417	0.42548811435699463	0.45782697200775146	0.5974383354187012	0.6497073173522949	0
224	224	0.7371956	0.8307181000709534	0.7531432509422302	0.7936705350875854	0.8900194764137268	0.7532307505607605	0.4508817493915558	0.806280791759491	0.7087613344192505	0.8325785994529724	0.5776638984680176	0.8264949321746826	0.6215879321098328	0.7127788066864014	0.486910343170166	0.7727145552635193	0.7906659245491028	0.870380163192749	0.664635419845581	1
225	225	0.14683302	0.22819015383720398	0.23873594403266907	0.139293372631073	0.23311397433280945	0.14862458407878876	0.2164163440465927	0.2647683024406433	0.20118364691734314	0.17115716636180878	0.20157168805599213	0.15066400170326233	0.27702680230140686	0.17504292726516724	0.21184910833835602	0.22475826740264893	0.18655827641487122	0.22671352326869965	0.22394265234470367	0
226	226	0.7901751	0.7855062484741211	0.5727527737617493	0.7641477584838867	0.7697182297706604	0.6325704455375671	0.8209416270256042	0.7462934255599976	0.8069127202033997	0.8187496662139893	0.758775532245636	0.8231502175331116	0.7973774075508118	0.8148819804191589	0.7662484645843506	0.7200382351875305	0.7711784243583679	0.7086443305015564	0.854885995388031	1
227	227	0.40583917	0.5727067589759827	0.3660743832588196	0.47714516520500183	0.40207746624946594	0.3301401436328888	0.42901811003685	0.4452980160713196	0.3898836076259613	0.4214337170124054	0.44328737258911133	0.3956834673881531	0.3991439938545227	0.37950167059898376	0.513533353805542	0.42230337858200073	0.36133819818496704	0.3957699239253998	0.3176915645599365	0
228	228	0.93361706	0.8861192464828491	0.8836280703544617	0.9014557003974915	0.8708845376968384	0.9400433897972107	0.9639802575111389	0.8493357300758362	0.9621070027351379	0.9707985520362854	0.6793447732925415	0.8917050957679749	0.9000000357627869	0.9250558614730835	0.9014108777046204	0.8692396879196167	0.914757490158081	0.9513345956802368	0.9306672215461731	0
229	229	0.19146167	0.2576378881931305	0.23847852647304535	0.14327268302440643	0.23825421929359436	0.1493564248085022	0.29360485076904297	0.27390679717063904	0.24083103239536285	0.18730942904949188	0.24932080507278442	0.22452397644519806	0.2854785919189453	0.25254949927330017	0.22343873977661133	0.25034433603286743	0.20264104008674622	0.2950698435306549	0.2514418959617615	0
230	230	0.6691325	0.5308968424797058	0.41863390803337097	0.48261338472366333	0.6239509582519531	0.5525001287460327	0.492805153131485	0.4562651813030243	0.4574357569217682	0.4321419298648834	0.44206762313842773	0.45271769165992737	0.4366547763347626	0.4396476745605469	0.5388333201408386	0.6179057359695435	0.4014156758785248	0.47629985213279724	0.4623245894908905	0
231	231	0.8344059	0.716564953327179	0.8415518999099731	0.7502784132957458	0.8023244142532349	0.7914890646934509	0.7583174705505371	0.5687358379364014	0.8322529792785645	0.8657078742980957	0.9070018529891968	0.7656041979789734	0.9270751476287842	0.6515655517578125	0.827670693397522	0.9012715220451355	0.8365074396133423	0.5590901970863342	0.7896634340286255	1
232	232	0.16168028	0.24121959507465363	0.26369062066078186	0.23945073783397675	0.23863114416599274	0.17132948338985443	0.23103904724121094	0.2892206311225891	0.20272459089756012	0.22753185033798218	0.28575319051742554	0.354466050863266	0.25346314907073975	0.22581173479557037	0.26058754324913025	0.25929245352745056	0.18164171278476715	0.28934574127197266	0.28759074211120605	0
233	233	0.3365866	0.3083146810531616	0.300883948802948	0.26552262902259827	0.2518787682056427	0.236465185880661	0.3275376856327057	0.3186351954936981	0.2961070239543915	0.3636337220668793	0.4301626980304718	0.33611613512039185	0.3042581081390381	0.2894439399242401	0.2868320941925049	0.45098376274108887	0.2538774311542511	0.34785014390945435	0.2807227671146393	0
234	234	0.48448378	0.6504483222961426	0.5901581048965454	0.5652255415916443	0.5912550687789917	0.6440295577049255	0.6365009546279907	0.69453364610672	0.624729573726654	0.6807030439376831	0.6335554718971252	0.6066071391105652	0.5120906233787537	0.5601929426193237	0.5898204445838928	0.5675849914550781	0.5744919776916504	0.6616492867469788	0.5871337056159973	1
235	235	0.93821067	0.9182329773902893	0.8402854204177856	0.8353553414344788	0.9468786120414734	0.9024000763893127	0.9395833015441895	0.9308221340179443	0.9428429007530212	0.9604317545890808	0.9033994674682617	0.8877630233764648	0.8958808183670044	0.9201008081436157	0.8857121467590332	0.8600683808326721	0.8525891304016113	0.7934085130691528	0.8628534078598022	1
236	236	0.39830056	0.5696714520454407	0.3309357166290283	0.5208309888839722	0.46294164657592773	0.3921653628349304	0.475661039352417	0.43775874376296997	0.45137012004852295	0.3671054244041443	0.5251193046569824	0.3737308979034424	0.3513964116573334	0.3910464644432068	0.5854573845863342	0.4490177631378174	0.4005199372768402	0.4488615393638611	0.3755261301994324	0
237	237	0.444031	0.49901530146598816	0.4886217713356018	0.47890210151672363	0.37697044014930725	0.4904995560646057	0.5483477711677551	0.43622323870658875	0.4128882586956024	0.509267270565033	0.5328124165534973	0.5172279477119446	0.4981924295425415	0.6306220293045044	0.41332265734672546	0.6193116307258606	0.39489540457725525	0.4563000798225403	0.33269476890563965	0
238	238	0.4576099	0.49640870094299316	0.43290042877197266	0.6417647004127502	0.5300359129905701	0.4943973422050476	0.6359082460403442	0.5952073931694031	0.5595176219940186	0.37485671043395996	0.6909840703010559	0.6224785447120667	0.493002325296402	0.5639230012893677	0.5268904566764832	0.6468554735183716	0.48065873980522156	0.555158257484436	0.6364235281944275	0
239	239	0.33396322	0.44642511010169983	0.30297303199768066	0.3740842342376709	0.28260335326194763	0.22205135226249695	0.36426955461502075	0.33053869009017944	0.31611737608909607	0.39278411865234375	0.401509165763855	0.4225848615169525	0.38186752796173096	0.40618786215782166	0.2477441281080246	0.3663870096206665	0.30195656418800354	0.3196067214012146	0.29202187061309814	0
240	240	0.7759134	0.7786139845848083	0.7772045135498047	0.7599642872810364	0.7980905175209045	0.7713392972946167	0.793738842010498	0.905571460723877	0.7164140939712524	0.8559133410453796	0.7864954471588135	0.793132483959198	0.693780243396759	0.6009692549705505	0.8069959878921509	0.7720992565155029	0.7672560214996338	0.7657285928726196	0.8120557069778442	1
241	241	0.24595822	0.32919082045555115	0.2657030522823334	0.3612910807132721	0.25628161430358887	0.2091565579175949	0.27609336376190186	0.3136600852012634	0.25390371680259705	0.32477399706840515	0.3232784867286682	0.38624832034111023	0.34254446625709534	0.31803208589553833	0.288339227437973	0.29750925302505493	0.2756328582763672	0.35349902510643005	0.25027063488960266	0
242	242	0.62946	0.7195045948028564	0.6715485453605652	0.8860872387886047	0.7053012251853943	0.5028736591339111	0.7482770681381226	0.6782238483428955	0.5766945481300354	0.7374568581581116	0.6264315843582153	0.6876648664474487	0.7225080132484436	0.749312698841095	0.6630760431289673	0.6774617433547974	0.5412680506706238	0.5882431864738464	0.6680918335914612	1
243	243	0.7466913	0.6805800795555115	0.3842548727989197	0.7653656601905823	0.8850057721138	0.5737243890762329	0.6527740955352783	0.8315797448158264	0.7836047410964966	0.831587553024292	0.6052033305168152	0.6703646183013916	0.6485986709594727	0.5371696352958679	0.6751611232757568	0.7514255046844482	0.5092796683311462	0.650854229927063	0.8057260513305664	1
244	244	0.41454917	0.3976617455482483	0.31482622027397156	0.3697725236415863	0.3583779036998749	0.3007779121398926	0.36269813776016235	0.3776867389678955	0.2610653042793274	0.22069039940834045	0.42778852581977844	0.43063223361968994	0.25718486309051514	0.3408524692058563	0.35537025332450867	0.35124126076698303	0.28347209095954895	0.3985852301120758	0.3756362795829773	0
245	245	0.63177574	0.7952017784118652	0.6935164928436279	0.8306925296783447	0.8360830545425415	0.767652690410614	0.7461267709732056	0.7964154481887817	0.6631879806518555	0.860295832157135	0.7381883859634399	0.7477160096168518	0.7663872838020325	0.7254326939582825	0.716400146484375	0.7241498827934265	0.7266301512718201	0.785011351108551	0.7907395362854004	1
246	246	0.48100534	0.46595415472984314	0.38995468616485596	0.4051988124847412	0.5939953327178955	0.3665435314178467	0.7345126271247864	0.47509628534317017	0.47652560472488403	0.36365440487861633	0.530735194683075	0.483240008354187	0.4888869524002075	0.5152205228805542	0.4836878478527069	0.48735910654067993	0.42230409383773804	0.5334437489509583	0.39367344975471497	0
247	247	0.82362205	0.8243366479873657	0.7751452326774597	0.8155614137649536	0.8113163709640503	0.5871489644050598	0.8471480011940002	0.7268600463867188	0.7273696660995483	0.7906867265701294	0.8252869844436646	0.8166776299476624	0.7127448916435242	0.8351454138755798	0.7676223516464233	0.7626492381095886	0.8030877113342285	0.6588459610939026	0.8520748019218445	1
248	248	0.1989748	0.2804660499095917	0.2878555953502655	0.18281130492687225	0.24995705485343933	0.17217601835727692	0.3120632469654083	0.37788134813308716	0.2990071177482605	0.22221426665782928	0.30605801939964294	0.189967542886734	0.3516678214073181	0.2459404617547989	0.33004820346832275	0.48964768648147583	0.22579370439052582	0.27077779173851013	0.35594412684440613	0
249	249	0.41610432	0.5394682884216309	0.523481011390686	0.52144855260849	0.5653196573257446	0.5796601176261902	0.46599826216697693	0.4231184720993042	0.34005674719810486	0.4946597218513489	0.5102699995040894	0.4021187722682953	0.4446161389350891	0.5184944868087769	0.6213167905807495	0.33101266622543335	0.41963231563568115	0.3456687331199646	0.47441595792770386	1
250	250	0.46325168	0.5982598662376404	0.5179386138916016	0.572555661201477	0.49901607632637024	0.5749046206474304	0.5754660964012146	0.6338979005813599	0.43407613039016724	0.4133949279785156	0.6055757999420166	0.5700913667678833	0.5392472743988037	0.45087215304374695	0.6371971964836121	0.6226528882980347	0.5048982501029968	0.5696181654930115	0.49355635046958923	1
251	251	0.43370512	0.5776624083518982	0.44898658990859985	0.5229929089546204	0.4711918532848358	0.6405093669891357	0.47093918919563293	0.5755875706672668	0.5752314925193787	0.5069733262062073	0.4405655562877655	0.5642357468605042	0.48754921555519104	0.3858586847782135	0.6117695569992065	0.38957667350769043	0.364577054977417	0.506234347820282	0.47417154908180237	1
252	252	0.6094045	0.6240816116333008	0.519471287727356	0.4803124964237213	0.5736677646636963	0.4592909812927246	0.4829619228839874	0.5619531273841858	0.5810292363166809	0.6852966547012329	0.5522599816322327	0.5174337029457092	0.49881511926651	0.5074476599693298	0.5823957920074463	0.5319468975067139	0.5344866514205933	0.5657411813735962	0.5824517607688904	0
253	253	0.62954426	0.6345512270927429	0.6196919679641724	0.5822151899337769	0.6351112723350525	0.6870953440666199	0.6102679967880249	0.6935272812843323	0.6116176843643188	0.772407591342926	0.6048166751861572	0.6733945608139038	0.5251509547233582	0.482755571603775	0.7443805932998657	0.6578413248062134	0.4154183864593506	0.5683100819587708	0.5775365829467773	1
254	254	0.46350816	0.6354427933692932	0.6609323620796204	0.5133544206619263	0.6227644085884094	0.575954258441925	0.6396323442459106	0.5780820846557617	0.6048731207847595	0.4879899024963379	0.6424090266227722	0.5956941843032837	0.6473960280418396	0.6106298565864563	0.6686808466911316	0.6396237015724182	0.5199415683746338	0.6460888385772705	0.5980594754219055	1
255	255	0.4458537	0.6036030054092407	0.758085310459137	0.4607611298561096	0.6183886528015137	0.4006138741970062	0.6179317831993103	0.667491614818573	0.56831955909729	0.5072713494300842	0.637329638004303	0.5268310308456421	0.5198563933372498	0.3918267488479614	0.4613521695137024	0.7329509258270264	0.49090152978897095	0.6842792630195618	0.3841264843940735	0
256	256	0.58513093	0.6564779281616211	0.5893734097480774	0.4717150032520294	0.547782301902771	0.47478577494621277	0.5365148186683655	0.6684983968734741	0.5801206827163696	0.6603617668151855	0.5817775130271912	0.6298772692680359	0.5481232404708862	0.5308125019073486	0.5963985323905945	0.6092523336410522	0.5005533695220947	0.5654599070549011	0.5677593350410461	0
257	257	0.42119786	0.6530442237854004	0.603298008441925	0.5117331147193909	0.6381999254226685	0.658382773399353	0.5670211911201477	0.4315420687198639	0.593603253364563	0.4183558225631714	0.5651554465293884	0.5943774580955505	0.5519475936889648	0.49219468235969543	0.8247390389442444	0.3954704999923706	0.4979589283466339	0.49591901898384094	0.5798901915550232	1
258	258	0.7739411	0.7254714369773865	0.7753654718399048	0.7060863375663757	0.7403097152709961	0.6343033909797668	0.7922523021697998	0.7650958299636841	0.6361366510391235	0.8025240302085876	0.8280869722366333	0.7640126347541809	0.7868520021438599	0.7835516333580017	0.7656868696212769	0.7024807929992676	0.7628759741783142	0.7301324009895325	0.7805903553962708	1
259	259	0.17211407	0.32426589727401733	0.2794986963272095	0.2604654133319855	0.23929694294929504	0.15897995233535767	0.2869395315647125	0.31710517406463623	0.2495346963405609	0.22182978689670563	0.3433944880962372	0.21596869826316833	0.29166752099990845	0.30305707454681396	0.26326125860214233	0.3500615060329437	0.22041815519332886	0.2818300127983093	0.24959246814250946	0
260	260	0.36646238	0.44588494300842285	0.34438401460647583	0.4323245584964752	0.3827304244041443	0.3075489401817322	0.396602600812912	0.35841456055641174	0.34208518266677856	0.2875555753707886	0.3471824824810028	0.4983532130718231	0.36595845222473145	0.4427163004875183	0.3416742980480194	0.3644920885562897	0.3758184015750885	0.4333917796611786	0.34842872619628906	1
261	261	0.77589613	0.7532171607017517	0.7726237773895264	0.8093051314353943	0.8021209239959717	0.6268563270568848	0.802670955657959	0.8170057535171509	0.6835862398147583	0.7926013469696045	0.7555909752845764	0.7497542500495911	0.7619040012359619	0.6988732814788818	0.8033210039138794	0.7372279167175293	0.769114077091217	0.7309890985488892	0.7922518253326416	1
262	262	0.53010947	0.6451770067214966	0.3697334825992584	0.27108776569366455	0.46539002656936646	0.635147213935852	0.6223464608192444	0.585742712020874	0.622740626335144	0.6525872945785522	0.5737416744232178	0.546640157699585	0.5207191705703735	0.39733341336250305	0.7475824952125549	0.42839744687080383	0.3773841857910156	0.44156426191329956	0.5490658283233643	1
263	263	0.88320476	0.9060664772987366	0.8501353859901428	0.8675858974456787	0.9342187643051147	0.8887107968330383	0.9403256773948669	0.8376282453536987	0.9268858432769775	0.9039340019226074	0.8394041657447815	0.9289402365684509	0.921418309211731	0.9125187397003174	0.8034647107124329	0.8642416000366211	0.8936257362365723	0.8919554352760315	0.9080478549003601	1
264	264	0.32780302	0.5592036843299866	0.4255141019821167	0.3618539869785309	0.44712457060813904	0.29825106263160706	0.555307924747467	0.4124622642993927	0.4860820174217224	0.41838574409484863	0.4296697676181793	0.6436185836791992	0.37042292952537537	0.4382123053073883	0.5173407793045044	0.5469567179679871	0.4250078499317169	0.5958152413368225	0.3693358302116394	1
265	265	0.21633048	0.24949556589126587	0.36897942423820496	0.19414681196212769	0.2374013513326645	0.5725741982460022	0.22889314591884613	0.322250097990036	0.2799343764781952	0.2619815170764923	0.36497336626052856	0.29163047671318054	0.3245529234409332	0.34624505043029785	0.22188976407051086	0.35377392172813416	0.30919957160949707	0.23613521456718445	0.27520129084587097	1
266	266	0.25528297	0.32073232531547546	0.26190704107284546	0.1492544263601303	0.2456796020269394	0.16427446901798248	0.29571133852005005	0.3238809406757355	0.2736773192882538	0.20473118126392365	0.3176494240760803	0.24226920306682587	0.3099181056022644	0.30202609300613403	0.25481098890304565	0.30148008465766907	0.2966805696487427	0.28150010108947754	0.24743273854255676	0
267	267	0.5493177	0.7417373657226562	0.6282162666320801	0.5826126337051392	0.5851966738700867	0.5459851026535034	0.7601001262664795	0.655839741230011	0.6052586436271667	0.7179684042930603	0.6285588145256042	0.638632595539093	0.6743409633636475	0.5030867457389832	0.6038159132003784	0.6502276659011841	0.5636430978775024	0.6664851903915405	0.6467689871788025	1
268	268	0.62619036	0.5829198360443115	0.5603781342506409	0.564596951007843	0.6914772391319275	0.38238969445228577	0.6682649254798889	0.5282098054885864	0.5236905217170715	0.46338900923728943	0.6033905148506165	0.642493486404419	0.48715847730636597	0.7168686985969543	0.6539632678031921	0.5396605730056763	0.516646146774292	0.5711379647254944	0.6561066508293152	1
269	269	0.8397028	0.8766632080078125	0.8458648920059204	0.8939851522445679	0.8967559933662415	0.8732994794845581	0.9534121155738831	0.8461668491363525	0.9030686020851135	0.8316650390625	0.8018150925636292	0.9209898710250854	0.8918712139129639	0.9103489518165588	0.6436473727226257	0.8518800735473633	0.9122782945632935	0.9198943972587585	0.8716417551040649	1
270	270	0.71841294	0.6422160267829895	0.5785412192344666	0.6383737921714783	0.6662278175354004	0.5495794415473938	0.6403655409812927	0.590979278087616	0.6502559781074524	0.7255565524101257	0.6184625625610352	0.5873953104019165	0.6962670683860779	0.6695696115493774	0.6396912336349487	0.7619481086730957	0.6304934620857239	0.6424458622932434	0.7346823811531067	1
271	271	0.4799558	0.5303640365600586	0.37921079993247986	0.5312487483024597	0.40698543190956116	0.3495523929595947	0.4263699948787689	0.4223212003707886	0.3615519106388092	0.33636781573295593	0.5025447010993958	0.5080901384353638	0.4429776668548584	0.41201409697532654	0.4918593466281891	0.4001685380935669	0.4323166310787201	0.37445661425590515	0.40486717224121094	0
272	272	0.3684556	0.5201143026351929	0.44314709305763245	0.5076906085014343	0.5163984894752502	0.33013787865638733	0.4049288332462311	0.4566698670387268	0.43181049823760986	0.44835713505744934	0.5399006605148315	0.38985729217529297	0.4225180745124817	0.49049755930900574	0.4218382239341736	0.3962216377258301	0.3735242784023285	0.49864545464515686	0.4054475426673889	0
273	273	0.62661016	0.7054491639137268	0.6414690613746643	0.7015985250473022	0.6872196793556213	0.6534231901168823	0.6169934272766113	0.6959347724914551	0.6301416754722595	0.6714980006217957	0.6746298670768738	0.6059443950653076	0.7891553044319153	0.6415656208992004	0.6735386252403259	0.7290246486663818	0.5946200489997864	0.6909545660018921	0.7287924289703369	0
274	274	0.9484702	0.9286844730377197	0.9661733508110046	0.960383951663971	0.9626854658126831	0.9384268522262573	0.9536470770835876	0.9276131391525269	0.9427050352096558	0.9921289682388306	0.832287073135376	0.9294009208679199	0.9194937944412231	0.9235895276069641	0.9475443363189697	0.8924307227134705	0.9200738668441772	0.9022818207740784	0.9465097188949585	1
275	275	0.57576823	0.5344483852386475	0.6250181198120117	0.748306930065155	0.682477593421936	0.5566489696502686	0.6781233549118042	0.5378466248512268	0.5672699213027954	0.5824061632156372	0.6430166959762573	0.43498489260673523	0.6857185363769531	0.6448383331298828	0.6764523386955261	0.5250522494316101	0.5242922306060791	0.41251909732818604	0.46329712867736816	0
276	276	0.7568905	0.6660399436950684	0.6456671953201294	0.6756332516670227	0.6293003559112549	0.7323826551437378	0.7283178567886353	0.7006692290306091	0.6619184613227844	0.649815559387207	0.6486619710922241	0.6409767866134644	0.628106951713562	0.6474984288215637	0.7422547340393066	0.6560763716697693	0.6948422193527222	0.7409378886222839	0.6358940005302429	0
277	277	0.8428454	0.8865746259689331	0.7308511734008789	0.7608098387718201	0.912654459476471	0.8496330380439758	0.38433945178985596	0.7949349284172058	0.7170207500457764	0.9183779954910278	0.4953537583351135	0.8677344918251038	0.6554931998252869	0.6926141381263733	0.30777737498283386	0.726558268070221	0.7589298486709595	0.8238586783409119	0.592638373374939	1
278	278	0.32026494	0.4291827082633972	0.3639442026615143	0.4308543801307678	0.33220911026000977	0.3677213191986084	0.3432125747203827	0.39626356959342957	0.3246176242828369	0.39274320006370544	0.4678482115268707	0.3257337808609009	0.35945186018943787	0.3975372314453125	0.41173475980758667	0.4098777770996094	0.30582135915756226	0.47901585698127747	0.3838152587413788	0
279	279	0.29145715	0.33742207288742065	0.2715989649295807	0.4104924201965332	0.27624136209487915	0.2640230059623718	0.3154781460762024	0.33694925904273987	0.2983033061027527	0.30590173602104187	0.41014230251312256	0.29158416390419006	0.32709646224975586	0.33665573596954346	0.2774697542190552	0.32663899660110474	0.3200930953025818	0.35938560962677	0.29616132378578186	0
280	280	0.24611288	0.3845393657684326	0.31112560629844666	0.25501328706741333	0.248696431517601	0.28422901034355164	0.30217695236206055	0.3281198740005493	0.2602710723876953	0.2840596139431	0.39533981680870056	0.3331639766693115	0.31567898392677307	0.30590584874153137	0.30233994126319885	0.3966791033744812	0.25116783380508423	0.3218002915382385	0.3122440576553345	0
281	281	0.9800601	0.9435540437698364	0.9864953756332397	0.918944239616394	0.899425208568573	0.9959062337875366	0.9044467806816101	0.9785531759262085	0.9623805284500122	0.9755409955978394	0.9044591188430786	0.9409751296043396	0.9681516289710999	0.8542918562889099	0.957088053226471	0.9191981554031372	0.9469537734985352	0.9671074748039246	0.9903485774993896	1
282	282	0.75254875	0.691448986530304	0.594247579574585	0.7188007235527039	0.6438539028167725	0.33322855830192566	0.7639803290367126	0.6650087833404541	0.5939827561378479	0.4842839539051056	0.6532464623451233	0.6601369380950928	0.7042900323867798	0.8242737054824829	0.7369134426116943	0.7259671688079834	0.7092232704162598	0.699874758720398	0.7516165971755981	0
283	283	0.60276294	0.4521684944629669	0.49954503774642944	0.6868439316749573	0.7008641958236694	0.6606884002685547	0.7425289154052734	0.4409453570842743	0.5620055794715881	0.5017474293708801	0.6837157011032104	0.6555320620536804	0.5507447719573975	0.5469991564750671	0.5267874598503113	0.5287946462631226	0.5156434178352356	0.7387487888336182	0.4026237428188324	1
284	284	0.8570645	0.8004751205444336	0.792352557182312	0.7897219061851501	0.8131121397018433	0.8043191432952881	0.9016808867454529	0.7908844947814941	0.8727637529373169	0.8641144633293152	0.8587891459465027	0.8441725969314575	0.8379231095314026	0.8884353041648865	0.8516664505004883	0.8217028379440308	0.8653450012207031	0.803960919380188	0.8850401639938354	0
285	285	0.40168592	0.33431780338287354	0.6042994260787964	0.7131127715110779	0.25421756505966187	0.6814464330673218	0.5424757599830627	0.3653172552585602	0.35185444355010986	0.284712553024292	0.6485365033149719	0.36530303955078125	0.3691793978214264	0.728221595287323	0.7443789839744568	0.7292255163192749	0.4624062478542328	0.37817519903182983	0.5518286824226379	0
286	286	0.693828	0.7674270272254944	0.7918363213539124	0.8506795167922974	0.6877151727676392	0.4872438907623291	0.7162507176399231	0.5896195769309998	0.7379324436187744	0.6941277384757996	0.6182281374931335	0.42435958981513977	0.7836325168609619	0.7439677715301514	0.7836759090423584	0.7625077962875366	0.7129955291748047	0.6965606808662415	0.7291383147239685	1
287	287	0.38464743	0.39645203948020935	0.2969559133052826	0.32726144790649414	0.2797063887119293	0.32643431425094604	0.39836782217025757	0.3808741867542267	0.36035704612731934	0.35110244154930115	0.5333878397941589	0.43256521224975586	0.3068472146987915	0.4003375172615051	0.4304921627044678	0.4842691421508789	0.2886348068714142	0.4388866424560547	0.3982783257961273	0
288	288	0.6867976	0.6689395308494568	0.824839174747467	0.698488712310791	0.7247483730316162	0.65635085105896	0.5140146017074585	0.6761479377746582	0.7070895433425903	0.8469135165214539	0.6409884095191956	0.6653040051460266	0.6532578468322754	0.6142189502716064	0.7677991986274719	0.7163955569267273	0.7313043475151062	0.6708360910415649	0.7570257186889648	1
289	289	0.6638577	0.6686639189720154	0.6794482469558716	0.6952045559883118	0.6200191378593445	0.6818792223930359	0.7005321979522705	0.6649598479270935	0.6352914571762085	0.7787060141563416	0.614335834980011	0.5875580906867981	0.6771341562271118	0.7144806385040283	0.796881914138794	0.6276386976242065	0.561212420463562	0.6977325081825256	0.6279486417770386	1
290	290	0.978889	0.9798223376274109	0.9971724152565002	0.9330981969833374	0.9982905983924866	0.9936307072639465	0.9799197316169739	0.9880762100219727	0.9928109049797058	0.985837996006012	0.9153362512588501	0.9708063006401062	0.995415210723877	0.9930042624473572	0.989013671875	0.992300271987915	0.9801572561264038	0.9996428489685059	0.995788037776947	1
291	291	0.743278	0.7616868615150452	0.6892315149307251	0.6473850011825562	0.641381561756134	0.7688565850257874	0.6805940866470337	0.7671698331832886	0.7631487250328064	0.8365867137908936	0.6624867916107178	0.7256120443344116	0.6791497468948364	0.6780585050582886	0.6747546195983887	0.7222757339477539	0.657166063785553	0.7279269695281982	0.7566893100738525	1
292	292	0.65256155	0.7326978445053101	0.6753336787223816	0.6982622742652893	0.7431156039237976	0.5612857341766357	0.8259620070457458	0.6986455321311951	0.6525151133537292	0.7764459848403931	0.7556162476539612	0.7167031764984131	0.7656130790710449	0.6813610196113586	0.6657345294952393	0.6456363201141357	0.6971898674964905	0.7316219210624695	0.8084491491317749	0
293	293	0.2643771	0.3989025056362152	0.28799673914909363	0.2580123245716095	0.30460119247436523	0.2932690978050232	0.315600723028183	0.3614652752876282	0.31075143814086914	0.2729293406009674	0.417807012796402	0.30939581990242004	0.3320268392562866	0.33161070942878723	0.31874269247055054	0.35344746708869934	0.31172773241996765	0.4426666796207428	0.41192784905433655	0
294	294	0.51524156	0.6627810001373291	0.6248390674591064	0.7009347677230835	0.6428103446960449	0.44920244812965393	0.7135387659072876	0.6163589954376221	0.5868687629699707	0.6317113041877747	0.6366546154022217	0.6330541372299194	0.6144158840179443	0.6223506331443787	0.6021067500114441	0.6430102586746216	0.5163756012916565	0.7686309814453125	0.6181036829948425	1
295	295	0.43445507	0.5074970126152039	0.5376245975494385	0.5332326889038086	0.5483345985412598	0.33427444100379944	0.5310289859771729	0.39775142073631287	0.3176240921020508	0.23919342458248138	0.5858128070831299	0.36199530959129333	0.3880343735218048	0.47638973593711853	0.3795813024044037	0.46262282133102417	0.36998841166496277	0.3303624987602234	0.3498307764530182	0
296	296	0.440138	0.5153836607933044	0.4445528984069824	0.4936460256576538	0.39576447010040283	0.4065987467765808	0.5456287860870361	0.4936791956424713	0.5074945688247681	0.3746066093444824	0.5582160353660583	0.5638255476951599	0.5243984460830688	0.5633605122566223	0.3731471300125122	0.4741816520690918	0.499593049287796	0.5561575889587402	0.4649745523929596	0
297	297	0.36057976	0.5661754608154297	0.48940470814704895	0.3347880244255066	0.36379924416542053	0.43394237756729126	0.46673014760017395	0.43828698992729187	0.47960948944091797	0.43837007880210876	0.46834731101989746	0.3947286009788513	0.46880200505256653	0.447145938873291	0.3438287079334259	0.36601996421813965	0.4230029881000519	0.5227369666099548	0.5775042772293091	1
298	298	0.41196907	0.5857142210006714	0.43814507126808167	0.5019819736480713	0.4202350378036499	0.5193178653717041	0.48715388774871826	0.5019446015357971	0.524770975112915	0.45077523589134216	0.5076296925544739	0.5302802324295044	0.42665451765060425	0.4962601661682129	0.5606487989425659	0.5199251770973206	0.4083540737628937	0.47711461782455444	0.5157884359359741	1
299	299	0.730932	0.7900004386901855	0.4593876600265503	0.8529465198516846	0.7755897641181946	0.5952948331832886	0.9374544024467468	0.7285682559013367	0.8735965490341187	0.7469735741615295	0.8298864960670471	0.859006404876709	0.8403642773628235	0.8583390712738037	0.8131707906723022	0.7115194797515869	0.7281327843666077	0.7139160633087158	0.8660857081413269	0
300	300	0.48610428	0.6805877685546875	0.5441029071807861	0.531337320804596	0.6632738709449768	0.7120847702026367	0.6482436656951904	0.6772889494895935	0.6255033612251282	0.5130085349082947	0.6399796605110168	0.6068457961082458	0.5933051705360413	0.6324636936187744	0.5833844542503357	0.646553099155426	0.5863491892814636	0.6148911118507385	0.626886248588562	1
301	301	0.39161423	0.5659204125404358	0.5740323662757874	0.5984750390052795	0.42392176389694214	0.5846761465072632	0.5169880390167236	0.5485457181930542	0.6313225626945496	0.5046608448028564	0.5930781960487366	0.4862825870513916	0.5416780114173889	0.5840888619422913	0.5580010414123535	0.6533654928207397	0.5431167483329773	0.4808199405670166	0.4675271511077881	1
302	302	0.34044674	0.32702139019966125	0.25788190960884094	0.37293609976768494	0.26789817214012146	0.33186453580856323	0.31481778621673584	0.3297460973262787	0.26897770166397095	0.268838495016098	0.40171700716018677	0.33595073223114014	0.2369571179151535	0.3357290029525757	0.36963728070259094	0.3596613109111786	0.2639405429363251	0.3606657087802887	0.4125679135322571	0
303	303	0.63619375	0.5790654420852661	0.7152268886566162	0.7225950360298157	0.6652911901473999	0.6947369575500488	0.7050782442092896	0.7060465216636658	0.6969742774963379	0.6998389959335327	0.6988484263420105	0.7583572864532471	0.7712929248809814	0.692688524723053	0.7316685914993286	0.7234201431274414	0.7285605072975159	0.7550575733184814	0.8326522707939148	1
304	304	0.5478758	0.6495035290718079	0.7015578746795654	0.7145922780036926	0.6279727220535278	0.5857324004173279	0.6558758020401001	0.6480169892311096	0.6167327165603638	0.541041374206543	0.5920816659927368	0.614490270614624	0.5534718632698059	0.49107569456100464	0.7295239567756653	0.5080488324165344	0.4512733221054077	0.6625512838363647	0.7342786192893982	1
305	305	0.44149324	0.3775179982185364	0.3824848532676697	0.2333291918039322	0.3740467131137848	0.36659398674964905	0.3639593720436096	0.40402087569236755	0.40009477734565735	0.3626078963279724	0.422825425863266	0.3065638542175293	0.4075305461883545	0.3989703953266144	0.31078478693962097	0.4701565206050873	0.357072651386261	0.37157899141311646	0.3869665861129761	1
306	306	0.75259155	0.7586243748664856	0.7596701979637146	0.8245700001716614	0.7694170475006104	0.7791306376457214	0.8683140873908997	0.8095504641532898	0.7437856793403625	0.8479898571968079	0.8183688521385193	0.8416842222213745	0.8357038497924805	0.8659848570823669	0.8281591534614563	0.8203368782997131	0.769680380821228	0.8009974360466003	0.7511463761329651	1
307	307	0.63065886	0.5001780986785889	0.6144937872886658	0.45477160811424255	0.5330819487571716	0.3690161406993866	0.5315049290657043	0.5404619574546814	0.5549811124801636	0.40973708033561707	0.5785017609596252	0.4036017060279846	0.48453253507614136	0.48303768038749695	0.5951071381568909	0.5879526734352112	0.5566587448120117	0.5060147047042847	0.5087177157402039	0
308	308	0.3947881	0.38542410731315613	0.6060967445373535	0.5043581128120422	0.41495954990386963	0.421237587928772	0.5033072233200073	0.3728219270706177	0.41659364104270935	0.44162487983703613	0.5501809120178223	0.5105776190757751	0.4647185802459717	0.3941660523414612	0.47689393162727356	0.5300159454345703	0.43259745836257935	0.5138877034187317	0.4422757923603058	1
309	309	0.72903335	0.7066047191619873	0.6327241659164429	0.7696003317832947	0.7265322208404541	0.6601768136024475	0.5997560620307922	0.7120703458786011	0.641210675239563	0.69805508852005	0.6539096236228943	0.7362625002861023	0.7769401669502258	0.6552601456642151	0.7361695170402527	0.6050925254821777	0.6745842695236206	0.70997154712677	0.7829636335372925	1
310	310	0.22788057	0.3165454864501953	0.28080758452415466	0.38000303506851196	0.2499779462814331	0.19867075979709625	0.27402427792549133	0.32118192315101624	0.25472450256347656	0.2031850814819336	0.31136322021484375	0.1967812478542328	0.32489508390426636	0.26828694343566895	0.28915029764175415	0.3042224049568176	0.23028160631656647	0.26133468747138977	0.2714119255542755	0
311	311	0.8283414	0.8419380784034729	0.8736098408699036	0.8662449717521667	0.9170581698417664	0.8978002071380615	0.8351377844810486	0.8639561533927917	0.899261474609375	0.9044379591941833	0.713687539100647	0.9341029524803162	0.9120358824729919	0.8870068192481995	0.8485196828842163	0.8495751023292542	0.9047197103500366	0.9072234630584717	0.874111533164978	1
312	312	0.17924565	0.2566767632961273	0.269553542137146	0.16366413235664368	0.2382737100124359	0.24883364140987396	0.2551270127296448	0.29811426997184753	0.22655826807022095	0.19115056097507477	0.30748844146728516	0.19658026099205017	0.29340994358062744	0.2340049147605896	0.2848910093307495	0.3096587657928467	0.22320005297660828	0.3028755486011505	0.27559930086135864	0
313	313	0.7326919	0.7746198773384094	0.8375128507614136	0.7528440356254578	0.7985154986381531	0.77277672290802	0.6632648706436157	0.8558639287948608	0.8101353645324707	0.7776731848716736	0.7653498649597168	0.7898264527320862	0.7159257531166077	0.7881416082382202	0.7551517486572266	0.7318655252456665	0.7441909909248352	0.8342747688293457	0.7508946657180786	0
314	314	0.24143155	0.2432195097208023	0.2505296766757965	0.2138242870569229	0.2347695231437683	0.21325215697288513	0.2816069722175598	0.2844913899898529	0.19534491002559662	0.1913515329360962	0.3853986859321594	0.31784698367118835	0.2216883897781372	0.27502351999282837	0.24847042560577393	0.2658901512622833	0.2235485166311264	0.3220929801464081	0.2958562970161438	0
315	315	0.7050694	0.6873795390129089	0.5782120823860168	0.8302568197250366	0.7458047866821289	0.4038132429122925	0.8187699317932129	0.7374232411384583	0.5314647555351257	0.705168604850769	0.7840846180915833	0.7348304390907288	0.7446141839027405	0.8345425724983215	0.7160078883171082	0.6828928589820862	0.7234217524528503	0.6897504329681396	0.7949310541152954	1
316	316	0.8128436	0.8576119542121887	0.6708515286445618	0.8372873663902283	0.9201806783676147	0.7796692252159119	0.7865374088287354	0.9203797578811646	0.8784412741661072	0.6036645174026489	0.6623386740684509	0.8316292762756348	0.9062473773956299	0.7901749014854431	0.7441000938415527	0.7805119752883911	0.8524149060249329	0.8627238869667053	0.7922403216362	0
317	317	0.58175	0.7313684821128845	0.5561413168907166	0.6639592051506042	0.6918687224388123	0.6882275938987732	0.7312160134315491	0.7074155211448669	0.7012755870819092	0.7312861084938049	0.6963053941726685	0.6349968314170837	0.6954991221427917	0.6394010782241821	0.6838103532791138	0.6485423445701599	0.6711312532424927	0.6999633312225342	0.7546414732933044	1
318	318	0.8039633	0.8121903538703918	0.7663246989250183	0.8719775676727295	0.8710139989852905	0.6398884057998657	0.7999436259269714	0.7702428102493286	0.7206780314445496	0.6664689183235168	0.8216288685798645	0.7728511095046997	0.767086386680603	0.763795793056488	0.740500807762146	0.622550904750824	0.7967482209205627	0.6752129197120667	0.7676244378089905	1
319	319	0.6183769	0.7243399024009705	0.671721339225769	0.8250963091850281	0.7099314332008362	0.6314600110054016	0.6816938519477844	0.7065628170967102	0.6256529092788696	0.5641924142837524	0.5855244398117065	0.651026725769043	0.6749423146247864	0.7413443922996521	0.6776556372642517	0.6511576175689697	0.6317257285118103	0.6449136137962341	0.7938399314880371	1
320	320	0.5778013	0.46758002042770386	0.45610538125038147	0.6957283616065979	0.4867631793022156	0.3769541382789612	0.42826154828071594	0.474312961101532	0.6276766061782837	0.3763672411441803	0.48886895179748535	0.44657644629478455	0.6757488250732422	0.552930474281311	0.3321716785430908	0.5568063259124756	0.5240383744239807	0.584138035774231	0.5717853307723999	1
321	321	0.58436865	0.6758174300193787	0.587864875793457	0.7084736227989197	0.6580007672309875	0.6585866808891296	0.7244139313697815	0.6245319843292236	0.692795991897583	0.6265538930892944	0.6889667510986328	0.5989624261856079	0.7101674675941467	0.668472170829773	0.7143376469612122	0.6320047378540039	0.6836537718772888	0.6280791163444519	0.6664641499519348	1
322	322	0.7083981	0.6004962921142578	0.777830958366394	0.6594540476799011	0.7590698599815369	0.585750937461853	0.6856493353843689	0.5957348346710205	0.6815263032913208	0.6564890742301941	0.5834137201309204	0.6145012974739075	0.6580286026000977	0.7456547021865845	0.669317364692688	0.7427657246589661	0.6270370483398438	0.6442620158195496	0.6804589629173279	1
323	323	0.44473812	0.5377464890480042	0.7079827785491943	0.652184784412384	0.5129580497741699	0.2818019688129425	0.4850122034549713	0.5382006168365479	0.40367892384529114	0.8051890134811401	0.5287930369377136	0.4929986596107483	0.2945888340473175	0.3805578649044037	0.4258430004119873	0.6849110126495361	0.34573179483413696	0.3875162601470947	0.452349990606308	1
324	324	0.76012564	0.780105471611023	0.7656823396682739	0.7272642254829407	0.761046826839447	0.6910854578018188	0.7881389856338501	0.7594154477119446	0.7147185802459717	0.8073478937149048	0.8195851445198059	0.8159160017967224	0.8075048327445984	0.8670958876609802	0.7724378705024719	0.7707198858261108	0.7519234418869019	0.7220844030380249	0.7605286240577698	0
325	325	0.86018723	0.8624523878097534	0.5779764652252197	0.7898070812225342	0.8630335330963135	0.9401513934135437	0.7909379005432129	0.7665557265281677	0.8915038108825684	0.8905732035636902	0.8957946300506592	0.9274911284446716	0.9588444828987122	0.946038544178009	0.804404079914093	0.9350103735923767	0.8553020358085632	0.8922234177589417	0.8768746256828308	1
326	326	0.40755063	0.4402635991573334	0.42064306139945984	0.38435888290405273	0.3745945990085602	0.35638412833213806	0.3562670350074768	0.4158439040184021	0.41642704606056213	0.38868993520736694	0.40590405464172363	0.3535803556442261	0.43228694796562195	0.4604525864124298	0.31491467356681824	0.502435028553009	0.38772404193878174	0.4451929032802582	0.3963874578475952	0
327	327	0.94107133	0.798589289188385	0.8152609467506409	0.8698548674583435	0.8754763603210449	0.8524504899978638	0.832770824432373	0.8368269205093384	0.8924106955528259	0.939145028591156	0.8602101802825928	0.8585826754570007	0.8273375630378723	0.8913520574569702	0.8617626428604126	0.8058847784996033	0.8396109938621521	0.835522472858429	0.8538322448730469	1
328	328	0.66691166	0.7172704935073853	0.6167612075805664	0.6280083656311035	0.7209798097610474	0.7268250584602356	0.8020534515380859	0.7916017174720764	0.6669699549674988	0.7884816527366638	0.8185955882072449	0.68129962682724	0.8278923034667969	0.7822955250740051	0.765735387802124	0.7545129060745239	0.7560016512870789	0.7099360227584839	0.6880818605422974	1
329	329	0.78318644	0.8403791189193726	0.7818009853363037	0.9477174282073975	0.8927276134490967	0.8884577751159668	0.9068076014518738	0.9761969447135925	0.9030619263648987	0.7728475332260132	0.8968266248703003	0.8881065845489502	0.8705665469169617	0.9054178595542908	0.9424578547477722	0.8313367962837219	0.837272584438324	0.8255255222320557	0.9291365146636963	1
330	330	0.8903621	0.8949070572853088	0.8849645256996155	0.8505333662033081	0.8348040580749512	0.8014150261878967	0.8620280027389526	0.9076462984085083	0.892503023147583	0.9247739911079407	0.8132123351097107	0.9188805818557739	0.8867654800415039	0.8847065567970276	0.9248398542404175	0.8464143872261047	0.9151128530502319	0.832598090171814	0.8728842735290527	0
331	331	0.51988554	0.561128556728363	0.6527503132820129	0.751555860042572	0.5934828519821167	0.45214030146598816	0.7298418879508972	0.5397682785987854	0.6442545652389526	0.36585086584091187	0.7396132349967957	0.7140138745307922	0.6460601687431335	0.6937269568443298	0.6779116988182068	0.8596885800361633	0.7171609401702881	0.3652495741844177	0.3150222599506378	1
332	332	0.6788335	0.691946804523468	0.6469025015830994	0.5324446558952332	0.6801915764808655	0.6202298402786255	0.7744035720825195	0.681792140007019	0.5818395018577576	0.6740105152130127	0.6066517233848572	0.6870099306106567	0.6765733361244202	0.7273170351982117	0.6342673301696777	0.7131523489952087	0.6569695472717285	0.6927056312561035	0.7783787250518799	0
333	333	0.44907442	0.5325123071670532	0.3068509101867676	0.27647948265075684	0.5244379043579102	0.3799128532409668	0.49210622906684875	0.48746955394744873	0.4627508223056793	0.3655594289302826	0.5830904841423035	0.5358566641807556	0.48427659273147583	0.41941916942596436	0.5160636305809021	0.47040584683418274	0.4329615831375122	0.55903559923172	0.5648888945579529	0
334	334	0.34506756	0.5510181784629822	0.36871054768562317	0.5464308857917786	0.3130555748939514	0.3037157952785492	0.49445295333862305	0.40470871329307556	0.37588655948638916	0.2725584805011749	0.49281346797943115	0.4155695140361786	0.40377119183540344	0.4546937048435211	0.28772205114364624	0.41551336646080017	0.3888675272464752	0.6217696666717529	0.3417307436466217	1
335	335	0.6284221	0.470400869846344	0.698460578918457	0.5650162696838379	0.5024424195289612	0.6639696359634399	0.55452960729599	0.4260129928588867	0.4293524920940399	0.6131173968315125	0.5854397416114807	0.5177100300788879	0.39337265491485596	0.5103215575218201	0.6025813817977905	0.6403210759162903	0.4117356240749359	0.5672151446342468	0.4641282856464386	1
336	336	0.8228148	0.7399239540100098	0.7648028135299683	0.7150372862815857	0.8291983008384705	0.6552975177764893	0.7759921550750732	0.8472371697425842	0.7424414157867432	0.6358645558357239	0.853656530380249	0.7171064615249634	0.7661589980125427	0.7835800051689148	0.7574586868286133	0.8099513053894043	0.7935294508934021	0.7276626825332642	0.8541333675384521	1
337	337	0.45149794	0.6353597640991211	0.43835213780403137	0.498929888010025	0.6275522112846375	0.5542032122612	0.5615776181221008	0.5483193397521973	0.5665037631988525	0.41898274421691895	0.5494092702865601	0.5885887145996094	0.5353131890296936	0.5415753126144409	0.4908081293106079	0.40060073137283325	0.45598018169403076	0.4715843200683594	0.6618393063545227	1
338	338	0.91323555	0.8041903972625732	0.824661910533905	0.7503322958946228	0.8517248034477234	0.6697651743888855	0.8166460394859314	0.7884852886199951	0.896367609500885	0.8484606146812439	0.698939323425293	0.8286212086677551	0.8264121413230896	0.82050621509552	0.7342575192451477	0.8034594655036926	0.8312147855758667	0.7113386392593384	0.6232686638832092	1
339	339	0.6297813	0.6446341872215271	0.4485893249511719	0.7085849642753601	0.6777853965759277	0.4359695017337799	0.6474703550338745	0.6070234775543213	0.6251620650291443	0.5494723916053772	0.6161162853240967	0.6433586478233337	0.6946814656257629	0.6268705129623413	0.4772646725177765	0.5494232773780823	0.5767296552658081	0.5946476459503174	0.6174921989440918	1
340	340	0.82716304	0.8605011105537415	0.8131434917449951	0.8910475969314575	0.9246259331703186	0.7874401211738586	0.8895419239997864	0.8977643847465515	0.9088935256004333	0.9023905396461487	0.8161873817443848	0.9042976498603821	0.8983238339424133	0.8670886754989624	0.7760801911354065	0.8702009916305542	0.8529095649719238	0.746037483215332	0.8829164505004883	0
341	341	0.59147567	0.5514012575149536	0.37750720977783203	0.4511445164680481	0.531653881072998	0.3402481973171234	0.5637378096580505	0.4850351810455322	0.48750564455986023	0.46731504797935486	0.4749917984008789	0.3668200373649597	0.42397284507751465	0.4273436963558197	0.5768075585365295	0.42620420455932617	0.5193560719490051	0.49786636233329773	0.382026344537735	1
342	342	0.40025064	0.47128885984420776	0.41583606600761414	0.48776522278785706	0.663093090057373	0.47622132301330566	0.5534601807594299	0.38547199964523315	0.41333070397377014	0.48622453212738037	0.6062378883361816	0.3773907423019409	0.4319154918193817	0.4869872033596039	0.31895533204078674	0.5986668467521667	0.37719523906707764	0.6838122606277466	0.44348981976509094	0
343	343	0.2883328	0.3121684491634369	0.287283331155777	0.30511972308158875	0.3361775875091553	0.24930959939956665	0.2968326508998871	0.37081998586654663	0.31630027294158936	0.3097526431083679	0.500758171081543	0.3936529755592346	0.3331684172153473	0.32356810569763184	0.2794608473777771	0.34905311465263367	0.30667442083358765	0.3480730950832367	0.35115593671798706	0
344	344	0.63599336	0.6043610572814941	0.7427924871444702	0.6953755021095276	0.7698289752006531	0.6652379631996155	0.7487654685974121	0.5799940228462219	0.7709082961082458	0.7642985582351685	0.6907922625541687	0.7209389805793762	0.7077894806861877	0.6946243047714233	0.7952191829681396	0.7183156609535217	0.6842448115348816	0.802735447883606	0.7081006765365601	1
345	345	0.7588691	0.7500324845314026	0.7432420253753662	0.7746444940567017	0.7271990776062012	0.818118155002594	0.9421610236167908	0.6629900932312012	0.8405748009681702	0.7558630108833313	0.7450743317604065	0.803795337677002	0.7385161519050598	0.9004136323928833	0.9239687919616699	0.7333008646965027	0.846755862236023	0.8911393284797668	0.8735401034355164	0
346	346	0.68857265	0.5956966280937195	0.5711770057678223	0.6227989792823792	0.5902566909790039	0.5565231442451477	0.6168063282966614	0.6430106163024902	0.626193642616272	0.707854151725769	0.6040018796920776	0.6230896711349487	0.562714695930481	0.5496501922607422	0.6697434782981873	0.6310197114944458	0.619838535785675	0.5775115489959717	0.6300012469291687	1
347	347	0.57277405	0.6311873197555542	0.638014554977417	0.6330822110176086	0.6067418456077576	0.6621599793434143	0.7301748991012573	0.7224296927452087	0.550880491733551	0.6284888386726379	0.669678807258606	0.5994784832000732	0.7209224104881287	0.5229806303977966	0.5019416213035583	0.6151003241539001	0.6784197092056274	0.7474660277366638	0.6233525276184082	1
348	348	0.71996516	0.71271812915802	0.5595234632492065	0.6391934156417847	0.7340445518493652	0.6720740795135498	0.7389181852340698	0.7170805931091309	0.6274641752243042	0.7395052909851074	0.5760079026222229	0.6764606833457947	0.7296274304389954	0.6806711554527283	0.6452054977416992	0.6526947617530823	0.6182970404624939	0.7101156711578369	0.7807070016860962	1
349	349	0.7171588	0.49636849761009216	0.4380851089954376	0.7541680932044983	0.7793285250663757	0.6207101941108704	0.7459753751754761	0.6208022832870483	0.6847434043884277	0.4680923819541931	0.7998210787773132	0.7563720941543579	0.7091115117073059	0.5974347591400146	0.7143310904502869	0.6014036536216736	0.5780709981918335	0.6424943804740906	0.6897058486938477	0
350	350	0.43067443	0.41001489758491516	0.40984782576560974	0.2761206328868866	0.31539085507392883	0.25142747163772583	0.3372018039226532	0.40574848651885986	0.3366204798221588	0.34328630566596985	0.4553513824939728	0.4656625986099243	0.38133856654167175	0.33485719561576843	0.35900869965553284	0.36208105087280273	0.3397444784641266	0.36604589223861694	0.4087866246700287	0
351	351	0.2264475	0.31035929918289185	0.26744207739830017	0.22356119751930237	0.2691233158111572	0.1733446568250656	0.26153823733329773	0.32379278540611267	0.2897696793079376	0.22841776907444	0.3243248462677002	0.17383527755737305	0.3349940776824951	0.30040717124938965	0.274813175201416	0.33916738629341125	0.24861958622932434	0.30737489461898804	0.24945569038391113	0
352	352	0.9499408	0.9134993553161621	0.9515209794044495	0.9197759628295898	0.9600232243537903	0.9616800546646118	0.9456865787506104	0.8643449544906616	0.9660025835037231	0.9196450710296631	0.8856726884841919	0.954590380191803	0.9212681651115417	0.9527132511138916	0.9166117310523987	0.9457333087921143	0.9271378517150879	0.9853212237358093	0.9609835743904114	1
353	353	0.76791364	0.6244601607322693	0.6759864687919617	0.7548586130142212	0.713245689868927	0.496600478887558	0.6177089810371399	0.610284149646759	0.7784600853919983	0.7057874202728271	0.6902456879615784	0.7132399678230286	0.614454984664917	0.6953803896903992	0.5493207573890686	0.6738881468772888	0.644989550113678	0.6628457903862	0.6255496740341187	1
354	354	0.3969115	0.4204338788986206	0.31052082777023315	0.3936045467853546	0.32624199986457825	0.2779616713523865	0.3912087678909302	0.3595280051231384	0.32263725996017456	0.2302050143480301	0.4603860676288605	0.2845759689807892	0.3964952826499939	0.36311057209968567	0.3795470595359802	0.3436546325683594	0.40320008993148804	0.32856109738349915	0.30052801966667175	0
355	355	0.50902534	0.7323083281517029	0.5252634286880493	0.6475297212600708	0.5271092057228088	0.6753745079040527	0.6808170676231384	0.6919987797737122	0.6827772259712219	0.7315237522125244	0.7096803784370422	0.6836977601051331	0.7293241024017334	0.5781316161155701	0.623820960521698	0.5675949454307556	0.6610897779464722	0.712017834186554	0.8155798316001892	0
356	356	0.71832925	0.6978357434272766	0.6400083303451538	0.6605160236358643	0.6491425037384033	0.6966646909713745	0.7423477172851562	0.7461405992507935	0.6364558935165405	0.8016480803489685	0.6760472059249878	0.7177542448043823	0.7028629779815674	0.5677541494369507	0.6555806398391724	0.6792957186698914	0.6215461492538452	0.7139064073562622	0.727582573890686	1
357	357	0.4268599	0.5395582914352417	0.3629733622074127	0.31385040283203125	0.315216064453125	0.2873929738998413	0.4102324843406677	0.4406506419181824	0.40405911207199097	0.3015140891075134	0.4398196339607239	0.4330577850341797	0.4483630359172821	0.40940648317337036	0.39509379863739014	0.38557520508766174	0.371281236410141	0.3524605631828308	0.3764645755290985	1
358	358	0.3419689	0.3350767195224762	0.4288482367992401	0.5293046832084656	0.5635728240013123	0.3566303551197052	0.518864631652832	0.42232751846313477	0.29052358865737915	0.3904772102832794	0.5073826909065247	0.33683231472969055	0.36934417486190796	0.5756416916847229	0.5892500877380371	0.2980630397796631	0.4164215922355652	0.3758264183998108	0.3877048194408417	1
359	359	0.6923626	0.6006616353988647	0.7025805711746216	0.7312343120574951	0.803682267665863	0.6923081874847412	0.6368964910507202	0.7360875010490417	0.6063706278800964	0.6609549522399902	0.6376935243606567	0.45321258902549744	0.6300881505012512	0.6336902976036072	0.8039906024932861	0.7083410024642944	0.6850138306617737	0.6878594756126404	0.6324613094329834	1
360	360	0.7372739	0.7374721765518188	0.7052909731864929	0.818631112575531	0.7349918484687805	0.6956416964530945	0.7953013777732849	0.8256244659423828	0.6803807616233826	0.8274189233779907	0.7493970990180969	0.7351586818695068	0.711823582649231	0.6967303156852722	0.833450436592102	0.6921123266220093	0.7046282887458801	0.7275022864341736	0.8271446228027344	1
361	361	0.83676255	0.8126484751701355	0.49263641238212585	0.8059320449829102	0.7965924143791199	0.6357598900794983	0.7346665859222412	0.6329997181892395	0.9450085163116455	0.7745223641395569	0.8684677481651306	0.6295189261436462	0.7994303107261658	0.8214578032493591	0.6466971039772034	0.6349915266036987	0.8039272427558899	0.5692469477653503	0.8535887002944946	1
362	362	0.9865593	0.9674688577651978	0.9894439578056335	0.983493447303772	0.9975409507751465	0.9875863790512085	0.9593988060951233	0.9940568208694458	0.9893779158592224	0.9956270456314087	0.8990810513496399	0.9624542593955994	0.9822946786880493	0.9814223051071167	0.9697863459587097	0.9754735231399536	0.9680891633033752	0.9979478716850281	0.9904906749725342	1
363	363	0.7352132	0.5721320509910583	0.5872901082038879	0.637887179851532	0.6777241826057434	0.5730519890785217	0.7356464862823486	0.6747670769691467	0.7143985629081726	0.6327092051506042	0.6839817762374878	0.6474617123603821	0.7721297144889832	0.6070890426635742	0.7216475605964661	0.6755503416061401	0.6055766940116882	0.5585362315177917	0.5959226489067078	1
364	364	0.71639234	0.7218839526176453	0.7496406435966492	0.7046613097190857	0.7677311301231384	0.7111983299255371	0.769314169883728	0.6810853481292725	0.6578363180160522	0.7038047313690186	0.6117229461669922	0.6939131021499634	0.7180070281028748	0.6760543584823608	0.6915686726570129	0.6637477874755859	0.6944668292999268	0.720794141292572	0.7905214428901672	1
365	365	0.62337995	0.6308765411376953	0.6746766567230225	0.5818057656288147	0.4927979111671448	0.6703875660896301	0.6717349886894226	0.5972582101821899	0.5619821548461914	0.7963751554489136	0.5875245332717896	0.43501463532447815	0.572635293006897	0.5376396179199219	0.6482093334197998	0.6348925828933716	0.5235545635223389	0.6219094395637512	0.6423647403717041	1
366	366	0.6577104	0.5598392486572266	0.5202257037162781	0.7657349705696106	0.7186901569366455	0.5894079804420471	0.7505748271942139	0.6992319822311401	0.691525936126709	0.6775640249252319	0.6320070624351501	0.7715672254562378	0.643652617931366	0.6705213189125061	0.6939482092857361	0.7139895558357239	0.6114249229431152	0.7310953736305237	0.639825701713562	1
367	367	0.66903394	0.4962611496448517	0.8428981900215149	0.6578992605209351	0.6224173903465271	0.8482006788253784	0.7399253845214844	0.6686195135116577	0.8267354965209961	0.626604437828064	0.7797526717185974	0.8296158909797668	0.8551640510559082	0.7614782452583313	0.7239619493484497	0.7905343770980835	0.8510339856147766	0.8090227246284485	0.9042747020721436	1
368	368	0.8891183	0.8017718195915222	0.6963365077972412	0.8351778984069824	0.855966329574585	0.7525600790977478	0.6854356527328491	0.7476606965065002	0.882546603679657	0.8860344290733337	0.8507081270217896	0.9257230758666992	0.8982022404670715	0.9082213044166565	0.835045337677002	0.8323233723640442	0.8167514801025391	0.8826248645782471	0.7638596296310425	1
369	369	0.9284302	0.8535793423652649	0.6191738247871399	0.7712283730506897	0.5359807014465332	0.6815208196640015	0.8579130172729492	0.8616266250610352	0.8459896445274353	0.8373950123786926	0.7640604376792908	0.8899276852607727	0.9376145005226135	0.7428554892539978	0.6576636433601379	0.811026930809021	0.8503450751304626	0.6869337558746338	0.906112790107727	1
370	370	0.27206448	0.3715175688266754	0.34244945645332336	0.39288780093193054	0.3430861830711365	0.3103996515274048	0.3657350242137909	0.4089018404483795	0.3061281740665436	0.24407891929149628	0.4268927276134491	0.3328997790813446	0.33904901146888733	0.3996399939060211	0.32164546847343445	0.29104891419410706	0.3985182046890259	0.48172107338905334	0.37131962180137634	0
371	371	0.8337088	0.7357160449028015	0.8120012879371643	0.8322418928146362	0.8425302505493164	0.7597217559814453	0.7014778852462769	0.7481708526611328	0.7177960276603699	0.7807655334472656	0.6949525475502014	0.7391300797462463	0.718109667301178	0.715711236000061	0.7298155426979065	0.808608889579773	0.7581852078437805	0.7531940937042236	0.7726021409034729	1
372	372	0.96560115	0.9062487483024597	0.8795053958892822	0.962636411190033	0.9498716592788696	0.9819413423538208	0.9381777048110962	0.8918402791023254	0.949366569519043	0.9454767107963562	0.8824843168258667	0.9544938206672668	0.953003466129303	0.9690219759941101	0.9503868818283081	0.9348440170288086	0.9447100758552551	0.9771872162818909	0.9786118865013123	1
373	373	0.8163592	0.8085072040557861	0.8045791983604431	0.8811398148536682	0.8079479932785034	0.8650522232055664	0.7164823412895203	0.755982518196106	0.8110721707344055	0.8360090851783752	0.7226200699806213	0.8054924607276917	0.7807666659355164	0.803180456161499	0.8874017596244812	0.7760268449783325	0.7977154850959778	0.8620355129241943	0.80100017786026	0
374	374	0.60771114	0.6804967522621155	0.5928047299385071	0.7046225666999817	0.7347471117973328	0.3942216634750366	0.7386439442634583	0.5333676338195801	0.6028426885604858	0.5609090924263	0.7728604674339294	0.6068561673164368	0.6752880811691284	0.4289087653160095	0.7218473553657532	0.6140965223312378	0.5049872398376465	0.7836204171180725	0.725786566734314	1
375	375	0.551604	0.6848129034042358	0.6167767643928528	0.6075252890586853	0.6600678563117981	0.7037225365638733	0.6508526802062988	0.7472719550132751	0.5305984020233154	0.7290631532669067	0.6479217410087585	0.6215108633041382	0.6822320818901062	0.5133032202720642	0.7513179779052734	0.6852777600288391	0.5971468687057495	0.6278622150421143	0.6645237803459167	0
376	376	0.5525609	0.6453564763069153	0.4426291286945343	0.6283851265907288	0.47075724601745605	0.5033819079399109	0.5277426838874817	0.4257473945617676	0.5971240997314453	0.30040988326072693	0.5058245062828064	0.5111479163169861	0.5491760969161987	0.5433708429336548	0.4673895239830017	0.5875265002250671	0.5323391556739807	0.5381781458854675	0.6001306772232056	0
377	377	0.9728802	0.9523715972900391	0.9862827658653259	0.9211525917053223	0.9974592328071594	0.9829620718955994	0.9119230508804321	0.9977152347564697	0.9685220718383789	0.975630521774292	0.8914565443992615	0.964561402797699	0.9842408299446106	0.9043039083480835	0.9387995004653931	0.9457714557647705	0.9532722234725952	0.9980182647705078	0.9768059253692627	1
378	378	0.7110193	0.7325950860977173	0.7012897729873657	0.6313340067863464	0.6836575269699097	0.7804388403892517	0.7091084718704224	0.7254078388214111	0.6257467269897461	0.6842171549797058	0.6714866161346436	0.6206508874893188	0.6977351307868958	0.749360978603363	0.7771360874176025	0.749445378780365	0.6749189496040344	0.7261295914649963	0.6375835537910461	0
379	379	0.7144367	0.7310268878936768	0.6793656349182129	0.8061692118644714	0.8645135760307312	0.834082841873169	0.6559051871299744	0.8096377849578857	0.8308970928192139	0.7587469220161438	0.771000862121582	0.9206252098083496	0.7837170362472534	0.8286342024803162	0.808899462223053	0.8831543326377869	0.8779372572898865	0.8010900616645813	0.8652029633522034	0
380	380	0.89145255	0.8488523960113525	0.8765028119087219	0.9761819839477539	0.9509469270706177	0.9213011264801025	0.8792203664779663	0.8468906879425049	0.8901090025901794	0.9453282952308655	0.8534830808639526	0.9102818965911865	0.899088978767395	0.9515631794929504	0.846398115158081	0.9038654565811157	0.9014530181884766	0.8604751825332642	0.8620214462280273	1
381	381	0.64614516	0.7886952757835388	0.6144332885742188	0.5075065493583679	0.6815919280052185	0.6450794339179993	0.7555365562438965	0.7319955825805664	0.7044540047645569	0.7797370553016663	0.7280030846595764	0.7176204323768616	0.8087018132209778	0.7629213333129883	0.6442294120788574	0.7412061095237732	0.7649121284484863	0.5832359790802002	0.8034057021141052	1
382	382	0.8032254	0.8941724300384521	0.5916844606399536	0.8167468309402466	0.9586973190307617	0.9338415265083313	0.8111460208892822	0.8813976645469666	0.7983816266059875	0.8981650471687317	0.6923743486404419	0.9040746092796326	0.9475167393684387	0.8607666492462158	0.6608310341835022	0.8114197254180908	0.8333318829536438	0.8170290589332581	0.8326530456542969	1
383	383	0.9825515	0.949028730392456	0.9822003841400146	0.9815515875816345	0.9961692690849304	0.9764832258224487	0.9531120657920837	0.9926859140396118	0.9869524240493774	0.9910451173782349	0.8126497864723206	0.9605345129966736	0.9870523810386658	0.9762404561042786	0.8421626091003418	0.9545808434486389	0.9640660881996155	0.9969695210456848	0.9813681244850159	1
384	384	0.37344983	0.45489126443862915	0.3608325123786926	0.2677026391029358	0.31032171845436096	0.290884405374527	0.4079987704753876	0.4746639132499695	0.43853431940078735	0.34810638427734375	0.5085948705673218	0.4014155864715576	0.4299982190132141	0.40248528122901917	0.48161187767982483	0.5244768857955933	0.347724050283432	0.39914974570274353	0.4946938753128052	0
385	385	0.33465734	0.3801303803920746	0.35055625438690186	0.28075435757637024	0.366568386554718	0.38220876455307007	0.4416980743408203	0.38848787546157837	0.3427776098251343	0.31597548723220825	0.5255460739135742	0.36151322722435	0.3480890393257141	0.41851261258125305	0.4720451235771179	0.39911505579948425	0.3428685665130615	0.5657064914703369	0.4558447301387787	0
386	386	0.8630048	0.7658281326293945	0.7885007262229919	0.733380138874054	0.8344675898551941	0.7437587976455688	0.7515852451324463	0.7906018495559692	0.6761011481285095	0.9062421917915344	0.6341513991355896	0.758884608745575	0.7150687575340271	0.6739829778671265	0.7233361601829529	0.7716462016105652	0.7136887907981873	0.7275537848472595	0.7576524019241333	1
387	387	0.5692886	0.6956496238708496	0.7777937054634094	0.668226420879364	0.6251559853553772	0.37469038367271423	0.7141490578651428	0.6702620387077332	0.7385697960853577	0.5739778876304626	0.7493590712547302	0.6759912371635437	0.7105242609977722	0.7030050754547119	0.6459735035896301	0.741865873336792	0.4341287910938263	0.5709456205368042	0.6651878952980042	0
388	388	0.2770586	0.378783643245697	0.2987525165081024	0.3465500771999359	0.27629712224006653	0.29334819316864014	0.40139833092689514	0.390207439661026	0.25997668504714966	0.2766285836696625	0.4497357904911041	0.39117321372032166	0.32840123772621155	0.33232998847961426	0.2596685290336609	0.5225235819816589	0.34414637088775635	0.4053243100643158	0.28029438853263855	0
389	389	0.4320232	0.34416529536247253	0.5192636847496033	0.48824694752693176	0.46204641461372375	0.3300389349460602	0.5367399454116821	0.4829743802547455	0.3573550879955292	0.4264552593231201	0.5683647990226746	0.4748011529445648	0.44321414828300476	0.484282523393631	0.4842388331890106	0.4737760126590729	0.39536052942276	0.3888391852378845	0.3885442912578583	0
390	390	0.95059377	0.9311177134513855	0.9320816397666931	0.9565938711166382	0.9839773774147034	0.9305356740951538	0.8404278755187988	0.9316712617874146	0.9196902513504028	0.9855921268463135	0.8082095980644226	0.9479002356529236	0.9769004583358765	0.8652191162109375	0.8466605544090271	0.9112738966941833	0.9046860337257385	0.9767232537269592	0.8520551919937134	1
391	391	0.9025517	0.8149266242980957	0.7995530366897583	0.8378153443336487	0.9114537239074707	0.736931562423706	0.870720386505127	0.9202988743782043	0.7451074719429016	0.9032592177391052	0.8588111400604248	0.7725988626480103	0.6860221028327942	0.841464102268219	0.8134059906005859	0.8528841137886047	0.8119979500770569	0.8171029090881348	0.8734384775161743	1
392	392	0.4185101	0.4642776846885681	0.358723521232605	0.4550479054450989	0.3562663197517395	0.2624347507953644	0.3926812410354614	0.44590532779693604	0.367523729801178	0.27043142914772034	0.36799001693725586	0.2574600875377655	0.47505566477775574	0.35208645462989807	0.45331740379333496	0.35112830996513367	0.42478054761886597	0.32210347056388855	0.35326260328292847	1
393	393	0.2146769	0.24587419629096985	0.24102668464183807	0.2238369882106781	0.25216415524482727	0.23264843225479126	0.2330237179994583	0.2870534658432007	0.24200758337974548	0.2484309822320938	0.20882485806941986	0.40159550309181213	0.25509652495384216	0.208230659365654	0.295333594083786	0.24236024916172028	0.2500511705875397	0.25086021423339844	0.21352191269397736	0
394	394	0.6183553	0.7589858770370483	0.6655621528625488	0.7147150635719299	0.7307530641555786	0.7315776348114014	0.7022733092308044	0.6881769299507141	0.6213112473487854	0.7482495903968811	0.7238477468490601	0.6701955199241638	0.7859370708465576	0.8271738290786743	0.7250112891197205	0.7610449194908142	0.7250528931617737	0.7223005294799805	0.8638758063316345	1
395	395	0.8935267	0.7990037798881531	0.6955540776252747	0.9647027254104614	0.9236044883728027	0.8311280608177185	0.8376637697219849	0.827606201171875	0.882175087928772	0.9321222305297852	0.8501150608062744	0.8026585578918457	0.797203540802002	0.8846862316131592	0.8258995413780212	0.81136155128479	0.826961100101471	0.8018853664398193	0.8581233620643616	1
396	396	0.78339815	0.7315810322761536	0.7181068062782288	0.8334521055221558	0.7675226330757141	0.6768479347229004	0.8571093678474426	0.6458907127380371	0.6492064595222473	0.7808243036270142	0.6825478672981262	0.7715846300125122	0.6895350813865662	0.713858425617218	0.8796073794364929	0.6932454705238342	0.7362189888954163	0.8379387259483337	0.8225783705711365	1
397	397	0.7755817	0.8555333614349365	0.8154434561729431	0.7721470594406128	0.7580987811088562	0.8373894095420837	0.8936200737953186	0.8605793118476868	0.9031074047088623	0.4476182758808136	0.7554966807365417	0.8531388640403748	0.8560372591018677	0.8753670454025269	0.7705960273742676	0.8794102072715759	0.8817825317382812	0.9459226727485657	0.7807254791259766	1
398	398	0.6453294	0.5604696869850159	0.7646447420120239	0.6329928636550903	0.7943901419639587	0.6605952978134155	0.5702146291732788	0.5302149653434753	0.6904119849205017	0.4592600464820862	0.5732264518737793	0.721345841884613	0.42557230591773987	0.6237557530403137	0.3481334149837494	0.8144399523735046	0.6092577576637268	0.6624493598937988	0.6781167387962341	1
399	399	0.4447853	0.47730475664138794	0.4579566419124603	0.48817482590675354	0.501697301864624	0.38996773958206177	0.4204207956790924	0.4411960542201996	0.4100038707256317	0.3688768148422241	0.5085445046424866	0.3407420814037323	0.4040472209453583	0.4134635329246521	0.38704973459243774	0.532284677028656	0.4606693387031555	0.5058907270431519	0.3768346607685089	0
400	400	0.35430443	0.7242833971977234	0.4311402142047882	0.5182433724403381	0.5591121315956116	0.3578290641307831	0.5804885029792786	0.4686293601989746	0.7245243191719055	0.563072144985199	0.4957142770290375	0.5092852115631104	0.39930278062820435	0.3505665063858032	0.5518834590911865	0.5664188861846924	0.331017404794693	0.3185197114944458	0.6476770043373108	1
401	401	0.59661114	0.6360684633255005	0.5301340818405151	0.5037610530853271	0.3988383710384369	0.6364424228668213	0.5497541427612305	0.610761284828186	0.38590818643569946	0.6560008525848389	0.5665355324745178	0.5795595049858093	0.548751950263977	0.42641007900238037	0.578056275844574	0.613159716129303	0.487799733877182	0.4921668469905853	0.6221415400505066	0
402	402	0.7959643	0.6179434657096863	0.7150900363922119	0.7451371550559998	0.43371614813804626	0.48885881900787354	0.3998410403728485	0.6922146677970886	0.4511120915412903	0.9293303489685059	0.5496435165405273	0.6024377942085266	0.5161527395248413	0.5173597931861877	0.5997844934463501	0.6729045510292053	0.3742826282978058	0.47356247901916504	0.4427802264690399	1
403	403	0.48969176	0.6368088722229004	0.5071519613265991	0.8052815794944763	0.5213241577148438	0.43599724769592285	0.6813012957572937	0.5798072218894958	0.6306349039077759	0.5488525629043579	0.5716452598571777	0.5713756084442139	0.6438154578208923	0.6918143630027771	0.6949352622032166	0.47420838475227356	0.5236213803291321	0.5184419751167297	0.5177037119865417	1
404	404	0.45237008	0.44221946597099304	0.3172415792942047	0.3635968267917633	0.3670576810836792	0.2902158498764038	0.4786948263645172	0.41010186076164246	0.39042195677757263	0.2840125560760498	0.3586362898349762	0.5015502572059631	0.38505280017852783	0.33733779191970825	0.47660887241363525	0.3412005305290222	0.373834490776062	0.35607486963272095	0.3880831301212311	1
405	405	0.56376487	0.7232217192649841	0.6791397333145142	0.5558701157569885	0.670478105545044	0.6154714226722717	0.7977117300033569	0.5942567586898804	0.6067997813224792	0.545136570930481	0.5741263031959534	0.5858620405197144	0.5321288108825684	0.48096963763237	0.47775816917419434	0.6621997952461243	0.5526860356330872	0.6707423329353333	0.6247209906578064	1
406	406	0.46139318	0.2856559753417969	0.2397267073392868	0.3387886881828308	0.29658588767051697	0.41521987318992615	0.28289827704429626	0.32977572083473206	0.2764401137828827	0.6981926560401917	0.3363102376461029	0.4094800055027008	0.27271348237991333	0.22115935385227203	0.34352031350135803	0.28954601287841797	0.30651459097862244	0.299311101436615	0.2583422362804413	1
407	407	0.7634482	0.6915658116340637	0.6322640180587769	0.7229703068733215	0.6765697002410889	0.6938701272010803	0.760339081287384	0.722724199295044	0.6993464231491089	0.7550154328346252	0.6916486620903015	0.668655276298523	0.688530445098877	0.6575235724449158	0.7786845564842224	0.6751651763916016	0.6893517374992371	0.7744680643081665	0.6847017407417297	1
408	408	0.71974254	0.5215831398963928	0.5863641500473022	0.538652241230011	0.5716885328292847	0.5624291300773621	0.6781783699989319	0.5539535284042358	0.5330759286880493	0.760244607925415	0.5558418035507202	0.5655134320259094	0.6784874200820923	0.576205849647522	0.6430153846740723	0.6700041890144348	0.5286304950714111	0.6053058505058289	0.5728809237480164	0
409	409	0.28095987	0.29722899198532104	0.28790929913520813	0.28483566641807556	0.2986862361431122	0.2087269127368927	0.3159313499927521	0.33834323287010193	0.28595197200775146	0.352818101644516	0.29861709475517273	0.2072247862815857	0.32426536083221436	0.2620882987976074	0.4130425453186035	0.3125794529914856	0.33505865931510925	0.31688427925109863	0.2630789875984192	0
410	410	0.32883736	0.4672003388404846	0.34696730971336365	0.3138600289821625	0.3406957983970642	0.3160550892353058	0.4664377272129059	0.4290532171726227	0.37878718972206116	0.3615466356277466	0.517962634563446	0.39894339442253113	0.38745585083961487	0.38384580612182617	0.400600790977478	0.5028759241104126	0.328866183757782	0.5350461602210999	0.3858395516872406	0
411	411	0.35128406	0.6053842306137085	0.42887115478515625	0.5597388744354248	0.38828882575035095	0.398216187953949	0.47155076265335083	0.49283567070961	0.45559409260749817	0.43136265873908997	0.591641366481781	0.5209762454032898	0.48572608828544617	0.46716639399528503	0.3652370274066925	0.4314495623111725	0.40697383880615234	0.5105869770050049	0.42403414845466614	0
412	412	0.5251351	0.4742617905139923	0.47368761897087097	0.4268043041229248	0.6399529576301575	0.43343809247016907	0.4986947476863861	0.4882749319076538	0.5173940062522888	0.4253539741039276	0.47037461400032043	0.579024076461792	0.5419889688491821	0.4723877012729645	0.6996917128562927	0.6048172116279602	0.5132039785385132	0.4387786388397217	0.7789151072502136	0
413	413	0.7761886	0.7742225527763367	0.7167970538139343	0.8767249584197998	0.6594706773757935	0.676973283290863	0.6554576754570007	0.727492094039917	0.7659777402877808	0.7854291796684265	0.7032133936882019	0.7627484202384949	0.7616649270057678	0.7759920358657837	0.7666304111480713	0.6858605146408081	0.7412200570106506	0.7924870252609253	0.6989902257919312	1
414	414	0.9102843	0.9360021948814392	0.9481076598167419	0.9637243151664734	0.9975557327270508	0.9088823795318604	0.7387951612472534	0.8942705392837524	0.9872331619262695	0.9813414812088013	0.8850914239883423	0.9640135765075684	0.9925796389579773	0.8817718029022217	0.9161127209663391	0.924059271812439	0.9385406970977783	0.9983893632888794	0.9840201139450073	1
415	415	0.28675264	0.3052443861961365	0.30528733134269714	0.21227183938026428	0.27430394291877747	0.29580214619636536	0.36998239159584045	0.280804842710495	0.27990612387657166	0.2174852043390274	0.3998042047023773	0.38552919030189514	0.38587912917137146	0.3932403326034546	0.24507252871990204	0.3314184248447418	0.2551290988922119	0.3433769941329956	0.3645729720592499	0
416	416	0.48920125	0.5063624382019043	0.429531067609787	0.42150819301605225	0.6302009224891663	0.40079864859580994	0.4727920889854431	0.4044697880744934	0.4277094006538391	0.7066817879676819	0.44532203674316406	0.44950518012046814	0.4443783462047577	0.49976515769958496	0.3139578700065613	0.41678091883659363	0.3928743302822113	0.3639635741710663	0.4095127284526825	0
417	417	0.21985216	0.30662184953689575	0.2523089051246643	0.46125152707099915	0.24915875494480133	0.16898539662361145	0.2681998908519745	0.3226583003997803	0.23544178903102875	0.21351413428783417	0.3762468099594116	0.30249080061912537	0.2871115207672119	0.251510351896286	0.34942662715911865	0.28940340876579285	0.24552591145038605	0.2971275746822357	0.268381267786026	0
418	418	0.28655803	0.31070616841316223	0.2638225853443146	0.23110416531562805	0.2594512701034546	0.18533650040626526	0.368622362613678	0.34784698486328125	0.298931360244751	0.25232991576194763	0.4371919333934784	0.4505968391895294	0.32552963495254517	0.3200594484806061	0.2478034943342209	0.328810453414917	0.2792242765426636	0.3606766164302826	0.2797061800956726	0
419	419	0.43155503	0.5678642988204956	0.5293731093406677	0.43184053897857666	0.40413734316825867	0.3369097411632538	0.40929409861564636	0.5931915044784546	0.5257052779197693	0.4622161388397217	0.41923660039901733	0.272401362657547	0.5386573672294617	0.3874501585960388	0.49452826380729675	0.43260884284973145	0.3526964485645294	0.3960862159729004	0.43241050839424133	0
420	420	0.91964126	0.9142041802406311	0.8464404940605164	0.9656792879104614	0.9546591639518738	0.9030211567878723	0.93931645154953	0.8705344796180725	0.907069742679596	0.952587902545929	0.8399194478988647	0.9378182291984558	0.9229794144630432	0.9292948246002197	0.9274511933326721	0.8774675130844116	0.9047947525978088	0.9399270415306091	0.9255543351173401	1
421	421	0.89601403	0.8754295706748962	0.8919816017150879	0.7332581877708435	0.8705788850784302	0.7868142127990723	0.8630125522613525	0.8919984102249146	0.9155671000480652	0.9470405578613281	0.7687235474586487	0.910576343536377	0.892505943775177	0.8550178408622742	0.7679755091667175	0.8796650171279907	0.8771101832389832	0.8883783221244812	0.8516056537628174	1
422	422	0.51533103	0.6270098686218262	0.5146482586860657	0.4538000226020813	0.5269508361816406	0.6298605799674988	0.6269727945327759	0.6583860516548157	0.5815209150314331	0.47277283668518066	0.5918968915939331	0.5385358929634094	0.6080888509750366	0.5143566727638245	0.5366358160972595	0.5987454652786255	0.5919130444526672	0.5824317932128906	0.5485014319419861	0
423	423	0.71072346	0.751935601234436	0.6778188943862915	0.7077562808990479	0.7643857598304749	0.6467340588569641	0.7478246688842773	0.7183468341827393	0.7505173683166504	0.7714933753013611	0.6968326568603516	0.7874072790145874	0.7666276693344116	0.7949013113975525	0.6302039623260498	0.7037965059280396	0.7397227883338928	0.6735251545906067	0.7778257727622986	1
424	424	0.43035138	0.4862353503704071	0.4011291563510895	0.25806495547294617	0.2948189675807953	0.3220617473125458	0.4103981852531433	0.41182708740234375	0.3287959694862366	0.32115983963012695	0.49374550580978394	0.45565441250801086	0.3811088502407074	0.41302594542503357	0.5332212448120117	0.42648983001708984	0.3259587585926056	0.42986077070236206	0.3750852346420288	0
425	425	0.7416296	0.6755285263061523	0.7487464547157288	0.696769654750824	0.7232462167739868	0.5337808132171631	0.7604722380638123	0.7165994644165039	0.5506519675254822	0.7244397401809692	0.7416225075721741	0.46077966690063477	0.7250406742095947	0.6767655611038208	0.6827254891395569	0.6990478038787842	0.7167571783065796	0.6236587166786194	0.7572290897369385	1
426	426	0.342207	0.41450121998786926	0.38866859674453735	0.34200549125671387	0.3338760733604431	0.37957510352134705	0.4955287575721741	0.4301292598247528	0.412249356508255	0.3287047743797302	0.466305673122406	0.42336633801460266	0.40756282210350037	0.403414249420166	0.2964591383934021	0.44584593176841736	0.43743130564689636	0.43595635890960693	0.3828602731227875	1
427	427	0.9543076	0.9620069265365601	0.9854574799537659	0.970392107963562	0.9717588424682617	0.9689452052116394	0.9652058482170105	0.941775918006897	0.9693604707717896	0.9590284824371338	0.9186745285987854	0.9175317883491516	0.9910573959350586	0.9874764084815979	0.9623902440071106	0.9788140654563904	0.9545532464981079	0.9758387207984924	0.9924523234367371	1
428	428	0.3999286	0.6274023652076721	0.4242628514766693	0.5373865365982056	0.5293830037117004	0.5755854249000549	0.5995444059371948	0.5355165600776672	0.5472578406333923	0.4123591482639313	0.5435545444488525	0.5529205799102783	0.6133989095687866	0.4992249608039856	0.40260615944862366	0.6267335414886475	0.48783841729164124	0.6039525270462036	0.5951569080352783	0
429	429	0.7928015	0.753269612789154	0.8840280771255493	0.7406908869743347	0.7202476263046265	0.7555354833602905	0.866694450378418	0.9507461190223694	0.7919107675552368	0.719635546207428	0.8398525714874268	0.8190600275993347	0.8723750710487366	0.8173529505729675	0.9421340227127075	0.7444389462471008	0.7952399253845215	0.8180420398712158	0.8812588453292847	1
430	430	0.67215765	0.6011807322502136	0.7449066042900085	0.6819468140602112	0.7038282155990601	0.4442993104457855	0.7167742252349854	0.6132418513298035	0.6977287530899048	0.4965362846851349	0.6827177405357361	0.4264589548110962	0.674091637134552	0.6484105587005615	0.7200144529342651	0.7288531064987183	0.6628578305244446	0.5436971187591553	0.5531854629516602	0
431	431	0.6481964	0.6288665533065796	0.5765455365180969	0.6843771934509277	0.4558596909046173	0.5564006567001343	0.6720213890075684	0.6775721907615662	0.6394537687301636	0.3512219488620758	0.6930307745933533	0.6093557476997375	0.6423681974411011	0.617680549621582	0.5023399591445923	0.5852026343345642	0.6575682163238525	0.6439711451530457	0.5411582589149475	1
432	432	0.2643608	0.3060040771961212	0.2941063344478607	0.22733132541179657	0.28226184844970703	0.208994522690773	0.3041641414165497	0.3557629883289337	0.2909775376319885	0.2508104741573334	0.31231534481048584	0.21669350564479828	0.3618674874305725	0.25973764061927795	0.29045748710632324	0.27937567234039307	0.288465678691864	0.2893838584423065	0.27492180466651917	0
433	433	0.31186917	0.4313490092754364	0.34188365936279297	0.3078162670135498	0.2803483307361603	0.2726353704929352	0.3468722701072693	0.363981157541275	0.3210306167602539	0.2738024890422821	0.43375444412231445	0.4051021933555603	0.3273230195045471	0.3599010109901428	0.5403187870979309	0.3462505042552948	0.33243685960769653	0.34947869181632996	0.29791566729545593	1
434	434	0.47879258	0.5559048652648926	0.5975993275642395	0.41492488980293274	0.39032047986984253	0.43704041838645935	0.5938732624053955	0.4325336515903473	0.46459275484085083	0.27850085496902466	0.5652000308036804	0.3684524893760681	0.5716739296913147	0.5374650359153748	0.5903494358062744	0.6665305495262146	0.42312589287757874	0.6891952753067017	0.45104166865348816	1
435	435	0.30878347	0.49564024806022644	0.3898540139198303	0.5735485553741455	0.21661695837974548	0.32155895233154297	0.41873207688331604	0.4379657208919525	0.4038289189338684	0.3187049329280853	0.47433844208717346	0.6882995367050171	0.42215192317962646	0.3893078565597534	0.2755421996116638	0.38738465309143066	0.40982475876808167	0.45815810561180115	0.5026414394378662	0
436	436	0.86906004	0.7804290056228638	0.5567728281021118	0.8495072722434998	0.7955124974250793	0.5555176138877869	0.7927348613739014	0.7943904995918274	0.738680362701416	0.8607879281044006	0.6674588322639465	0.6117036938667297	0.757541835308075	0.7715774774551392	0.7436696290969849	0.7615646123886108	0.7849885821342468	0.6867626905441284	0.758350670337677	1
437	437	0.3639062	0.37311795353889465	0.38613200187683105	0.47696617245674133	0.32399824261665344	0.2640676200389862	0.33937734365463257	0.3641394078731537	0.30767399072647095	0.3204517066478729	0.4256855845451355	0.4868074059486389	0.39366450905799866	0.30796995759010315	0.3320547044277191	0.3637690246105194	0.3240523636341095	0.38955822587013245	0.31498250365257263	0
438	438	0.46736217	0.517381489276886	0.371192067861557	0.5197103023529053	0.3505617082118988	0.40091097354888916	0.36543217301368713	0.4021254777908325	0.37433597445487976	0.4883987605571747	0.4233522117137909	0.5236726999282837	0.3625003695487976	0.4041893780231476	0.32812345027923584	0.41253525018692017	0.3666262626647949	0.532978355884552	0.3818385899066925	1
439	439	0.37792137	0.5934763550758362	0.4499700367450714	0.47843316197395325	0.5100708603858948	0.5199893116950989	0.45893391966819763	0.4657464623451233	0.41848069429397583	0.605232298374176	0.4703162610530853	0.578574001789093	0.521857500076294	0.5395469069480896	0.37963831424713135	0.4152682423591614	0.498832106590271	0.7145315408706665	0.3451741933822632	0
440	440	0.5923779	0.6686292290687561	0.5751541256904602	0.658500611782074	0.6409839391708374	0.5376032590866089	0.5383096933364868	0.6557152271270752	0.5534619092941284	0.6510039567947388	0.5036888122558594	0.5626230835914612	0.5254940986633301	0.54803067445755	0.5822380185127258	0.5045055150985718	0.4803007245063782	0.6830537915229797	0.5983919501304626	1
441	441	0.7747988	0.7965574860572815	0.8115593791007996	0.7639814019203186	0.7817606329917908	0.7614704370498657	0.5952701568603516	0.6972998380661011	0.8116673231124878	0.8022798895835876	0.7509624361991882	0.8295206427574158	0.7535339593887329	0.7745945453643799	0.7466200590133667	0.701698899269104	0.7508207559585571	0.8023538589477539	0.7900978326797485	1
442	442	0.30056602	0.3295961618423462	0.3964807093143463	0.32854223251342773	0.3493975102901459	0.4152064919471741	0.5147074460983276	0.40149468183517456	0.38603803515434265	0.4477846026420593	0.45479193329811096	0.5004432797431946	0.5119859576225281	0.3317388892173767	0.6259441375732422	0.41522249579429626	0.2906968891620636	0.454429566860199	0.533474862575531	0
443	443	0.32576057	0.37856560945510864	0.28989800810813904	0.4777602553367615	0.26347553730010986	0.24270805716514587	0.3028433322906494	0.36465585231781006	0.29891252517700195	0.2619810998439789	0.49074381589889526	0.3349374830722809	0.31002137064933777	0.3381808400154114	0.3343360722064972	0.3397170901298523	0.30158236622810364	0.36080506443977356	0.3067969083786011	0
444	444	0.3156365	0.33232343196868896	0.25451794266700745	0.3557029962539673	0.26577886939048767	0.23254333436489105	0.3734011650085449	0.3256775736808777	0.27174198627471924	0.23709100484848022	0.3123728632926941	0.37574172019958496	0.28872764110565186	0.3357718288898468	0.34341588616371155	0.3169934153556824	0.31076329946517944	0.3259054720401764	0.27992522716522217	1
445	445	0.6516951	0.6950629949569702	0.8085921406745911	0.6401094198226929	0.8604788780212402	0.5018194913864136	0.6234555244445801	0.6322578191757202	0.8548875451087952	0.6732290387153625	0.6489631533622742	0.7521874308586121	0.7326692938804626	0.7401162385940552	0.6732054352760315	0.7554247379302979	0.72843998670578	0.7031440138816833	0.4790249466896057	1
446	446	0.6252684	0.7034888863563538	0.6964179873466492	0.6870046257972717	0.8107894062995911	0.38802197575569153	0.7443708181381226	0.6282228231430054	0.6315053701400757	0.7280887365341187	0.6627177000045776	0.706890344619751	0.7278891205787659	0.7372859120368958	0.7633006572723389	0.8120967745780945	0.6044471859931946	0.743116557598114	0.7342849373817444	1
447	447	0.6858692	0.7349250316619873	0.6935880780220032	0.7215126156806946	0.6515883207321167	0.6860219240188599	0.7032735347747803	0.7362028956413269	0.7049317955970764	0.7568351030349731	0.7032108306884766	0.6729637384414673	0.7948952913284302	0.7267920970916748	0.8312986493110657	0.7489732503890991	0.6592284440994263	0.6573289036750793	0.7368049621582031	0
448	448	0.9603112	0.9531053304672241	0.986522376537323	0.9628816843032837	0.9779209494590759	0.9678096175193787	0.9647794961929321	0.9362221956253052	0.97544264793396	0.9639241695404053	0.9111248254776001	0.92522794008255	0.9832514524459839	0.9819117784500122	0.9668487310409546	0.9515780806541443	0.9564732313156128	0.9828289151191711	0.9932377338409424	1
449	449	0.5277009	0.7160730361938477	0.4576977789402008	0.5152789354324341	0.5320277214050293	0.5629666447639465	0.6935234665870667	0.6338630318641663	0.5362158417701721	0.7308006882667542	0.5541248321533203	0.6164894104003906	0.6327620148658752	0.5573527812957764	0.6076127290725708	0.6176795363426208	0.5300400853157043	0.6291762590408325	0.7647278308868408	1
450	450	0.9191468	0.8648636341094971	0.9027629494667053	0.9117328524589539	0.8524459600448608	0.8797436356544495	0.9410364627838135	0.8198842406272888	0.8790279626846313	0.6597820520401001	0.8642760515213013	0.894546389579773	0.8571451902389526	0.9111198782920837	0.887453019618988	0.8700540661811829	0.8892225623130798	0.8729920983314514	0.9512771964073181	1
451	451	0.95314336	0.9078719615936279	0.9545739889144897	0.8868722319602966	0.994549572467804	0.9931840300559998	0.8944383263587952	0.8311856389045715	0.9756749272346497	0.9373589754104614	0.8888474702835083	0.9518516659736633	0.9298740029335022	0.9111402034759521	0.8854212164878845	0.9429739713668823	0.8970024585723877	0.9948564767837524	0.9745516180992126	1
452	452	0.79772466	0.8156059384346008	0.7972605228424072	0.7008615136146545	0.7768893241882324	0.7895323038101196	0.7992488145828247	0.7866389751434326	0.7877097129821777	0.8821679353713989	0.7330728769302368	0.8314622640609741	0.8154123425483704	0.8548001646995544	0.833620011806488	0.8441983461380005	0.8069286346435547	0.7972012758255005	0.8681209683418274	1
453	453	0.43428487	0.6758320331573486	0.4235430359840393	0.5838625431060791	0.6038456559181213	0.3530544638633728	0.597201406955719	0.6462556719779968	0.5600048303604126	0.408204048871994	0.5123522877693176	0.5677947998046875	0.7044617533683777	0.6178550720214844	0.6851446032524109	0.6369280815124512	0.626693069934845	0.44222813844680786	0.7010661363601685	1
454	454	0.34032014	0.5866618752479553	0.6662817001342773	0.30395370721817017	0.4026651978492737	0.320978581905365	0.3955920934677124	0.4439381957054138	0.39810773730278015	0.24201472103595734	0.4668886959552765	0.5295079350471497	0.3456631600856781	0.38479161262512207	0.5309742093086243	0.5374588370323181	0.37081271409988403	0.4096848666667938	0.38245126605033875	1
455	455	0.8717447	0.8639156222343445	0.877717912197113	0.9406629204750061	0.832634449005127	0.8296182155609131	0.8940483331680298	0.8956416845321655	0.8895424604415894	0.577429473400116	0.7162292003631592	0.9294356107711792	0.6534522175788879	0.8827753663063049	0.8291468620300293	0.9025075435638428	0.8553898334503174	0.6800196170806885	0.9314494729042053	1
456	456	0.7035488	0.6848913431167603	0.654559314250946	0.7109710574150085	0.6727281808853149	0.6321451663970947	0.751290500164032	0.7424123287200928	0.7057985663414001	0.7877160310745239	0.6758462190628052	0.7097604870796204	0.7266945242881775	0.6449958086013794	0.6699490547180176	0.6988102793693542	0.6584349870681763	0.7272818088531494	0.8058815598487854	1
457	457	0.26229358	0.4865036904811859	0.33975720405578613	0.27359718084335327	0.2637540400028229	0.22741784155368805	0.3069397211074829	0.36762627959251404	0.31968164443969727	0.24205176532268524	0.3430164158344269	0.23016469180583954	0.4066337049007416	0.32332879304885864	0.30336931347846985	0.3524763584136963	0.3059874475002289	0.257921427488327	0.3036195635795593	0
458	458	0.8058101	0.9073575139045715	0.8154948949813843	0.7943639755249023	0.8897685408592224	0.9325616955757141	0.90949547290802	0.9569787979125977	0.9534743428230286	0.9350399374961853	0.8793622255325317	0.9375464916229248	0.9811893701553345	0.901314914226532	0.8831242918968201	0.8827665448188782	0.846265971660614	0.9170446395874023	0.9548256993293762	1
459	459	0.84916747	0.8661711812019348	0.7930599451065063	0.8977598547935486	0.8945298194885254	0.8886071443557739	0.8765205144882202	0.8071578145027161	0.8848006129264832	0.88176029920578	0.8720842599868774	0.881240725517273	0.9034957885742188	0.9015344977378845	0.8326736092567444	0.8161952495574951	0.8844202160835266	0.8344392776489258	0.856515645980835	1
460	460	0.27306256	0.8210861682891846	0.46166378259658813	0.7303184866905212	0.7649581432342529	0.6275678873062134	0.7103487849235535	0.8609042763710022	0.7004006505012512	0.7918951511383057	0.6246302127838135	0.7566725611686707	0.8275495171546936	0.7356614470481873	0.5436750650405884	0.6273468136787415	0.6974844932556152	0.6525124907493591	0.748595654964447	1
461	461	0.57710034	0.6179161071777344	0.4391912817955017	0.6212411522865295	0.6394227147102356	0.38959431648254395	0.6368465423583984	0.6370809078216553	0.6092414855957031	0.47058555483818054	0.5834683775901794	0.5849053859710693	0.46500828862190247	0.5195972323417664	0.5824899673461914	0.4432274103164673	0.35080447793006897	0.5686336755752563	0.507283091545105	0
462	462	0.25762352	0.2511572241783142	0.2281332165002823	0.20322583615779877	0.2504239082336426	0.17962674796581268	0.29033491015434265	0.29428911209106445	0.21675080060958862	0.16995230317115784	0.35903701186180115	0.2956935465335846	0.2141917645931244	0.30146098136901855	0.28370174765586853	0.27101218700408936	0.2140769511461258	0.303933322429657	0.31628718972206116	1
463	463	0.65233153	0.5766144394874573	0.6037693023681641	0.7287534475326538	0.7261732220649719	0.42430946230888367	0.5262515544891357	0.6632131934165955	0.4987080693244934	0.548793613910675	0.7336758375167847	0.6972479820251465	0.7538676261901855	0.6766045093536377	0.7322476506233215	0.725445032119751	0.6995499134063721	0.7483574151992798	0.7627114057540894	1
464	464	0.93970925	0.8371585011482239	0.8958331942558289	0.8391860127449036	0.8555912971496582	0.7389099597930908	0.9149093627929688	0.8833217620849609	0.914024829864502	0.9170293807983398	0.855002760887146	0.895691990852356	0.8392626643180847	0.9129304885864258	0.9063202142715454	0.8738839626312256	0.8797001838684082	0.8621612191200256	0.7829859852790833	1
465	465	0.5303221	0.47825631499290466	0.5952592492103577	0.42761459946632385	0.39764103293418884	0.36991173028945923	0.5154762268066406	0.4209870398044586	0.41844651103019714	0.4002922773361206	0.56629478931427	0.332401841878891	0.4106111228466034	0.4230335056781769	0.4608739912509918	0.5534221529960632	0.4336951673030853	0.5608949661254883	0.3896687626838684	1
466	466	0.28489614	0.6031535267829895	0.51670902967453	0.45218828320503235	0.37628328800201416	0.5538507699966431	0.5040068626403809	0.5870838165283203	0.5383448004722595	0.6194409728050232	0.3925095796585083	0.5058819651603699	0.45232442021369934	0.3507910668849945	0.6959110498428345	0.39405736327171326	0.2821701169013977	0.415700227022171	0.4196370244026184	1
467	467	0.49052808	0.5759173631668091	0.4561959505081177	0.43959295749664307	0.3785184621810913	0.43206465244293213	0.4977114498615265	0.503578782081604	0.47328993678092957	0.5336642265319824	0.5830525755882263	0.5795325040817261	0.42222753167152405	0.41101351380348206	0.41621217131614685	0.6101394295692444	0.39937469363212585	0.45340874791145325	0.44286537170410156	1
468	468	0.6108415	0.5001897811889648	0.5598480105400085	0.7658995389938354	0.7224792242050171	0.41297227144241333	0.733230471611023	0.7503907084465027	0.6211038827896118	0.8243732452392578	0.7707335948944092	0.7938418984413147	0.7894242405891418	0.573715329170227	0.68816739320755	0.7801008820533752	0.7106710076332092	0.7413116693496704	0.7984682321548462	1
469	469	0.94311786	0.8607448935508728	0.9507498145103455	0.8429269194602966	0.9089005589485168	0.9177386164665222	0.9325357675552368	0.9829135537147522	0.9371069073677063	0.8956196308135986	0.8654887676239014	0.8502334356307983	0.9827342629432678	0.955963134765625	0.970893144607544	0.8556485176086426	0.9369500875473022	0.9567726850509644	0.9487431049346924	1
470	470	0.9418367	0.8983766436576843	0.8613283634185791	0.9355854392051697	0.891144335269928	0.9337118268013	0.9348015189170837	0.9374353289604187	0.8807771801948547	0.9785411953926086	0.6867613792419434	0.9426401257514954	0.9000067114830017	0.9184662699699402	0.9291433095932007	0.8656795620918274	0.9283442497253418	0.9541290402412415	0.9029666185379028	1
471	471	0.15971637	0.2236662060022354	0.23679578304290771	0.20325438678264618	0.24443431198596954	0.16825321316719055	0.21959376335144043	0.26757848262786865	0.23459115624427795	0.18986330926418304	0.22606806457042694	0.1461888700723648	0.2803036868572235	0.19431254267692566	0.21187980473041534	0.2242405116558075	0.20930254459381104	0.2622205913066864	0.21605873107910156	0
472	472	0.6201804	0.6603893041610718	0.49968478083610535	0.6040251851081848	0.6551851630210876	0.6311865448951721	0.6452940106391907	0.7342271208763123	0.6387788653373718	0.5832661986351013	0.6289006471633911	0.6299883127212524	0.6365847587585449	0.4975796043872833	0.5844272375106812	0.4526412785053253	0.6673147678375244	0.6697779893875122	0.505268394947052	0
473	473	0.8758336	0.7165722846984863	0.8067427277565002	0.7528378367424011	0.7656541466712952	0.669345498085022	0.4900159239768982	0.6390968561172485	0.7071729898452759	0.9014708399772644	0.6121990084648132	0.4551393687725067	0.6582016944885254	0.5546714663505554	0.6205344200134277	0.7856889963150024	0.6856841444969177	0.5899019241333008	0.8029047846794128	0
474	474	0.65926975	0.6286911368370056	0.6208919286727905	0.5568193793296814	0.5325670838356018	0.6123290061950684	0.556226372718811	0.6163676977157593	0.5309723615646362	0.658367931842804	0.5597997307777405	0.5178840756416321	0.6157349348068237	0.5463838577270508	0.6442983150482178	0.6082662343978882	0.4899515211582184	0.6735491156578064	0.5851752758026123	1
475	475	0.7637913	0.7168386578559875	0.6142924427986145	0.8038003444671631	0.7875654697418213	0.6817689538002014	0.7648924589157104	0.7403226494789124	0.7450553774833679	0.9141903519630432	0.6491459608078003	0.7668266892433167	0.7536548972129822	0.6663111448287964	0.7513877153396606	0.7103143334388733	0.6861696839332581	0.6983634829521179	0.7531865239143372	1
476	476	0.51046413	0.49143439531326294	0.624131977558136	0.450108140707016	0.5428799390792847	0.433692991733551	0.6550703644752502	0.5081034302711487	0.6002583503723145	0.6801959276199341	0.6085553169250488	0.5624797344207764	0.43822792172431946	0.5651758313179016	0.5898053646087646	0.6463237404823303	0.4610386788845062	0.5761688947677612	0.47921374440193176	0
477	477	0.80671746	0.7051324844360352	0.7878695130348206	0.7432020902633667	0.8163131475448608	0.8150435090065002	0.7513660788536072	0.8034981489181519	0.7367196083068848	0.8288924694061279	0.6822402477264404	0.7620652914047241	0.7647147178649902	0.7222940325737	0.7698794603347778	0.7358635663986206	0.7428224682807922	0.788963794708252	0.7463020086288452	1
478	478	0.98889166	0.9643375277519226	0.9906752705574036	0.987528920173645	0.9985047578811646	0.9919646978378296	0.9763481020927429	0.9924960136413574	0.9919539093971252	0.9956153631210327	0.8891057968139648	0.9639984965324402	0.9888678789138794	0.9885467290878296	0.9845778346061707	0.9829026460647583	0.967730700969696	0.9984835982322693	0.9922876358032227	1
479	479	0.4180255	0.5026015639305115	0.4289506673812866	0.4822988212108612	0.5084541440010071	0.547310471534729	0.4736168682575226	0.43734219670295715	0.5365754961967468	0.3961714804172516	0.4329841434955597	0.4301392436027527	0.49119433760643005	0.4798268675804138	0.3891710042953491	0.5379949808120728	0.4247305989265442	0.41088563203811646	0.5053477883338928	0
480	480	0.37066567	0.5017861127853394	0.4181666970252991	0.4642312228679657	0.5285917520523071	0.33344992995262146	0.5271113514900208	0.45018845796585083	0.4320484697818756	0.2713998258113861	0.5690416097640991	0.6011614203453064	0.43190234899520874	0.34137535095214844	0.520802915096283	0.5511510968208313	0.35016539692878723	0.4230896234512329	0.4519108533859253	1
481	481	0.13802963	0.24706317484378815	0.24989132583141327	0.14841227233409882	0.22497522830963135	0.12070834636688232	0.2163093537092209	0.28420788049697876	0.2199089527130127	0.17825710773468018	0.23199190199375153	0.14004075527191162	0.26401084661483765	0.18768954277038574	0.22242456674575806	0.2708545923233032	0.19105397164821625	0.22420383989810944	0.2617930769920349	0
482	482	0.431087	0.4544645845890045	0.34882238507270813	0.5030824542045593	0.33730074763298035	0.3103119730949402	0.4225095510482788	0.4338400959968567	0.3246377110481262	0.3140183389186859	0.500787615776062	0.49932268261909485	0.3425140678882599	0.3850700855255127	0.3817053735256195	0.3936059772968292	0.31900572776794434	0.427173912525177	0.3799385130405426	1
483	483	0.7267544	0.9063319563865662	0.6418544054031372	0.7300194501876831	0.9610950946807861	0.8725610375404358	0.8749744296073914	0.8724352717399597	0.8832570910453796	0.6711899042129517	0.8081815838813782	0.8979480266571045	0.8986638188362122	0.8992140889167786	0.8247582316398621	0.8552807569503784	0.887808084487915	0.8837048411369324	0.8976044058799744	1
484	484	0.9767685	0.9136976599693298	0.8946714997291565	0.9578137993812561	0.9832822680473328	0.9524863362312317	0.9397338032722473	0.9534872174263	0.9690996408462524	0.9751034379005432	0.881471574306488	0.9577873349189758	0.9704571962356567	0.9556858539581299	0.939963161945343	0.9322572946548462	0.9460600018501282	0.9859245419502258	0.9734697937965393	1
485	485	0.6294358	0.6914219856262207	0.6449247598648071	0.7418042421340942	0.5304626226425171	0.7294274568557739	0.7402446269989014	0.7197674512863159	0.6079488396644592	0.8545806407928467	0.632357120513916	0.7341496348381042	0.7182307839393616	0.6138131618499756	0.6511906981468201	0.688743531703949	0.591084897518158	0.7074135541915894	0.8097156286239624	0
486	486	0.38246766	0.37711772322654724	0.2716585397720337	0.319311261177063	0.3536318242549896	0.3083094358444214	0.33820176124572754	0.40889808535575867	0.3774943947792053	0.31251707673072815	0.49326276779174805	0.4764237403869629	0.4131390452384949	0.3621862828731537	0.39862126111984253	0.3529503047466278	0.33633121848106384	0.39857980608940125	0.3855277895927429	0
487	487	0.8993986	0.9110651016235352	0.9127833843231201	0.9427851438522339	0.8819252252578735	0.944195032119751	0.9347038269042969	0.9075546264648438	0.9456173181533813	0.9490178823471069	0.8937681317329407	0.9100097417831421	0.953471302986145	0.9685956835746765	0.9370479583740234	0.9015916585922241	0.9277222156524658	0.9298794269561768	0.9813075065612793	1
488	488	0.5685111	0.5302284359931946	0.5520675778388977	0.4119764268398285	0.5536285042762756	0.3964928984642029	0.5708234906196594	0.46204304695129395	0.4880686104297638	0.46913859248161316	0.5270251035690308	0.5220474004745483	0.5595081448554993	0.5915312170982361	0.5027552843093872	0.5448578596115112	0.4489973783493042	0.5776357054710388	0.39947471022605896	1
489	489	0.70729166	0.6224207878112793	0.6750871539115906	0.8877269625663757	0.8363461494445801	0.46929436922073364	0.7547863721847534	0.696293830871582	0.8966289758682251	0.8138737082481384	0.6259993314743042	0.7813529372215271	0.7553831934928894	0.8143174648284912	0.8064478635787964	0.8243441581726074	0.8203136920928955	0.5054693818092346	0.6701914072036743	1
490	490	0.5589093	0.6490625739097595	0.6111893653869629	0.48419472575187683	0.6277344822883606	0.6196463704109192	0.6804150342941284	0.6420976519584656	0.7560057640075684	0.5323158502578735	0.7132126092910767	0.6178765892982483	0.7258452773094177	0.6593629121780396	0.6663883924484253	0.6990001797676086	0.6627225279808044	0.6882421970367432	0.6778337359428406	0
491	491	0.3266738	0.43960705399513245	0.3632827401161194	0.3868156373500824	0.3044351041316986	0.2650635838508606	0.3870430886745453	0.373121052980423	0.31112343072891235	0.509978175163269	0.3887353837490082	0.4992583096027374	0.3921273648738861	0.43972402811050415	0.3722376525402069	0.37259146571159363	0.3028668165206909	0.3524288833141327	0.37119612097740173	1
492	492	0.3602202	0.5126057863235474	0.35346582531929016	0.3051038682460785	0.3153761625289917	0.3862300515174866	0.3737598657608032	0.3989170789718628	0.35909682512283325	0.34475740790367126	0.45717853307724	0.391694575548172	0.42425572872161865	0.43347811698913574	0.3944796323776245	0.4625084400177002	0.3513033390045166	0.5336785316467285	0.4134416878223419	1
493	493	0.33145937	0.36517879366874695	0.2801804840564728	0.45812785625457764	0.3026157021522522	0.2267153561115265	0.3301466107368469	0.3505580723285675	0.2733829915523529	0.23408734798431396	0.40685272216796875	0.35445910692214966	0.29455798864364624	0.32273250818252563	0.27369388937950134	0.32892969250679016	0.30844318866729736	0.317902147769928	0.3456496298313141	0
494	494	0.7738741	0.8092187643051147	0.7391703128814697	0.8370895981788635	0.837156355381012	0.7679394483566284	0.7420414686203003	0.747578501701355	0.7888557314872742	0.7049864530563354	0.6788756847381592	0.7949745655059814	0.7842061519622803	0.7851012945175171	0.7508692741394043	0.7610666751861572	0.7798042893409729	0.770994246006012	0.8020328283309937	0
495	495	0.8028671	0.7012009620666504	0.7795099020004272	0.6997716426849365	0.8503350615501404	0.7604233026504517	0.6959611177444458	0.6448920965194702	0.7835975885391235	0.7041035294532776	0.6308305263519287	0.6759443283081055	0.7104354500770569	0.6669340133666992	0.6242505311965942	0.8818566799163818	0.6882092356681824	0.7926421761512756	0.7688148617744446	1
496	496	0.8485991	0.9108753204345703	0.8022878766059875	0.8683268427848816	0.9093189239501953	0.8504545092582703	0.9333873391151428	0.8499420285224915	0.8941510915756226	0.892173171043396	0.8003097772598267	0.9193938374519348	0.8836818337440491	0.9128181338310242	0.8401602506637573	0.8912121057510376	0.9026827216148376	0.7995456457138062	0.9244381785392761	0
497	497	0.53976303	0.5175135731697083	0.5901979207992554	0.4666191339492798	0.5619040131568909	0.4424227476119995	0.5525304675102234	0.5249120593070984	0.42576467990875244	0.48022574186325073	0.552528977394104	0.5750173330307007	0.5947104096412659	0.48556211590766907	0.6900807619094849	0.5810778141021729	0.4127988815307617	0.5342201590538025	0.44322076439857483	0
498	498	0.91587186	0.8845745325088501	0.8542136549949646	0.9520338177680969	0.9164891839027405	0.8366878628730774	0.9407207369804382	0.8514940142631531	0.9207195043563843	0.8524748086929321	0.8245583176612854	0.9337714910507202	0.9182136654853821	0.920523464679718	0.7984671592712402	0.9030462503433228	0.9026188254356384	0.9137169718742371	0.8658530116081238	1
499	499	0.6692102	0.7280858755111694	0.6135864853858948	0.638037383556366	0.7166534662246704	0.7357891201972961	0.7179656028747559	0.6980453729629517	0.752866804599762	0.7210348844528198	0.6711636781692505	0.6906138062477112	0.6859776377677917	0.6498347520828247	0.6893960237503052	0.6631039977073669	0.6723088622093201	0.5829847455024719	0.7722994089126587	1
500	500	0.8196689	0.8598899245262146	0.6483094096183777	0.9446975588798523	0.9104587435722351	0.8564621210098267	0.8654268980026245	0.853121817111969	0.9532185196876526	0.9026608467102051	0.8766661286354065	0.8927692174911499	0.8772943019866943	0.9461216926574707	0.8652547001838684	0.827364981174469	0.8636607527732849	0.7508643865585327	0.9019988179206848	1
501	501	0.9197746	0.8686118125915527	0.864547610282898	0.9476763010025024	0.9486265778541565	0.8426957130432129	0.8947856426239014	0.8845165371894836	0.8873808979988098	0.9700987935066223	0.8238793015480042	0.8858855366706848	0.7629390358924866	0.8721768856048584	0.794769823551178	0.8358386754989624	0.8632295727729797	0.9190970659255981	0.9381390810012817	1
502	502	0.75970536	0.6428918838500977	0.8036184906959534	0.6278291940689087	0.84609454870224	0.5618143677711487	0.7267232537269592	0.7447960376739502	0.6444414258003235	0.5289880037307739	0.6714365482330322	0.7252799272537231	0.6974823474884033	0.7208981513977051	0.6690664887428284	0.7615746855735779	0.7866219282150269	0.665054202079773	0.761904776096344	0
503	503	0.71268874	0.6774250268936157	0.6713547706604004	0.501672625541687	0.5904287099838257	0.6087967753410339	0.6738285422325134	0.7075212001800537	0.7462964653968811	0.5331640243530273	0.6810939311981201	0.670730710029602	0.7523759603500366	0.6621876955032349	0.6119571328163147	0.6586002111434937	0.6555064916610718	0.5526528358459473	0.6137164831161499	1
504	504	0.5820381	0.5648742318153381	0.620145320892334	0.756168782711029	0.6270009279251099	0.5398252010345459	0.690061628818512	0.6258482336997986	0.6887694001197815	0.6219197511672974	0.67868971824646	0.740050196647644	0.6809095740318298	0.6175256967544556	0.7290264964103699	0.6919537782669067	0.6693643927574158	0.6199671626091003	0.7288734912872314	1
505	505	0.741132	0.6753042340278625	0.5713449120521545	0.7477758526802063	0.6531663537025452	0.7512946724891663	0.6305299401283264	0.6995808482170105	0.6313133835792542	0.6707811951637268	0.6986410021781921	0.7293423414230347	0.7090139389038086	0.6993082165718079	0.784799337387085	0.6684173345565796	0.6916235685348511	0.7734425663948059	0.7579143643379211	1
506	506	0.52731586	0.6412232518196106	0.663645327091217	0.704927921295166	0.4900893270969391	0.5691747069358826	0.642997145652771	0.5973203182220459	0.5304875373840332	0.6112691164016724	0.5960928797721863	0.5655696988105774	0.6640870571136475	0.6237650513648987	0.5201956033706665	0.6074446439743042	0.5076065063476562	0.7168503999710083	0.5175483822822571	1
507	507	0.5389665	0.4135679006576538	0.45409590005874634	0.4479055404663086	0.37806040048599243	0.3348187506198883	0.43469345569610596	0.474019318819046	0.4917525351047516	0.34861788153648376	0.5022401809692383	0.42025014758110046	0.48359671235084534	0.4200795888900757	0.4708279073238373	0.5761902928352356	0.4930368661880493	0.3637081980705261	0.45218631625175476	1
508	508	0.4942631	0.5599238872528076	0.5942894220352173	0.5297433137893677	0.3485526144504547	0.5106407999992371	0.4844745993614197	0.4045887887477875	0.40017661452293396	0.5879969000816345	0.5450488328933716	0.49956825375556946	0.3320998251438141	0.4775766432285309	0.47431209683418274	0.5801130533218384	0.3790552616119385	0.46321332454681396	0.37215518951416016	1
509	509	0.6673026	0.7652118802070618	0.6636806130409241	0.6774610877037048	0.7356235384941101	0.675826370716095	0.7020092010498047	0.6803566217422485	0.6713893413543701	0.6936872005462646	0.6702876091003418	0.6403284668922424	0.6925643682479858	0.6363223195075989	0.7206932306289673	0.7101969718933105	0.6639152765274048	0.6665170192718506	0.7785939574241638	1
510	510	0.9037373	0.8653045296669006	0.8418379426002502	0.9084498882293701	0.9136001467704773	0.7831624150276184	0.9185211062431335	0.8694599866867065	0.8646793365478516	0.923426628112793	0.8098276853561401	0.8609773516654968	0.907210111618042	0.8472203016281128	0.8507972359657288	0.7987258434295654	0.8481559753417969	0.9226253032684326	0.8823942542076111	1
511	511	0.74719226	0.7325565814971924	0.6406262516975403	0.7654549479484558	0.8003658652305603	0.7583667039871216	0.8315989375114441	0.8160158395767212	0.6734614968299866	0.8328338861465454	0.7432960867881775	0.746280312538147	0.777715265750885	0.686355710029602	0.8155398368835449	0.7490307688713074	0.7404170632362366	0.7584936618804932	0.8175125122070312	0
512	512	0.8955547	0.8226814270019531	0.9427001476287842	0.9425593018531799	0.8950603604316711	0.8942596316337585	0.7874475717544556	0.9262615442276001	0.9331866502761841	0.8574464917182922	0.8355379700660706	0.8402032852172852	0.8164193630218506	0.8998975157737732	0.8039853572845459	0.7668861150741577	0.8672224283218384	0.8498619794845581	0.9271911382675171	0
513	513	0.87710494	0.829103410243988	0.7042330503463745	0.9183416366577148	0.7943270206451416	0.7992886304855347	0.8142780065536499	0.7111551761627197	0.8403539657592773	0.7791714668273926	0.8957393765449524	0.885999321937561	0.7621031999588013	0.8540568351745605	0.8068369030952454	0.8346284031867981	0.8765496015548706	0.7547697424888611	0.8620348572731018	1
514	514	0.8277918	0.7837483882904053	0.5025870203971863	0.8514330387115479	0.7743383049964905	0.6187009811401367	0.6500065922737122	0.6594210267066956	0.8509699106216431	0.5154922604560852	0.8817599415779114	0.7201014161109924	0.9081854224205017	0.8342880010604858	0.8215016722679138	0.8684011101722717	0.8509771227836609	0.6921333074569702	0.7495000958442688	1
515	515	0.44283083	0.5268900990486145	0.4777792990207672	0.33886003494262695	0.6664174199104309	0.4076535403728485	0.5307117104530334	0.45469754934310913	0.41991719603538513	0.43558838963508606	0.6278566122055054	0.4059651792049408	0.4120282828807831	0.3997918367385864	0.5084244012832642	0.8156383633613586	0.3718549311161041	0.6120956540107727	0.5651792883872986	0
516	516	0.7870417	0.8207775950431824	0.8846073746681213	0.8114320635795593	0.7330453395843506	0.8032119274139404	0.8712578415870667	0.7039598226547241	0.9128486514091492	0.806049108505249	0.7430801391601562	0.8816298246383667	0.8403387069702148	0.783214271068573	0.7363044619560242	0.858015239238739	0.8540961742401123	0.7665197253227234	0.885613203048706	1
517	517	0.502637	0.5808110237121582	0.6280884146690369	0.5350739359855652	0.6632928252220154	0.4983651638031006	0.60638827085495	0.6958397030830383	0.5653776526451111	0.5336450934410095	0.5213109254837036	0.43908149003982544	0.39153069257736206	0.4717631936073303	0.5616474747657776	0.6704644560813904	0.4961130619049072	0.4119700491428375	0.5537747740745544	1
518	518	0.5239178	0.6658962368965149	0.5861124396324158	0.7148496508598328	0.6072483062744141	0.6771631240844727	0.7099297046661377	0.7085670232772827	0.6469920873641968	0.6104283928871155	0.690375566482544	0.6960846185684204	0.6488150954246521	0.6434813141822815	0.5466371774673462	0.6323769688606262	0.6766955256462097	0.6355848908424377	0.6144943237304688	0
519	519	0.42835438	0.4733999967575073	0.36080390214920044	0.6990224719047546	0.6618276834487915	0.41525477170944214	0.48515257239341736	0.46323123574256897	0.36851322650909424	0.31176137924194336	0.5987640023231506	0.4870454668998718	0.3681957423686981	0.4072401821613312	0.38427138328552246	0.4604385793209076	0.3890625238418579	0.5005869269371033	0.48794177174568176	0
520	520	0.7038313	0.6269005537033081	0.5503352284431458	0.6740162372589111	0.5166547894477844	0.611802875995636	0.6217315793037415	0.7377777099609375	0.6353192329406738	0.805006206035614	0.5582067966461182	0.7178632020950317	0.663398802280426	0.5530000925064087	0.7346126437187195	0.6514772772789001	0.6077784299850464	0.6538516879081726	0.6545004844665527	1
521	521	0.47149345	0.5270533561706543	0.41544273495674133	0.34420621395111084	0.3899751901626587	0.5370990633964539	0.4935015141963959	0.4432374835014343	0.4663247764110565	0.36686086654663086	0.4897531270980835	0.36372673511505127	0.43879643082618713	0.46258437633514404	0.4496735632419586	0.545927107334137	0.4315052628517151	0.44849705696105957	0.638798177242279	1
522	522	0.71049184	0.5678286552429199	0.6602007150650024	0.4987371861934662	0.7061991691589355	0.6457931995391846	0.5671472549438477	0.6202439665794373	0.536027193069458	0.5644383430480957	0.5264357924461365	0.6576915979385376	0.5479310154914856	0.5073519945144653	0.6510601043701172	0.5872427225112915	0.5415042638778687	0.5483795404434204	0.5926377177238464	1
523	523	0.6157518	0.7121858596801758	0.6391234397888184	0.5590856075286865	0.636444091796875	0.6176525950431824	0.6923208832740784	0.6577903032302856	0.5744280815124512	0.6244730353355408	0.6385605931282043	0.5557225346565247	0.7257561683654785	0.6743784546852112	0.7372629046440125	0.5476620197296143	0.6210032105445862	0.6743358969688416	0.716582715511322	0
524	524	0.5606411	0.7482657432556152	0.6218957304954529	0.6828520894050598	0.5871552228927612	0.6562134623527527	0.6481950283050537	0.677213191986084	0.6007794737815857	0.7339260578155518	0.6244752407073975	0.6525455713272095	0.6882894039154053	0.6286571025848389	0.7501228451728821	0.5833792090415955	0.5793220400810242	0.6232978105545044	0.7145529389381409	1
525	525	0.9745165	0.8837682604789734	0.9612486958503723	0.9201579689979553	0.9434770345687866	0.865348219871521	0.8721491694450378	0.9699589014053345	0.9761256575584412	0.9950456619262695	0.8627380132675171	0.931991457939148	0.9265702962875366	0.8969106674194336	0.9000436067581177	0.930000901222229	0.9026681780815125	0.965813398361206	0.877860426902771	1
526	526	0.7390296	0.6745692491531372	0.7486060857772827	0.679729163646698	0.7451222538948059	0.7213924527168274	0.6030391454696655	0.7168204188346863	0.6718504428863525	0.8932916522026062	0.6794028878211975	0.7749183177947998	0.5997234582901001	0.6165375709533691	0.6423657536506653	0.7170031070709229	0.6638674139976501	0.7717918753623962	0.7573695778846741	0
527	527	0.74232215	0.682597279548645	0.6942532062530518	0.6649466753005981	0.7347500920295715	0.42793717980384827	0.700368344783783	0.5867509245872498	0.7314388751983643	0.6834450960159302	0.7617706656455994	0.6635464429855347	0.6976926922798157	0.7679943442344666	0.7229095101356506	0.6511617302894592	0.6160135865211487	0.707773745059967	0.7931902408599854	1
528	528	0.56467265	0.46067100763320923	0.4497895836830139	0.4434134364128113	0.39092427492141724	0.2949315905570984	0.41785678267478943	0.37776482105255127	0.40361884236335754	0.29260390996932983	0.5918880701065063	0.2552456557750702	0.530070960521698	0.3943043053150177	0.35294702649116516	0.3468458950519562	0.4043086767196655	0.35775434970855713	0.3649691939353943	0
529	529	0.5842378	0.7175405025482178	0.5300562381744385	0.7269735932350159	0.7476076483726501	0.6883000135421753	0.7371755242347717	0.7008287310600281	0.6497520208358765	0.6661696434020996	0.6780433058738708	0.7388863563537598	0.7976722717285156	0.6654877066612244	0.7137974500656128	0.8068244457244873	0.7021520137786865	0.6817560195922852	0.7884222865104675	1
530	530	0.5591722	0.43810567259788513	0.6693501472473145	0.3937489092350006	0.7222244143486023	0.43569597601890564	0.5773765444755554	0.446517676115036	0.5847026705741882	0.42343395948410034	0.5933906435966492	0.6313822865486145	0.40733373165130615	0.5425319075584412	0.6020910143852234	0.5802152156829834	0.45532336831092834	0.6678485870361328	0.6589125394821167	1
531	531	0.88124746	0.9127909541130066	0.8989979028701782	0.8361518383026123	0.9252108931541443	0.9076953530311584	0.9607470035552979	0.8472549915313721	0.938240647315979	0.8983064293861389	0.8537607789039612	0.9201744794845581	0.9236083030700684	0.9193626046180725	0.8793702125549316	0.8852049708366394	0.9163592457771301	0.9518303275108337	0.9481143951416016	1
532	532	0.70840704	0.7395043969154358	0.6589658260345459	0.6960057616233826	0.6292314529418945	0.5461019277572632	0.7255246043205261	0.7449551820755005	0.6876485347747803	0.5688485503196716	0.6746397018432617	0.6424789428710938	0.6883766651153564	0.6399223804473877	0.7082908749580383	0.678360641002655	0.6203144788742065	0.7228653430938721	0.6634335517883301	1
533	533	0.69045645	0.6864576935768127	0.6545405983924866	0.6520093083381653	0.5762265920639038	0.6659964919090271	0.6228033900260925	0.7247496247291565	0.6644918918609619	0.7468767762184143	0.6479990482330322	0.6949353814125061	0.6266843676567078	0.6219996809959412	0.7428155541419983	0.6185314059257507	0.6340239644050598	0.7081782817840576	0.6521256566047668	0
534	534	0.287976	0.376247376203537	0.25808095932006836	0.1921260952949524	0.2597700357437134	0.264383465051651	0.28954756259918213	0.3380291759967804	0.2966264486312866	0.24566929042339325	0.43634822964668274	0.3682508170604706	0.307684063911438	0.30549943447113037	0.2879810035228729	0.29731592535972595	0.29608458280563354	0.29464662075042725	0.3361165225505829	0
535	535	0.45677325	0.5761236548423767	0.4850499927997589	0.4818131625652313	0.32973748445510864	0.3982497751712799	0.3702043890953064	0.4674972593784332	0.42260658740997314	0.4569271206855774	0.5123388171195984	0.6668293476104736	0.4532499611377716	0.4202931225299835	0.32479560375213623	0.49587544798851013	0.49827972054481506	0.41396939754486084	0.3744867444038391	0
536	536	0.4590918	0.6882347464561462	0.771773099899292	0.8531198501586914	0.7840136289596558	0.41964349150657654	0.700819194316864	0.7092092633247375	0.7167863249778748	0.5878536701202393	0.6706505417823792	0.725645124912262	0.5108749270439148	0.628369927406311	0.5585543513298035	0.712009072303772	0.4412972033023834	0.7225004434585571	0.6119857430458069	0
537	537	0.97763944	0.955089807510376	0.9809741377830505	0.9423956871032715	0.9971582889556885	0.9772706627845764	0.967603325843811	0.9926236867904663	0.9861233234405518	0.9945079684257507	0.8687543869018555	0.9475284814834595	0.9807785749435425	0.977685809135437	0.9830361008644104	0.9607489109039307	0.9567398428916931	0.995513379573822	0.9839878678321838	0
538	538	0.47241467	0.5380924344062805	0.5471864342689514	0.5148864984512329	0.5106788277626038	0.4087563753128052	0.4561287760734558	0.481490820646286	0.44779589772224426	0.5794295072555542	0.5252945423126221	0.5250031352043152	0.4167757034301758	0.5486438274383545	0.5430083870887756	0.36153921484947205	0.463422030210495	0.6099328994750977	0.4189285933971405	1
539	539	0.66312873	0.6692063212394714	0.619271457195282	0.6344576478004456	0.5736425518989563	0.692172646522522	0.7363929152488708	0.697479784488678	0.6571890115737915	0.6477559804916382	0.6550864577293396	0.6042275428771973	0.637731671333313	0.6172038912773132	0.6584962010383606	0.6070210933685303	0.6723651885986328	0.7218021154403687	0.619412362575531	1
540	540	0.5207637	0.5803840756416321	0.5250435471534729	0.5316232442855835	0.3723486363887787	0.3282015025615692	0.5185860991477966	0.5831020474433899	0.329841673374176	0.335999459028244	0.5303091406822205	0.4399668276309967	0.449928343296051	0.4095686972141266	0.627943754196167	0.6596859693527222	0.3837604820728302	0.44355735182762146	0.5446268320083618	1
541	541	0.73482746	0.8028669357299805	0.6056089401245117	0.7875543832778931	0.8517818450927734	0.7972286939620972	0.8627862334251404	0.7877985239028931	0.8981502056121826	0.8347780108451843	0.7766602635383606	0.8778814077377319	0.890017569065094	0.8830023407936096	0.7441497445106506	0.8304814100265503	0.8682639598846436	0.8107839822769165	0.8945992588996887	1
542	542	0.59133726	0.6785219311714172	0.6940066814422607	0.6130077838897705	0.7056993842124939	0.634642481803894	0.6500056982040405	0.7360255718231201	0.5323038697242737	0.8135783672332764	0.6005492210388184	0.6307085752487183	0.6401050686836243	0.49204832315444946	0.6572478413581848	0.7018724679946899	0.5080049633979797	0.6385100483894348	0.6336855888366699	1
543	543	0.78763956	0.675140380859375	0.7503364682197571	0.7853392958641052	0.8619142770767212	0.7912788391113281	0.7719154357910156	0.8323380947113037	0.7641929388046265	0.7936956286430359	0.6863420009613037	0.7583582401275635	0.6975536942481995	0.7386854887008667	0.8121050000190735	0.7269613146781921	0.7479897737503052	0.7757396697998047	0.7528549432754517	0
544	544	0.6336931	0.7119239568710327	0.5537374019622803	0.6712907552719116	0.8069130182266235	0.6337199211120605	0.6947922706604004	0.725731611251831	0.6633400917053223	0.6949852705001831	0.6849016547203064	0.6557526588439941	0.6457672119140625	0.6578561663627625	0.6450486183166504	0.5616748332977295	0.6434676051139832	0.620618462562561	0.7211219668388367	0
545	545	0.45293978	0.5928306579589844	0.42898350954055786	0.5833967924118042	0.5551041960716248	0.4194631278514862	0.6310991644859314	0.58217453956604	0.438376784324646	0.2981822192668915	0.689243495464325	0.5843328237533569	0.5837399959564209	0.5471595525741577	0.6143600344657898	0.6136404871940613	0.5625177621841431	0.5884281396865845	0.6454168558120728	1
546	546	0.7161276	0.5958653092384338	0.5050090551376343	0.5351793169975281	0.7373824119567871	0.5335229635238647	0.6589031219482422	0.7209018468856812	0.6650075912475586	0.43063703179359436	0.7144365310668945	0.7600995898246765	0.6269655823707581	0.5413028597831726	0.6270983219146729	0.775181233882904	0.5388399958610535	0.6823153495788574	0.6501556038856506	1
547	547	0.9305462	0.8741491436958313	0.9023779034614563	0.8488990068435669	0.8389868140220642	0.8283634185791016	0.919870913028717	0.8338924646377563	0.8092983961105347	0.8142288327217102	0.861991286277771	0.9000475406646729	0.8215941786766052	0.9138205051422119	0.8950357437133789	0.8673785328865051	0.8920186758041382	0.8216996192932129	0.8870581984519958	1
548	548	0.85683656	0.8005680441856384	0.6522977948188782	0.8500550985336304	0.8130545020103455	0.782728374004364	0.7659886479377747	0.7751732468605042	0.9247823357582092	0.8277966976165771	0.883367121219635	0.8068128824234009	0.8462774753570557	0.8579420447349548	0.7331130504608154	0.7489905953407288	0.8355183005332947	0.7167173624038696	0.8783605098724365	1
549	549	0.9593199	0.9416447877883911	0.9929829835891724	0.9874340891838074	0.9935790300369263	0.9458576440811157	0.961316704750061	0.9383946061134338	0.9594250321388245	0.9540987610816956	0.8064072132110596	0.9755637049674988	0.9624731540679932	0.9653200507164001	0.9600469470024109	0.9802129864692688	0.9601067304611206	0.9767928123474121	0.8960617184638977	1
550	550	0.95699996	0.8554404973983765	0.877403736114502	0.8912410736083984	0.9007537364959717	0.9254357814788818	0.958130955696106	0.8264338970184326	0.9159203767776489	0.907701313495636	0.8683322668075562	0.9277573823928833	0.8713663220405579	0.9326340556144714	0.9030229449272156	0.8934874534606934	0.8938565850257874	0.8994198441505432	0.9442417621612549	1
551	551	0.87673306	0.7831099629402161	0.8193606734275818	0.9478992819786072	0.8576328158378601	0.8420889377593994	0.8976750373840332	0.8790976405143738	0.8446564674377441	0.8737398982048035	0.7750942707061768	0.8403980731964111	0.7186039686203003	0.8081141710281372	0.8964455723762512	0.857535719871521	0.8433172106742859	0.9399181604385376	0.8479981422424316	1
552	552	0.95199275	0.9129509925842285	0.9601015448570251	0.9305448532104492	0.9572726488113403	0.9254011511802673	0.9700108170509338	0.8793185949325562	0.9159275889396667	0.9210190176963806	0.8575174808502197	0.9606431722640991	0.9397086501121521	0.9481061697006226	0.9261775612831116	0.9415493607521057	0.9526578783988953	0.9718831181526184	0.9471206665039062	1
553	553	0.83407146	0.7782167196273804	0.800338864326477	0.7766411304473877	0.7952574491500854	0.7904077172279358	0.7241233587265015	0.7873557806015015	0.7264522910118103	0.8952678442001343	0.6965079307556152	0.7462095022201538	0.7361963987350464	0.6731751561164856	0.7294835448265076	0.7718797326087952	0.7491983771324158	0.8095813989639282	0.7648808360099792	1
554	554	0.8161822	0.787652313709259	0.9058222770690918	0.7882839441299438	0.8662910461425781	0.8760762810707092	0.8884245157241821	0.891294002532959	0.9091449975967407	0.8768846392631531	0.8305294513702393	0.8841378688812256	0.8866191506385803	0.9069124460220337	0.8095295429229736	0.8286682367324829	0.8171170949935913	0.92936772108078	0.9415615200996399	1
555	555	0.37915736	0.5140988826751709	0.39313581585884094	0.36525148153305054	0.349941223859787	0.3836444914340973	0.4978667199611664	0.44577890634536743	0.42315873503685	0.36477428674697876	0.48195964097976685	0.3902212381362915	0.44472536444664	0.40964004397392273	0.5297881364822388	0.45441123843193054	0.41484004259109497	0.48221665620803833	0.44714784622192383	0
556	556	0.91457516	0.9229685068130493	0.9523758292198181	0.9722188115119934	0.9771134853363037	0.9397844672203064	0.9268343448638916	0.8831601142883301	0.951065719127655	0.9656756520271301	0.8782760500907898	0.9213920831680298	0.9466813802719116	0.9553488492965698	0.8752557635307312	0.8336213231086731	0.8996836543083191	0.9280228018760681	0.8477062582969666	1
557	557	0.2624705	0.32577380537986755	0.24707184731960297	0.1782209873199463	0.2779047191143036	0.23480810225009918	0.3373267948627472	0.3378872573375702	0.30167561769485474	0.2363535761833191	0.3851836323738098	0.4221996068954468	0.4179876744747162	0.24359960854053497	0.35780197381973267	0.2980331778526306	0.33018290996551514	0.3060906231403351	0.32277828454971313	1
558	558	0.960796	0.9323028326034546	0.938567578792572	0.9820543527603149	0.975334107875824	0.9557344913482666	0.9070158004760742	0.9782022833824158	0.9198570847511292	0.9881061315536499	0.862716794013977	0.9357878565788269	0.9647155404090881	0.9441068172454834	0.8515086770057678	0.8876520991325378	0.9025503396987915	0.9658269882202148	0.9348121881484985	1
559	559	0.7281548	0.7578091621398926	0.7641032934188843	0.7269220948219299	0.8522636890411377	0.7908790111541748	0.674427330493927	0.8531994819641113	0.7493191361427307	0.8322892189025879	0.750774085521698	0.7935259938240051	0.6954744458198547	0.6199005246162415	0.7432305812835693	0.7210592031478882	0.7383663654327393	0.8430505990982056	0.7652074694633484	1
560	560	0.7194665	0.666781485080719	0.7274968028068542	0.6999213099479675	0.7846468091011047	0.7612051367759705	0.7198406457901001	0.6753188371658325	0.6947512626647949	0.7256103157997131	0.6754661202430725	0.7491040229797363	0.7210867404937744	0.6804236173629761	0.6972265243530273	0.7242041826248169	0.7074885964393616	0.6232325434684753	0.7655078768730164	1
561	561	0.73021007	0.6614378690719604	0.640987753868103	0.6610652804374695	0.698752760887146	0.7609622478485107	0.6487085819244385	0.6670984029769897	0.6166574954986572	0.7176414132118225	0.68409663438797	0.6428972482681274	0.6618445515632629	0.6497049927711487	0.7624594569206238	0.6246985197067261	0.5925164222717285	0.6493987441062927	0.6672661304473877	1
562	562	0.7632952	0.703119695186615	0.7123139500617981	0.7676349878311157	0.7169256210327148	0.753064751625061	0.7159927487373352	0.717406153678894	0.6918619275093079	0.769433319568634	0.7116081714630127	0.7277571558952332	0.722092866897583	0.6958709955215454	0.7466674447059631	0.6944918036460876	0.6995614171028137	0.7791850566864014	0.7184629440307617	1
563	563	0.83923155	0.7414852380752563	0.8282180428504944	0.8836342692375183	0.8253015279769897	0.8419796824455261	0.7573734521865845	0.7684932351112366	0.7402399182319641	0.8677154779434204	0.7015126347541809	0.8753010630607605	0.7725315690040588	0.717553973197937	0.8465954661369324	0.7342892289161682	0.7656465172767639	0.85755455493927	0.8077579736709595	1
564	564	0.7664992	0.7120134234428406	0.7683799862861633	0.83372563123703	0.8183869123458862	0.7508646845817566	0.7110365629196167	0.6359721422195435	0.6735600829124451	0.809076726436615	0.7172707915306091	0.7652863264083862	0.718731701374054	0.6705711483955383	0.756664514541626	0.750468373298645	0.6912426352500916	0.7792083024978638	0.6993820667266846	1
565	565	0.64057416	0.6585555672645569	0.5317485928535461	0.6502951979637146	0.5505838990211487	0.62419193983078	0.6837316751480103	0.6824763417243958	0.6595073938369751	0.5719844102859497	0.6858083605766296	0.68528151512146	0.628562867641449	0.6413758993148804	0.5551350712776184	0.6159588694572449	0.6542132496833801	0.7460671067237854	0.6969026923179626	0
566	566	0.7926995	0.8102165460586548	0.7517535090446472	0.8671464323997498	0.8899716734886169	0.7843528389930725	0.8313134908676147	0.709384024143219	0.7550625801086426	0.658169686794281	0.8813199996948242	0.7962697744369507	0.8326222896575928	0.8900361061096191	0.7390525937080383	0.814936637878418	0.8725313544273376	0.77323979139328	0.8263081312179565	1
567	567	0.19571775	0.2655155062675476	0.2969420552253723	0.18038217723369598	0.2600613832473755	0.2113267332315445	0.23930251598358154	0.30420345067977905	0.2789907455444336	0.20981520414352417	0.2715049386024475	0.17223165929317474	0.32678160071372986	0.2262232005596161	0.27041691541671753	0.2622719705104828	0.24029037356376648	0.252183198928833	0.2662605345249176	0
568	568	0.64691985	0.7648839950561523	0.7694831490516663	0.6568870544433594	0.8215604424476624	0.5552406311035156	0.7755680680274963	0.698789656162262	0.7038586139678955	0.49505990743637085	0.8017216920852661	0.6476604342460632	0.6662271022796631	0.7662439346313477	0.625838577747345	0.6996514201164246	0.675513744354248	0.5900846123695374	0.7851054072380066	0
569	569	0.7965036	0.679024875164032	0.7076569199562073	0.7155789732933044	0.7396563291549683	0.708910346031189	0.7070183157920837	0.7609013319015503	0.6668031811714172	0.873395562171936	0.7146921753883362	0.7507638931274414	0.6487275958061218	0.6197080016136169	0.657297670841217	0.6545854210853577	0.6652195453643799	0.8136141300201416	0.6115473508834839	0
570	570	0.64192706	0.6970947980880737	0.6556488871574402	0.6457241773605347	0.6042606234550476	0.7183018922805786	0.6885900497436523	0.7091144323348999	0.6747898459434509	0.7168716788291931	0.6900498270988464	0.672383189201355	0.6614808440208435	0.6543951034545898	0.7052507996559143	0.6638316512107849	0.6756909489631653	0.6851056218147278	0.6716761589050293	1
571	571	0.9692551	0.9471359848976135	0.9729534387588501	0.9490800499916077	0.9899423122406006	0.968451976776123	0.9557825326919556	0.9834675192832947	0.9733760952949524	0.9919740557670593	0.8376619219779968	0.9489923119544983	0.9724543690681458	0.9632964730262756	0.9509075880050659	0.9175054430961609	0.9428281784057617	0.9896873831748962	0.9711345434188843	1
572	572	0.64159095	0.7021373510360718	0.6502813696861267	0.6124510765075684	0.6078784465789795	0.6780224442481995	0.7317293882369995	0.7339365482330322	0.6421869397163391	0.6524273157119751	0.6783187389373779	0.6826152205467224	0.7092522978782654	0.6703596711158752	0.621565043926239	0.6719042658805847	0.6634289622306824	0.7331944108009338	0.660593569278717	1
573	573	0.776198	0.8763554096221924	0.7347798943519592	0.7328525185585022	0.8014861345291138	0.634856104850769	0.7282370328903198	0.7431244850158691	0.7465099692344666	0.8805079460144043	0.8080571889877319	0.798646092414856	0.8021757006645203	0.8387422561645508	0.8409216403961182	0.715387761592865	0.7484229207038879	0.825417160987854	0.8166188597679138	0
574	574	0.5761548	0.7181104421615601	0.6799800992012024	0.7841984033584595	0.8560826182365417	0.8650826811790466	0.7539052963256836	0.7539114952087402	0.6173990964889526	0.6774245500564575	0.6093413233757019	0.8318831324577332	0.651742696762085	0.5241546630859375	0.6632281541824341	0.810635507106781	0.613508403301239	0.8079192638397217	0.8467313647270203	1
575	575	0.7367422	0.723743736743927	0.6499433517456055	0.7100233435630798	0.6784411668777466	0.6201580166816711	0.6512452363967896	0.6844461560249329	0.6992435455322266	0.8462634086608887	0.6161489486694336	0.6747318506240845	0.678680419921875	0.670186460018158	0.6721205115318298	0.5201245546340942	0.638638436794281	0.6934080719947815	0.7575082182884216	1
576	576	0.5556927	0.7065940499305725	0.6284675598144531	0.8546464443206787	0.5728322863578796	0.5917796492576599	0.6626733541488647	0.6079407334327698	0.6139823794364929	0.6128952503204346	0.5650513172149658	0.3968971073627472	0.5690264105796814	0.4922991394996643	0.6048554182052612	0.6182027459144592	0.5387283563613892	0.5272621512413025	0.5669528245925903	0
577	577	0.931228	0.8219902515411377	0.767261266708374	0.9044777750968933	0.8771726489067078	0.8522578477859497	0.8612509369850159	0.843837559223175	0.9331134557723999	0.8881598711013794	0.8791830539703369	0.8710871934890747	0.8320188522338867	0.8685631155967712	0.8078204393386841	0.8318861126899719	0.8544697165489197	0.8051538467407227	0.9473326802253723	1
578	578	0.38383374	0.579619824886322	0.5525630116462708	0.45586156845092773	0.4516441822052002	0.4103552997112274	0.5563066601753235	0.513090968132019	0.5708451867103577	0.5600574612617493	0.5587372779846191	0.562772810459137	0.537176251411438	0.5549114942550659	0.4708498418331146	0.5225753784179688	0.49967512488365173	0.5251289010047913	0.4849580228328705	0
579	579	0.64177364	0.6845041513442993	0.6053785085678101	0.6764580607414246	0.6457578539848328	0.7347745299339294	0.7107342481613159	0.6332263946533203	0.7154593467712402	0.5773599147796631	0.7110576629638672	0.6766133308410645	0.6975678205490112	0.6566817760467529	0.6862133145332336	0.6618266701698303	0.6846734285354614	0.6577692627906799	0.7113492488861084	1
580	580	0.6982407	0.7598292231559753	0.7316570281982422	0.6409618258476257	0.7409701943397522	0.7285624742507935	0.7037627100944519	0.7344834208488464	0.6921601891517639	0.8081128597259521	0.6979273557662964	0.7942442893981934	0.7660431265830994	0.7418396472930908	0.6863515973091125	0.6846550107002258	0.7361453771591187	0.7075318098068237	0.8204948306083679	1
581	581	0.5572754	0.5194805264472961	0.3659471571445465	0.4833221435546875	0.396823912858963	0.48255184292793274	0.6490247249603271	0.5313727855682373	0.49076011776924133	0.5334252715110779	0.5170127153396606	0.45254483819007874	0.5115107297897339	0.39763855934143066	0.6502607464790344	0.4427688419818878	0.4665416479110718	0.6332413554191589	0.4357282817363739	0
582	582	0.8079369	0.7432716488838196	0.7527573704719543	0.8770967721939087	0.8544490337371826	0.6691608428955078	0.7938522100448608	0.8174595236778259	0.7229129672050476	0.861122727394104	0.6637400388717651	0.7523440718650818	0.7561374306678772	0.6734690070152283	0.7336018085479736	0.767285943031311	0.7573016881942749	0.7700110077857971	0.8019581437110901	1
583	583	0.2582179	0.5071965456008911	0.3570272624492645	0.35071277618408203	0.38051941990852356	0.35069718956947327	0.5148389339447021	0.44443607330322266	0.3345191776752472	0.3532029390335083	0.42353683710098267	0.4953885078430176	0.37613433599472046	0.3248176574707031	0.5384379029273987	0.48414668440818787	0.2668291926383972	0.41792070865631104	0.3429485261440277	0
584	584	0.62616813	0.6427148580551147	0.6076276302337646	0.5034500360488892	0.6907171010971069	0.5826120972633362	0.7193028926849365	0.6727041602134705	0.5930599570274353	0.7017641663551331	0.5109808444976807	0.6724768280982971	0.566980242729187	0.5364412665367126	0.5839727520942688	0.6690200567245483	0.5896093249320984	0.6222551465034485	0.6382360458374023	1
585	585	0.8487133	0.8229568004608154	0.9032291769981384	0.8150654435157776	0.8778724670410156	0.9085373282432556	0.7567856311798096	0.8460132479667664	0.8229615092277527	0.8385516405105591	0.7390009164810181	0.9240406155586243	0.746063232421875	0.8827722072601318	0.7666235566139221	0.8427480459213257	0.8689587712287903	0.6981906294822693	0.8543561697006226	1
586	586	0.56090426	0.6580851078033447	0.6596246957778931	0.6715832352638245	0.6173085570335388	0.6669170260429382	0.6093804836273193	0.6821202039718628	0.6451783776283264	0.6437382698059082	0.669994592666626	0.6961408853530884	0.665593683719635	0.6410921216011047	0.7643795609474182	0.6385045647621155	0.6624916195869446	0.5666074752807617	0.6542473435401917	0
587	587	0.7394826	0.7465702891349792	0.6473929286003113	0.7872167825698853	0.8116655349731445	0.681848406791687	0.7748848795890808	0.8082005977630615	0.7017197608947754	0.7634408473968506	0.6664609909057617	0.7549590468406677	0.7607751488685608	0.6974599361419678	0.7360954284667969	0.7266132831573486	0.7453515529632568	0.7491839528083801	0.7274178862571716	1
588	588	0.714742	0.6275531053543091	0.7107810378074646	0.7811626195907593	0.7065713405609131	0.5542396903038025	0.7516723871231079	0.6794997453689575	0.7484744191169739	0.7780642509460449	0.6324284672737122	0.703794002532959	0.5774246454238892	0.6638619899749756	0.6384726166725159	0.6082116961479187	0.6030679941177368	0.6827995181083679	0.7119542360305786	1
589	589	0.604839	0.6553452014923096	0.7003921866416931	0.6355760097503662	0.5812293291091919	0.703669011592865	0.6459781527519226	0.6571084260940552	0.6649495959281921	0.5787351727485657	0.7057210803031921	0.6846450567245483	0.6716716289520264	0.6490053534507751	0.7071539163589478	0.6604781150817871	0.6710277199745178	0.5578141808509827	0.6398561000823975	1
590	590	0.7827604	0.8070202469825745	0.8639495372772217	0.8427588939666748	0.8028383255004883	0.8592274785041809	0.8313083052635193	0.8202288150787354	0.8524715304374695	0.8313919305801392	0.8120783567428589	0.8178035020828247	0.8868785500526428	0.8739123940467834	0.799286961555481	0.9126654267311096	0.8145091533660889	0.8654848337173462	0.9199126362800598	0
591	591	0.40104073	0.4898788034915924	0.46589308977127075	0.4319663345813751	0.40088167786598206	0.3778350055217743	0.46678218245506287	0.4384191334247589	0.4706898331642151	0.41686978936195374	0.5054032802581787	0.5332105159759521	0.5552063584327698	0.5242362022399902	0.4400263726711273	0.6276906132698059	0.45738109946250916	0.40514326095581055	0.39947301149368286	1
592	592	0.45991093	0.487489253282547	0.431719034910202	0.632034957408905	0.5593740940093994	0.5063828825950623	0.6455118060112	0.5890566110610962	0.5667686462402344	0.29493051767349243	0.6881171464920044	0.6301310062408447	0.5436566472053528	0.6011798977851868	0.49015501141548157	0.6492903232574463	0.4999818801879883	0.5443680882453918	0.5927777290344238	0
593	593	0.6013203	0.6676968932151794	0.6334510445594788	0.8034530878067017	0.794691801071167	0.7197157740592957	0.7247554659843445	0.6573051810264587	0.6961226463317871	0.7167675495147705	0.6901053190231323	0.7152807116508484	0.7293347120285034	0.6537507772445679	0.7171056270599365	0.7361086010932922	0.7159067392349243	0.6385663151741028	0.7972031235694885	1
594	594	0.66726804	0.6665288209915161	0.4353943169116974	0.7096893787384033	0.6931012868881226	0.6144541501998901	0.7351886630058289	0.6896942853927612	0.6255924701690674	0.6176646947860718	0.7129001617431641	0.7330244183540344	0.5471781492233276	0.6299468874931335	0.6764825582504272	0.6968176960945129	0.6648693084716797	0.6268013715744019	0.7285662293434143	1
595	595	0.43461058	0.45499134063720703	0.4732925593852997	0.6503542065620422	0.4828653931617737	0.5043455958366394	0.564498245716095	0.5655745267868042	0.5949838757514954	0.2904244065284729	0.6704944372177124	0.6077333688735962	0.47737276554107666	0.5625947117805481	0.3995946943759918	0.6468518972396851	0.5802956819534302	0.555087685585022	0.5941471457481384	0
596	596	0.5643915	0.7249542474746704	0.5918135643005371	0.684920072555542	0.7246474027633667	0.6914284229278564	0.7470342516899109	0.7040057182312012	0.7558715343475342	0.7362818717956543	0.6933618783950806	0.6898139715194702	0.713814914226532	0.6538036465644836	0.7048014998435974	0.6474533081054688	0.682792067527771	0.7199939489364624	0.7604620456695557	0
597	597	0.79997367	0.865216076374054	0.8070564866065979	0.7490203976631165	0.8615860939025879	0.7478511929512024	0.7922444343566895	0.7912801504135132	0.787571907043457	0.716963529586792	0.8604956269264221	0.7887682318687439	0.8097516894340515	0.818461537361145	0.6878970861434937	0.7850310802459717	0.7875475287437439	0.7444155216217041	0.8279892802238464	1
598	598	0.6232141	0.6748480796813965	0.645821750164032	0.506007194519043	0.6396906971931458	0.629867672920227	0.5943790674209595	0.7165438532829285	0.6448522210121155	0.7380837798118591	0.5641977190971375	0.6762241125106812	0.5640311241149902	0.5218504071235657	0.7028549909591675	0.5254353284835815	0.5636444687843323	0.5843661427497864	0.5568957924842834	0
599	599	0.9936819	0.9593803882598877	0.9957461953163147	0.9749559760093689	0.9959532022476196	0.9905745387077332	0.9641469717025757	0.9987824559211731	0.9926395416259766	0.9972193241119385	0.894819974899292	0.9527686834335327	0.984714686870575	0.9876547455787659	0.9879289269447327	0.9890289306640625	0.9822085499763489	0.9960616230964661	0.9966565370559692	1
600	600	0.6128015	0.6244175434112549	0.5273840427398682	0.7686131000518799	0.5761219263076782	0.6182060837745667	0.4981924295425415	0.6834426522254944	0.6433964371681213	0.6129696369171143	0.768220841884613	0.7969480156898499	0.6728448271751404	0.5342764258384705	0.6210525035858154	0.6913571357727051	0.6857953667640686	0.7083370685577393	0.7414965033531189	0
601	601	0.66257316	0.6861423850059509	0.5851225852966309	0.5253584384918213	0.6998287439346313	0.47629648447036743	0.6901845335960388	0.7180556654930115	0.6782265901565552	0.6972609162330627	0.6400666832923889	0.6300960779190063	0.6218274831771851	0.5467877984046936	0.7219885587692261	0.6416395306587219	0.6509183049201965	0.6089676022529602	0.6358688473701477	1
602	602	0.86817735	0.793350875377655	0.8432123064994812	0.8573215007781982	0.7756513953208923	0.6199540495872498	0.8235297203063965	0.8104627728462219	0.8016192317008972	0.9247013926506042	0.7551272511482239	0.8773745894432068	0.8090963363647461	0.7898753881454468	0.6643155813217163	0.7891912460327148	0.8020146489143372	0.8052167296409607	0.8087074160575867	1
603	603	0.70109135	0.5995953679084778	0.660153329372406	0.72779381275177	0.7469685673713684	0.7036594152450562	0.6655157804489136	0.6876503229141235	0.7030220627784729	0.6465619206428528	0.6901419162750244	0.7216847538948059	0.7198973894119263	0.6917881369590759	0.7587834000587463	0.6369568109512329	0.7066254615783691	0.6860737800598145	0.7601045966148376	1
604	604	0.4891394	0.5427101850509644	0.5476068258285522	0.6512081623077393	0.44373995065689087	0.5889383554458618	0.6660817861557007	0.5838475823402405	0.7070454359054565	0.6272374391555786	0.677588164806366	0.6909875869750977	0.6985765695571899	0.5987409353256226	0.6670885682106018	0.6937241554260254	0.7039576172828674	0.6109421849250793	0.7494462132453918	0
605	605	0.8904526	0.8215946555137634	0.8637281656265259	0.8907259702682495	0.8238229155540466	0.8818387985229492	0.7454196214675903	0.8199092745780945	0.8139937520027161	0.8814846277236938	0.7437708377838135	0.8302910327911377	0.7974352836608887	0.7701386213302612	0.839471697807312	0.7640578150749207	0.7997564077377319	0.8779304623603821	0.7877038717269897	1
606	606	0.93832314	0.8015484809875488	0.8868617415428162	0.8431936502456665	0.9253763556480408	0.882820188999176	0.9092096090316772	0.9858914017677307	0.9539415240287781	0.8981387615203857	0.9136975407600403	0.9472858905792236	0.9793691039085388	0.9613433480262756	0.9914121627807617	0.9261886477470398	0.9179524779319763	0.9867313504219055	0.9894227385520935	1
607	607	0.519822	0.643913209438324	0.46117067337036133	0.6930382251739502	0.5365341901779175	0.672616720199585	0.6458538174629211	0.6098899245262146	0.4954388439655304	0.3414488136768341	0.7026392221450806	0.6522418856620789	0.635226309299469	0.6852778196334839	0.623903751373291	0.6608591675758362	0.4896641969680786	0.5545340776443481	0.5572327971458435	1
608	608	0.8564337	0.7480778098106384	0.6180646419525146	0.873722493648529	0.7836241722106934	0.6404832005500793	0.7280770540237427	0.6487724184989929	0.7333734631538391	0.6491495370864868	0.8892187476158142	0.8438504934310913	0.9030482172966003	0.8352603316307068	0.8019052147865295	0.8542935848236084	0.8504495620727539	0.7245540022850037	0.7798004150390625	1
609	609	0.91091084	0.8444289565086365	0.8381356596946716	0.8472485542297363	0.8426869511604309	0.8353540897369385	0.7990559935569763	0.8247671723365784	0.9378247857093811	0.9394559860229492	0.777906596660614	0.8846720457077026	0.8571128249168396	0.8442298769950867	0.8522549271583557	0.7598065137863159	0.8306602835655212	0.8010169267654419	0.8403499126434326	1
610	610	0.9913993	0.978156566619873	0.9962104558944702	0.9883634448051453	0.9990233182907104	0.9944673776626587	0.9799836277961731	0.9983643889427185	0.9941427111625671	0.9966444969177246	0.9164279699325562	0.9567313194274902	0.9877724051475525	0.9884090423583984	0.9931343793869019	0.9892107248306274	0.9800243973731995	0.9983382225036621	0.9975940585136414	1
611	611	0.8466912	0.79986971616745	0.8829842209815979	0.7446696162223816	0.7926055788993835	0.8187897801399231	0.8562045693397522	0.9625230431556702	0.8465925455093384	0.7992994785308838	0.8005871176719666	0.8392329812049866	0.8840836882591248	0.861535906791687	0.9889171123504639	0.7285975217819214	0.9047866463661194	0.8711058497428894	0.9407821297645569	1
612	612	0.596722	0.7154062986373901	0.6141645908355713	0.6500910520553589	0.590833842754364	0.6807708740234375	0.6403235197067261	0.5746515989303589	0.5624719262123108	0.4841547906398773	0.7128655314445496	0.68442302942276	0.6589108109474182	0.6701399087905884	0.7450308799743652	0.6495881080627441	0.6592788696289062	0.6889306902885437	0.5434920787811279	0
613	613	0.70949906	0.6694263219833374	0.7059066295623779	0.6563370227813721	0.7231274247169495	0.7412211298942566	0.7480413913726807	0.6362655162811279	0.7007815837860107	0.694736123085022	0.6766446232795715	0.6780945658683777	0.7199766635894775	0.6591773629188538	0.7129799127578735	0.7319605350494385	0.7110497951507568	0.6355944871902466	0.7807080149650574	1
614	614	0.7414439	0.7160379886627197	0.783191978931427	0.8025068640708923	0.8498849272727966	0.7943965196609497	0.7370745539665222	0.8053315281867981	0.6387166380882263	0.7501614093780518	0.703722357749939	0.7317906022071838	0.6857975125312805	0.6535741090774536	0.8439282774925232	0.8108714818954468	0.7494834661483765	0.8250588178634644	0.7927004098892212	0
615	615	0.34402496	0.34596869349479675	0.2918964922428131	0.3692890703678131	0.29443269968032837	0.374326229095459	0.41217392683029175	0.36544930934906006	0.42357388138771057	0.2882592976093292	0.5226705074310303	0.4269934296607971	0.31895869970321655	0.3947005271911621	0.5918409824371338	0.3969287574291229	0.3496026396751404	0.41051599383354187	0.3278019428253174	0
616	616	0.776517	0.908454179763794	0.8339527249336243	0.8794956207275391	0.8840288519859314	0.7529643177986145	0.9062327742576599	0.8115108013153076	0.8939089775085449	0.8145056366920471	0.80756676197052	0.9035611748695374	0.8913239240646362	0.9152703881263733	0.7738796472549438	0.7808600068092346	0.8797476887702942	0.830760657787323	0.9129966497421265	1
617	617	0.7830029	0.7557055950164795	0.8575579524040222	0.7503406405448914	0.920251727104187	0.8647737503051758	0.8543728590011597	0.9016263484954834	0.7689327001571655	0.8859526515007019	0.7314256429672241	0.8784975409507751	0.8642755150794983	0.8724144101142883	0.7771154046058655	0.7928016185760498	0.7700839638710022	0.8835492134094238	0.8348902463912964	1
618	618	0.6025373	0.6676836013793945	0.6296160817146301	0.609656810760498	0.7007200717926025	0.7077430486679077	0.7249518036842346	0.67475825548172	0.7392210364341736	0.5862911939620972	0.6836339235305786	0.6522599458694458	0.7090911269187927	0.6589279770851135	0.6844936609268188	0.6966553330421448	0.693122386932373	0.687032163143158	0.7093670964241028	0
619	619	0.6117973	0.6509217023849487	0.6958303451538086	0.6383929252624512	0.5981166958808899	0.6692384481430054	0.6455149054527283	0.6438903212547302	0.6558464169502258	0.5604008436203003	0.7087624669075012	0.6863185167312622	0.683311402797699	0.6365292072296143	0.7016848921775818	0.6632302403450012	0.6691375374794006	0.5557507872581482	0.63932865858078	1
620	620	0.59739774	0.6626466512680054	0.6550208330154419	0.6571524739265442	0.6166353821754456	0.6954382658004761	0.6367316842079163	0.6939036846160889	0.6638076305389404	0.5853003859519958	0.6826241612434387	0.6937650442123413	0.6914616227149963	0.6469494700431824	0.6581333875656128	0.6405696272850037	0.6760390400886536	0.5956500768661499	0.6223933100700378	0
621	621	0.6107101	0.6753062605857849	0.6243114471435547	0.7291870713233948	0.6382922530174255	0.5882633924484253	0.7053209543228149	0.6894434690475464	0.7116720676422119	0.6994368433952332	0.6999108791351318	0.688709557056427	0.7023105025291443	0.5983365178108215	0.6416823267936707	0.6893723607063293	0.6084484457969666	0.6953043937683105	0.7601467370986938	1
622	622	0.5801277	0.5206254720687866	0.7148965001106262	0.6461320519447327	0.639141857624054	0.7743939757347107	0.7076430320739746	0.5516989827156067	0.7490718960762024	0.46840399503707886	0.6999269723892212	0.8259544372558594	0.7182486653327942	0.7444779872894287	0.7236669063568115	0.7754810452461243	0.7941164374351501	0.5755375027656555	0.7735245227813721	1
623	623	0.65409124	0.6613030433654785	0.570213258266449	0.6640306711196899	0.5164328813552856	0.6263072490692139	0.6812191605567932	0.698813796043396	0.6664265394210815	0.6254592537879944	0.7039548754692078	0.6695272922515869	0.6977436542510986	0.6540618538856506	0.6241551637649536	0.655954897403717	0.6661022305488586	0.7068461179733276	0.6530060172080994	0
624	624	0.65943587	0.4330720007419586	0.8844994902610779	0.6848751306533813	0.4458737075328827	0.37414681911468506	0.5842386484146118	0.550055205821991	0.6147468686103821	0.47090640664100647	0.6995856165885925	0.7178902626037598	0.6724188327789307	0.7196066379547119	0.519723653793335	0.6985796689987183	0.31691107153892517	0.43582871556282043	0.4006820023059845	1
625	625	0.759158	0.6707427501678467	0.7904137969017029	0.8092700242996216	0.7822177410125732	0.7428682446479797	0.8326846957206726	0.7810561656951904	0.684943437576294	0.866439938545227	0.8054268956184387	0.7601669430732727	0.7668226361274719	0.6377045512199402	0.803719162940979	0.6845199465751648	0.7654602527618408	0.7877396941184998	0.8000133633613586	0
626	626	0.6961056	0.683580756187439	0.6780955791473389	0.6581721305847168	0.6064494848251343	0.7164555788040161	0.7203697562217712	0.7019301056861877	0.6930338740348816	0.679956316947937	0.7089433670043945	0.6708226799964905	0.6916400790214539	0.6570211052894592	0.7386677861213684	0.6671369075775146	0.6806687712669373	0.7148002982139587	0.6912697553634644	0
627	627	0.78914714	0.6743017435073853	0.6782463788986206	0.7639785408973694	0.6151846647262573	0.7353758215904236	0.6882878541946411	0.7288037538528442	0.6984139084815979	0.6846906542778015	0.6498119831085205	0.6704622507095337	0.6874411106109619	0.6695953607559204	0.746135413646698	0.6664497256278992	0.6808633804321289	0.7448263168334961	0.6810876727104187	1
628	628	0.5776441	0.6859235763549805	0.6288600564002991	0.6225135326385498	0.6521000266075134	0.6811884045600891	0.5986101031303406	0.6905694007873535	0.6457555890083313	0.6449505090713501	0.6559342741966248	0.6928927302360535	0.6624902486801147	0.6162112951278687	0.7314347624778748	0.667104959487915	0.6542448401451111	0.6055401563644409	0.6907232999801636	1
629	629	0.54730207	0.5773152112960815	0.6349916458129883	0.6872600317001343	0.506138265132904	0.6759006977081299	0.7219760417938232	0.6525945067405701	0.6998162269592285	0.6630832552909851	0.7294386029243469	0.7485545873641968	0.7149248719215393	0.6553336977958679	0.6858934164047241	0.6990355253219604	0.7274165749549866	0.6657404899597168	0.7720714211463928	0
630	630	0.46072814	0.45754191279411316	0.39994752407073975	0.642883837223053	0.5049989223480225	0.4860999882221222	0.5768554210662842	0.5674124360084534	0.5999716520309448	0.29648342728614807	0.6442225575447083	0.6235862374305725	0.41151225566864014	0.5710195899009705	0.3936742842197418	0.623979926109314	0.4259922504425049	0.5272902846336365	0.43462371826171875	0
631	631	0.625276	0.6788201332092285	0.5827614665031433	0.6905538439750671	0.6921065449714661	0.7368006110191345	0.7137685418128967	0.669958770275116	0.7291050553321838	0.5848330855369568	0.698361337184906	0.6785953640937805	0.6955853700637817	0.6627876162528992	0.7104829549789429	0.6631592512130737	0.6813178658485413	0.643865704536438	0.7324304580688477	1
632	632	0.83719987	0.7064988613128662	0.8098432421684265	0.737420916557312	0.8008120656013489	0.7724655866622925	0.7419318556785583	0.7402554154396057	0.7073202133178711	0.7819463014602661	0.6765760183334351	0.7148059606552124	0.7402355074882507	0.6776742339134216	0.741864025592804	0.7739230394363403	0.7157124280929565	0.6949394345283508	0.7858270406723022	1
633	633	0.6737484	0.5787569880485535	0.8640000820159912	0.7334410548210144	0.6461471319198608	0.5389150977134705	0.6194871664047241	0.5127832889556885	0.6877425909042358	0.44265127182006836	0.6955680847167969	0.7216657400131226	0.6628080010414124	0.7572087049484253	0.64161616563797	0.713922917842865	0.3336862623691559	0.4613112211227417	0.5427573323249817	1
634	634	0.66781634	0.6601135730743408	0.6605134606361389	0.6391274333000183	0.5658013224601746	0.7028664350509644	0.6823095083236694	0.6448090076446533	0.6695222854614258	0.6033545136451721	0.7192023396492004	0.6759030222892761	0.6884679198265076	0.6458852887153625	0.7124264240264893	0.6813046932220459	0.6805143356323242	0.645880401134491	0.6674904227256775	0
635	635	0.5296709	0.5406038761138916	0.5768176317214966	0.6470478773117065	0.46225616335868835	0.5838177800178528	0.6180006265640259	0.5996301174163818	0.5817198753356934	0.47281402349472046	0.687882661819458	0.6062522530555725	0.6837228536605835	0.6338558197021484	0.580814003944397	0.6480854153633118	0.6555613875389099	0.6089689135551453	0.717915952205658	1
636	636	0.67532843	0.5720728635787964	0.6715730428695679	0.696306586265564	0.5328060984611511	0.746226966381073	0.6584859490394592	0.7136456966400146	0.7023754119873047	0.6845765709877014	0.6919021606445312	0.7616437077522278	0.7145402431488037	0.6496574282646179	0.687824010848999	0.7029879093170166	0.7463886141777039	0.7571831941604614	0.7966997623443604	1
637	637	0.4616638	0.46658211946487427	0.38574087619781494	0.651369035243988	0.535646915435791	0.467851847410202	0.6334444284439087	0.5859878063201904	0.5590646266937256	0.3859524130821228	0.6795300841331482	0.6099786162376404	0.49448880553245544	0.5609573125839233	0.4899158775806427	0.6420131325721741	0.47875991463661194	0.5145035982131958	0.5736839771270752	1
638	638	0.57708025	0.6625891327857971	0.6907433271408081	0.6581453680992126	0.6161593198776245	0.7007619142532349	0.6449073553085327	0.6764752864837646	0.6602896451950073	0.6008647680282593	0.6966742873191833	0.6848245859146118	0.67720627784729	0.6573755741119385	0.6947925090789795	0.65416020154953	0.6735079288482666	0.5691078901290894	0.6184757351875305	1
